# Supplementary material for: High-Throughput Cultivation for the Selective Isolation of Acidobacteria From Termite Nests
Source: Front Microbiol. 2020 Nov 6;11:597628. doi: 10.3389/fmicb.2020.597628 (PMC7677567; doi:10.3389/fmicb.2020.597628)
Supplement: Supplementary Table 1 — Taxonomic classification and the respective calculated relative abundance using Illumina amplicon sequencing data and additionally the SILVAngs v1.3 analysis pipeline. [file Table_1.xlsx]

## Sheet: Supplementary Table S1
		non-infected nest material																											termites									4 time points				Nycodenz		nest material facing fungal burden
		Coptotermes formosanus									Coptotermes testaceus									Coptotermes gestroi
Phylogenetic group		CfSa	CfSb	CfSc	CfCa	CfCb	CfCc	CfWa	CfWb	CfWc	CfTa	CfTb	CfTc	CtSa	CtSb	CtSc	CtCa	CtCb	CtCc	CtWa	CtWb	CtWc	CtTa	CtrTb	CtTc	CgSa	CgSb	CgSc	CgWa	CgWb	CgWc	CgCa	CgCb	CgCc	CgTa	CgTb	CgTc	TP1	TP2	TP4	TP3	aT	aF	early stage	late stage
T1	Bacteria;Acidobacteria;Acidobacteriia;Acidobacteriales;Acidobacteriaceae (Subgroup 1);	0.290247	0.273922	0.650467	0.419472	0.118707	0.690558	0.200396	0.527293	0.10077	0.322096	0.0265861	0.0409176	0.754698	0.192136	0.0731694	1.51789	0.87162	1.95498	1.77759	1.8092	0.391862	0	0.156769	0.109381	0.00884587	0.0334139	0.017702	0.0557316	0.124914	0.0576517	0.0414576	0.0427584	0.118815	0.00406331	0.00563412	0.0155611	0.87162	1.0837	0.380037	0.984736	0	0	0.011	0
T2	Bacteria;Acidobacteria;Acidobacteriia;Acidobacteriales;Acidobacteriaceae (Subgroup 1);Acidicapsa;	0.00216603	0.00307778	0.00199836	0.00209736	0	0	0	0.00426958	0	0.00166889	0	0	0.0152636	0.00295594	0.00125076	0.00904675	0.0170164	0.0198812	0.0564133	0.00461824	0	0	0.00122475	0	0	0.000982762	0	0	0.000627707	0	0	0	0.000747267	0	0	0	0.0170164	0.0082	0.0031408	0.00930752	0.00208218	0.0911521	0	0.0219
T3	Bacteria;Acidobacteria;Acidobacteriia;Acidobacteriales;Acidobacteriaceae (Subgroup 1);Acidipila;	0	0.00923333	0	0	0	0.00109093	0	0	0	0	0	0	0	0	0	0	0	0.00110451	0.0184207	0.00115456	0	0	0	0	0.0012637	0.00393105	0.00424848	0.00206413	0.00125541	0	0	0.00237547	0	0	0	0	0	0	0	0	0.000694059	0.00203465	0.0856	1.8229
T4	Bacteria;Acidobacteria;Acidobacteriia;Acidobacteriales;Acidobacteriaceae (Subgroup 1);Acidobacterium;	0.0184112	0.0107722	0.0169861	0.00209736	0.00127642	0.00327279	0.0789695	0.0384262	0.0315846	0.0317089	0	0.00272784	0.0305271	0.469573	0.0844262	0.0161268	0.00283607	0	0.176148	0.218212	0.0996258	0.0027	0	0.00176421	0.012637	0.0157242	0.00991312	0.00825653	0.0238529	0.01121	0.0109099	0.0213792	0.0440887	0.00203165	0	0.00222301	0.00283607	0.0051	0.00209387	0	0	0.0101732	0	0.001
T5	Bacteria;Acidobacteria;Acidobacteriia;Acidobacteriales;Acidobacteriaceae (Subgroup 1);Bryocella;	0.121297	0.252378	0.422653	0.188762	0.0804146	0.162548	0.101047	0.108874	0.051137	0.141856	0.0483384	0.017731	0.0983651	0.0624971	0.0175106	0.0751273	0.0340329	0.0408668	0.164635	0.130465	0.0442782	0	0.0159218	0.00882106	0.00505478	0.0383277	0.0481494	0.137265	0.180152	0.10089	0.0676413	0.0807659	0.138992	0.00203165	0.00281706	0.00555753	0.0340329	0.0092	0.0355958	0.0372301	0.035397	0.0455761	0	0
T6	Bacteria;Acidobacteria;Acidobacteriia;Acidobacteriales;Acidobacteriaceae (Subgroup 1);Edaphobacter;	0.593491	1.1634	1.67762	1.88972	0.828398	1.44112	0.409283	0.616955	0.285766	0.967957	0.18852	0.24005	0.390069	0.141885	0.0500303	1.23154	1.00586	1.25362	1.2457	1.04372	0.387434	0.3382	0.148195	0.134962	0.0012637	0.0127759	0.00849696	0.0103207	0.0659092	0.0160143	0.00872791	0.0106896	0.0119563	0	0.00140853	0	1.00586	0.2366	0.510904	0.303425	0.240144	3.92565	0.0028	0.0229
T7	Bacteria;Acidobacteria;Acidobacteriia;Acidobacteriales;Acidobacteriaceae (Subgroup 1);Granulicella;	0.0129962	0.00615555	0.032973	0.00209736	0	0	0.217378	0.181457	0.0736975	0.00166889	0.00241692	0	0	0	0	0	0	0.00220902	0.0368413	0.047337	0.0531338	0	0	0	0	0	0	0	0	0	0	0	0	0	0	0	0	0	0	0	0	0.00244158	0.058	0.1534
T8	Bacteria;Acidobacteria;Acidobacteriia;Acidobacteriales;Acidobacteriaceae (Subgroup 1);Occallatibacter;	0.0357394	0.04155	0.104914	0.0461419	0.0306341	0.0327279	0.489101	0.467519	0.139875	0.00500668	0.00241692	0	0.00508785	0.00253367	0.000625379	0.0157335	0.00283607	0.00994058	0.101314	0.0542644	0.0309947	0	0	0	0.0012637	0.016707	0.0495656	0.0227055	0.160693	0.0512459	0.0174558	0.0071264	0.0328797	0	0	0.00111151	0.00283607	0.0092	0.00942241	0.0260611	0.00138812	0.0549354	1.1291	3.3739
T9	Bacteria;Acidobacteria;Acidobacteriia;Acidobacteriales;Acidobacteriaceae (Subgroup 1);Telmatobacter;	0.00324904	0.00153889	0.0149877	0	0	0	0.0331162	0.0256175	0.00902418	0.00500668	0	0	0.0407028	0.414677	0.288925	0.00472004	0	0	0.00690775	0.0427188	0.00664172	0	0.00244951	0	0.152907	0.439295	0.48291	0.113527	0.187684	0.134521	0.0152738	0.264864	0.319083	0.00609496	0.0154938	0.0266762	0	0.0061	0	0.00558451	0	0.00447622	0.011	0.0269
T10	Bacteria;Acidobacteria;Acidobacteriia;Acidobacteriales;Acidobacteriaceae (Subgroup 1);Terracidiphilus;	0.670385	1.35268	2.01535	1.32763	0.892219	1.5753	4.49956	3.54589	1.06335	0.498999	0.277946	0.162307	0.1255	0.0954348	0.0118822	0.37603	0.122897	0.229738	0.518081	0.364841	0.0974119	0.0178	0.00979804	0.00529264	0.0947771	0.202449	0.346959	0.99388	1.42113	0.661393	0.549858	0.375324	0.740541	0.0386014	0.023945	0.0533523	0.122897	0.1393	0.0973649	0.119136	0.0478901	0.323102	0.0469	0.4323
T11	Bacteria;Acidobacteria;Acidobacteriia;Acidobacteriales;Acidobacteriaceae (Subgroup 1);Terriglobus;	0.00108301	0.00615555	0.00199836	0.00209736	0.00382927	0.00218186	0	0.00426958	0.00150403	0.00166889	0	0	0	0.000844555	0	0.00196668	0.000945358	0.00331353	0	0	0	0	0	0	0	0	0	0	0.000627707	0	0	0	0	0	0	0	0.000945358	0.001	0	0	0.00138812	0	0	0.004
T12	Bacteria;Acidobacteria;Acidobacteriia;Acidobacteriales;Acidobacteriaceae (Subgroup 1);uncultured;	0.00541506	0.00769444	0.00899263	0.0335578	0.0165935	0.0250914	0.0110387	0.0213479	0.0105282	0	0	0	0.0423988	0.0126683	0.0031269	0.0920408	0.0387597	0.0320307	0.0863468	0.0623463	0.00664172	0	0	0	0.0012637	0.00393105	0.00566464	0.0030962	0.0125541	0.00320287	0.00327297	0.0035632	0.0044836	0	0	0	0.0387597	0.041	0.0272203	0.0744602	0.0208218	0.022788	3.6384	2.8729
T13	Bacteria;Acidobacteria;Acidobacteriia;Acidobacteriales;Koribacteraceae;Candidatus Koribacter;	0	0	0	0	0	0	0	0	0	0	0	0	0	0	0	0.000393337	0	0	0.00115129	0	0	0	0	0	0	0	0	0	0	0	0	0	0	0	0	0	0	0	0	0	0	0	0.6929	0.003
T14	Bacteria;Acidobacteria;Acidobacteriia;Acidobacteriales;uncultured;	0	0	0	0	0	0	0	0	0	0	0	0	0	0	0	0.000786674	0	0	0	0	0	0	0	0	0	0	0	0	0	0	0.00109099	0.00118773	0	0	0	0	0	0	0	0	0	0	0.2236	0.0388
T15	Bacteria;Acidobacteria;Acidobacteriia;Solibacterales;Solibacteraceae (Subgroup 3);	0	0	0	0	0	0	0	0	0	0	0	0	0	0	0	0.000393337	0	0	0	0	0	0	0	0	0	0	0	0	0	0	0	0	0	0	0	0	0	0	0	0	0	0	0	0
T16	Bacteria;Acidobacteria;Acidobacteriia;Solibacterales;Solibacteraceae (Subgroup 3);AKIW659;	0.869659	0.901788	0.928239	0.820068	1.12963	0.872743	0.331162	0.40988	0.48129	0.428905	0.0676737	0.118661	3.42582	1.14564	2.07438	1.81722	0.976555	2.53153	0.911823	1.4686	0.949766	0.2526	0.220456	0.199356	2.6209	1.78273	1.54715	1.91448	1.65464	1.46852	2.50055	1.89919	1.9967	0.0914244	0.156347	0.205629	0.976555	1.7679	2.93979	1.4073	1.38465	1.1805	0.0552	0
T17	Bacteria;Acidobacteria;Acidobacteriia;Solibacterales;Solibacteraceae (Subgroup 3);AMGG11;	0.941138	1.23265	1.08011	1.38426	1.60957	2.29204	0.540049	0.772794	0.843761	0.495661	0.103927	0.147304	0.766569	0.24281	0.287049	1.67719	1.95122	4.07453	0.497358	0.743537	0.573402	0.0562	0.0881823	0.0873285	1.34836	0.735106	0.712328	5.63508	2.87553	2.16994	5.25202	3.15818	3.12133	0.0731395	0.0915545	0.226747	1.95122	0.6934	2.57546	0.712956	0.444892	0.742646	0	0
T18	Bacteria;Acidobacteria;Acidobacteriia;Solibacterales;Solibacteraceae (Subgroup 3);Bryobacter;	0	0	0	0	0	0.00109093	0	0	0	0	0	0	0	0.000422278	0	0	0	0	0	0	0	0	0	0	0	0.00196552	0.00070808	0	0.000627707	0	0	0	0	0	0	0	0	0.001	0	0.0018615	0	0	2.6639	1.1376
T19	Bacteria;Acidobacteria;Acidobacteriia;Solibacterales;Solibacteraceae (Subgroup 3);Candidatus Solibacter;	0	0	0.000999181	0	0	0.00109093	0	0.00213479	0	0	0	0	0	0	0	0	0	0	0	0	0	0	0	0	0	0	0	0	0.000627707	0	0.00109099	0	0	0	0	0	0	0	0	0	0	0	4.5466	2.1965
T20	Bacteria;Acidobacteria;Acidobacteriia;Solibacterales;Solibacteraceae (Subgroup 3);Elev-16S-1166;	0.00108301	0	0	0	0	0	0	0	0	0	0	0	0	0	0	0.000393337	0	0	0	0	0	0	0	0	0	0	0	0	0	0	0	0	0	0	0	0	0	0	0	0	0	0	0.0083	0
T21	Bacteria;Acidobacteria;Acidobacteriia;Solibacterales;Solibacteraceae (Subgroup 3);GOUTB8;	0	0	0	0	0	0	0.00339654	0.00213479	0	0	0	0	0	0	0	0	0	0	0.00115129	0.00230912	0.00221391	0	0	0	0	0.000982762	0.00070808	0.00103207	0.000627707	0.00160143	0	0	0.0044836	0	0	0	0	0.0031	0.00104693	0.00558451	0	0	0	0
T22	Bacteria;Acidobacteria;Acidobacteriia;Solibacterales;Solibacteraceae (Subgroup 3);PAUC26f;	0	0	0	0	0	0	0	0	0	0	0	0	0	0	0	0	0	0	0	0	0	0	0	0	0	0	0.00070808	0	0	0	0	0	0	0	0	0	0	0	0	0	0	0	0	0
T23	Bacteria;Acidobacteria;Acidobacteriia;Solibacterales;Solibacteraceae (Subgroup 3);Paludibaculum;	0	0	0	0	0	0	0	0	0	0	0	0	0	0	0	0	0	0	0	0	0	0	0	0	0	0	0	0	0	0	0	0	0	0	0	0	0	0	0	0	0	0	0.0083	0
T24	Bacteria;Acidobacteria;Acidobacteriia;Solibacterales;Solibacteraceae (Subgroup 3);TSBb06;	0	0	0	0	0	0	0	0	0	0	0	0	0	0	0	0	0	0	0	0	0	0	0	0	0	0	0	0	0	0	0	0	0	0	0	0	0	0	0	0	0	0	0	0
T25	Bacteria;Acidobacteria;Acidobacteriia;Subgroup 12;	0	0.00153889	0.000999181	0	0	0	0.000849134	0.00213479	0	0	0	0	0	0	0	0.000393337	0	0	0	0	0	0	0	0	0	0	0	0	0	0	0	0	0	0	0	0	0	0	0	0	0.0111049	0.000406929	0	0
T26	Bacteria;Acidobacteria;Acidobacteriia;Subgroup 13;	0	0	0	0	0	0	0	0	0	0	0	0	0	0	0	0	0	0	0	0	0	0	0	0	0	0	0	0	0	0	0	0	0	0	0	0	0	0	0	0	0	0	0	0
T27	Bacteria;Acidobacteria;Acidobacteriia;Subgroup 2;	0.0519846	0.04155	0.0789353	0.0503366	0.0191463	0.091638	0.0509481	0.0426958	0.0210564	0.0500668	0.0435045	0.00818353	0.105149	0.0865669	0.0375227	0.272189	0.283607	0.410877	0.184207	0.428342	0.197038	0.008	0.0453159	0.0291095	0.313396	0.339053	0.511234	2.09097	1.67033	0.768689	3.00131	0.781528	1.55357	0.046728	0.0563412	0.124489	0.283607	0.7026	0.23556	0.208488	0.347723	0.152598	0.472	0.001
T28	Bacteria;Acidobacteria;Aminicenantia;Aminicenantales;	0	0	0	0	0	0	0	0	0	0	0	0	0	0	0	0	0	0	0	0	0	0	0	0	0	0	0	0	0	0	0	0	0	0	0	0	0	0	0	0	0	0	0	0
T29	Bacteria;Acidobacteria;Blastocatellia (Subgroup 4);11-24;	0	0	0	0	0	0	0	0	0	0	0	0	0	0	0	0	0	0	0	0	0	0	0	0	0	0	0	0	0	0	0	0	0	0	0	0	0	0	0	0	0	0	0.2291	0.0149
T30	Bacteria;Acidobacteria;Blastocatellia (Subgroup 4);Blastocatellales;Blastocatellaceae;	0	0	0	0	0	0	0	0	0	0	0	0	0	0	0	0	0	0	0	0	0	0	0	0	0	0	0	0	0	0	0	0	0	0	0	0	0	0	0	0	0	0	0	0
T31	Bacteria;Acidobacteria;Blastocatellia (Subgroup 4);Blastocatellales;Blastocatellaceae;Aridibacter;	0.00108301	0.0400111	0.010991	0	0	0.00218186	0	0.00426958	0.00300806	0	0	0	0	0	0.000625379	0	0	0	0	0.00115456	0	0	0	0	0	0	0.0134535	0	0.00125541	0	0.00218198	0.0035632	0.00821994	0.00812661	0.00704265	0.0266762	0	0.3718	0.00837547	0.212211	0	0.00162772	0	0
T32	Bacteria;Acidobacteria;Blastocatellia (Subgroup 4);Blastocatellales;Blastocatellaceae;Blastocatella;	0	0	0	0	0	0	0	0	0	0	0	0	0	0	0	0	0	0	0	0	0	0	0	0	0	0	0	0	0	0	0	0	0	0	0	0	0	0.0061	0	0.0018615	0	0	0	0
T33	Bacteria;Acidobacteria;Blastocatellia (Subgroup 4);Blastocatellales;Blastocatellaceae;JGI 0001001-H03;	0	0	0	0	0	0	0	0	0	0	0	0	0	0	0.000625379	0	0	0	0	0	0	0	0	0	0	0	0.00070808	0	0	0	0	0	0	0	0	0	0	0.0031	0	0	0	0	0.5107	0.012
T34	Bacteria;Acidobacteria;Blastocatellia (Subgroup 4);Blastocatellales;Blastocatellaceae;OLB17;	0	0	0	0	0	0	0	0	0	0	0	0	0	0	0	0.000393337	0	0	0	0.00230912	0	0	0	0	0	0	0.00141616	0	0	0	0	0	0	0	0	0	0	0.0041	0	0.0018615	0	0	0	0.001
T35	Bacteria;Acidobacteria;Blastocatellia (Subgroup 4);Blastocatellales;Blastocatellaceae;Stenotrophobacter;	0	0	0	0	0	0	0	0	0	0	0	0	0	0	0	0	0	0	0	0	0	0	0	0	0	0	0	0	0	0	0	0	0	0	0	0	0	0	0	0	0	0	0	0
T36	Bacteria;Acidobacteria;Blastocatellia (Subgroup 4);Blastocatellales;Blastocatellaceae;uncultured;	0.00108301	0.00153889	0.00299754	0	0	0.00109093	0	0	0.00150403	0	0	0	0	0	0.000625379	0.00708006	0.000945358	0	0.00115129	0	0	0	0	0	0	0.000982762	0.00212424	0.00206413	0.00188312	0	0.00218198	0.00237547	0.00149453	0	0	0	0.000945358	0.0471	0.0031408	0.0558451	0.00138812	0.00813858	0.0028	0
T37	Bacteria;Acidobacteria;Blastocatellia (Subgroup 4);DS-100;	0	0	0	0	0	0	0	0	0	0	0	0	0.00508785	0.000422278	0.000625379	0.00472004	0.00189072	0.00110451	0.00230258	0.00115456	0.00221391	0	0	0	0	0	0.00424848	0.00206413	0.0125541	0	0.00327297	0.00237547	0.00298907	0	0	0	0.00189072	0.0051	0.00418774	0.011169	0.000694059	0.000406929	0	0
T38	Bacteria;Acidobacteria;Blastocatellia (Subgroup 4);Elev-16S-573;	0.0671468	0.0292389	0.0879279	0.0104868	0.0178699	0.0141821	0.260684	0.358645	0.476778	0	0	0	0.00508785	0.0325154	0.0243898	0.0275336	0.00189072	0.00220902	0.580251	0.183575	0.121765	0.0009	0	0	0	0.0137587	0.0106212	0.00516033	0.0251083	0.025623	0	0.00118773	0.000747267	0	0	0	0.00189072	0.002	0.00209387	0.00744602	0	0.000813858	0.011	0
T39	Bacteria;Acidobacteria;Blastocatellia (Subgroup 4);Pyrinomonadales;Pyrinomonadaceae;RB41;	0.0238263	0.0107722	0.0349713	0.0335578	0.0178699	0.0589102	0.0390602	0.0341567	0.0300806	0	0	0	0.0407028	0.0375827	0.0100061	0.108561	0.0623936	0.0463894	0.102465	0.0565735	0.00885563	0	0	0	0.00252739	0.0186725	0.0453171	0.00722446	0.0590045	0.0208187	0.00872791	0.0118773	0.0201762	0	0	0	0.0623936	0.0727	0.0418774	0.0967982	0.0111049	0.0447622	0.0166	0
T40	Bacteria;Acidobacteria;Holophagae;Holophagales;Holophagaceae;uncultured;	0	0	0	0	0	0	0	0	0	0	0	0	0	0	0	0	0	0	0	0	0	0	0	0	0	0	0	0	0	0	0	0	0	0	0	0	0	0	0	0	0	0	0.0028	0.0309
T41	Bacteria;Acidobacteria;Holophagae;Subgroup 7;	0	0	0	0	0	0	0	0	0	0	0	0	0	0	0	0	0	0	0	0	0	0	0	0	0	0	0	0	0	0	0	0	0	0	0	0	0	0	0	0	0	0	0.0883	0.1056
T42	Bacteria;Acidobacteria;Subgroup 11;	0	0	0	0	0	0	0	0	0	0	0	0	0	0	0.000625379	0	0	0	0	0	0	0	0	0	0	0	0	0	0	0	0	0	0	0	0	0	0	0.001	0	0	0	0	0	0
T43	Bacteria;Acidobacteria;Subgroup 15;	0	0	0	0	0	0	0	0	0	0	0	0	0	0	0	0	0	0	0	0	0	0	0	0	0	0	0	0	0	0	0	0	0	0	0	0	0	0	0	0	0	0	0.0221	0
T44	Bacteria;Acidobacteria;Subgroup 17;	0	0	0	0	0	0	0	0	0	0	0	0	0	0	0	0	0	0	0	0	0	0	0	0	0	0	0	0	0	0	0	0	0	0	0	0	0	0	0	0	0	0	0.1435	0
T45	Bacteria;Acidobacteria;Subgroup 21;	0.00108301	0	0	0	0	0.00109093	0	0	0	0	0	0	0	0	0	0.00196668	0	0	0.00345387	0.00346368	0	0	0	0	0	0	0	0	0	0	0	0	0	0	0	0	0	0	0	0	0.000694059	0	0	0
T46	Bacteria;Acidobacteria;Subgroup 22;	0.00216603	0.0123111	0.0189844	0.00419472	0.00127642	0.0076365	0	0.0128087	0.00451209	0	0	0	0.00169595	0.00211139	0.0031269	0.00157335	0	0.00220902	0.00115129	0.00115456	0	0	0	0	0	0.00687934	0.0361121	0.0856615	0.0477057	0.025623	0.0229108	0.0190037	0.0343743	0	0.00140853	0	0	0.0092	0.00104693	0.0241996	0.00208218	0.00244158	0	0
T47	Bacteria;Acidobacteria;Subgroup 5;	0	0	0	0	0	0	0	0	0	0	0	0	0	0	0	0	0	0	0	0	0	0	0	0	0	0	0	0	0	0	0	0	0	0	0	0	0	0	0	0	0	0	0.0966	0.001
T48	Bacteria;Acidobacteria;Subgroup 6;	0	0	0	0	0	0.00109093	0	0	0	0	0	0	0	0	0	0	0	0.00110451	0	0	0	0	0	0	0	0.000982762	0.00212424	0.00206413	0	0	0.00109099	0	0	0	0	0	0	0	0	0	0	0.000813858	3.8482	0.1753
T49	Bacteria;Acidobacteria;Subgroup 6;Unknown Order;Unknown Family;Luteitalea;	0	0	0	0	0	0	0	0	0	0	0	0	0	0	0	0	0	0	0	0	0	0	0	0	0	0	0	0	0	0	0	0	0	0	0	0	0	0	0	0	0	0	0	0
T50	Bacteria;Acidobacteria;Subgroup 6;Unknown Order;Unknown Family;Vicinamibacter;	0	0	0	0	0	0	0	0	0	0	0	0	0	0	0	0	0	0	0	0	0	0	0	0	0	0	0	0	0	0	0	0	0	0	0	0	0	0	0	0	0.000694059	0	0	0.001
T51	Bacteria;Acidobacteria;Subgroup 9;	0	0	0	0	0	0	0	0	0	0	0	0	0	0	0	0.000786674	0.000945358	0	0	0	0	0	0	0	0	0	0	0	0	0	0	0	0	0	0	0	0.000945358	0	0	0	0	0	0	0
T52	Bacteria;Acidobacteria;Thermoanaerobaculia;Thermoanaerobaculales;Thermoanaerobaculaceae;Subgroup 10;	0	0	0	0	0	0	0	0	0	0	0	0	0	0	0	0.000786674	0.000945358	0	0	0	0	0	0	0	0	0	0	0	0	0	0	0	0	0	0	0	0.000945358	0	0	0	0	0	0	0
T53	Bacteria;Actinobacteria;Acidimicrobiia;	0	0	0	0	0	0	0	0	0	0	0	0	0	0	0	0	0	0	0	0	0	0	0	0	0	0	0.00070808	0	0	0	0	0	0	0	0	0	0	0	0	0	0	0	0	0
T54	Bacteria;Actinobacteria;Acidimicrobiia;Acidimicrobiales;Acidimicrobiaceae;Acidimicrobium;	0	0	0	0	0	0	0	0	0	0	0	0	0	0	0	0	0	0	0	0	0	0	0	0	0	0	0	0	0	0	0	0	0	0	0	0	0	0	0	0	0	0	0	0
T55	Bacteria;Actinobacteria;Acidimicrobiia;Acidimicrobiales;Acidimicrobiaceae;uncultured;	0	0	0	0	0	0	0	0	0	0	0	0	0	0	0	0	0	0	0	0	0	0	0	0	0	0	0	0	0	0	0	0	0	0	0	0	0	0	0	0	0	0	0	0
T56	Bacteria;Actinobacteria;Acidimicrobiia;Acidimicrobiales;Acidimicrobiales Incertae Sedis;Aciditerrimonas;	0	0	0	0	0	0	0	0	0	0.00500668	0	0	0	0	0	0	0	0	0.00115129	0	0	0	0	0	0	0	0	0	0	0	0	0	0	0	0	0	0	0	0	0	0	0	0.0028	0
T57	Bacteria;Actinobacteria;Acidimicrobiia;Actinomarinales;	0.00324904	0	0.000999181	0	0	0.00218186	0.000849134	0.00640437	0.0105282	0	0	0.00272784	0.00169595	0.000422278	0.000625379	0.000786674	0	0	0.00460516	0.00115456	0	0	0	0	0	0.00196552	0.00212424	0	0.00690478	0.00320287	0.00218198	0.00118773	0.00149453	0	0	0	0	0	0	0	0	0	0	0
T58	Bacteria;Actinobacteria;Acidimicrobiia;Actinomarinales;Actinomarinaceae;Candidatus Actinomarina;	2.20501	2.45606	1.4668	4.30378	3.49995	4.57536	0.251344	0.702346	0.989652	0.909546	0.198187	0.336889	5.63395	2.47581	3.10126	3.24896	3.41085	1.8136	2.54435	2.85292	2.30025	0.448	0.524195	0.448992	0.0240102	0.0186725	0.00778888	0.0402506	0.0332685	0.0320287	0.11019	0.0570112	0.0702431	0	0.00140853	0.00222301	3.41085	5.3559	7.24164	6.17833	8.27943	5.95785	0	0
T59	Bacteria;Actinobacteria;Acidimicrobiia;Actinomarinales;uncultured;	0	0	0	0	0	0	0	0	0	0	0	0	0	0	0	0.000786674	0	0.00110451	0	0	0	0	0	0	0	0	0	0	0.000627707	0.00160143	0	0	0	0	0	0	0	0	0	0	0	0	0	0.0149
T60	Bacteria;Actinobacteria;Acidimicrobiia;IMCC26256;	0.0216603	0.0261611	0.0139885	0.0167789	0.0191463	0.0250914	0.012737	0.010674	0.00902418	0.00500668	0	0.00136392	0.179771	0.116126	0.136958	0.129801	0.136132	0.103824	0.0391439	0.100447	0.0420642	0.0071	0.0183713	0.0238169	2.24306	1.42009	1.36235	1.8732	1.67221	1.75998	2.42963	2.07141	2.46	0.0670446	0.0802862	0.126712	0.136132	0.4753	0.268015	0.357409	0.0971682	0.522904	1.4548	1.4942
T61	Bacteria;Actinobacteria;Acidimicrobiia;Microtrichales;	0	0	0	0	0	0	0	0	0	0	0	0	0	0	0	0	0	0	0	0	0	0	0	0	0.0012637	0	0	0.00103207	0.00251083	0	0.00109099	0	0	0	0	0	0	0	0	0	0	0	0.5604	0
T62	Bacteria;Actinobacteria;Acidimicrobiia;Microtrichales;Iamiaceae;Iamia;	0	0	0	0	0	0	0	0	0	0.00166889	0	0	0	0	0.000625379	0	0	0	0	0	0	0	0	0	0	0	0.00070808	0.00103207	0	0	0	0	0	0	0	0	0	0.002	0	0.0018615	0	0	0.4168	3.4566
T63	Bacteria;Actinobacteria;Acidimicrobiia;Microtrichales;Ilumatobacteraceae;	0.00216603	0.00461666	0.0049959	0	0	0	0	0	0	0	0.00725076	0	0.0033919	0.000844555	0.0193868	0	0	0	0.00115129	0	0	0	0	0	0.012637	0.00294829	0.0736403	0	0.000627707	0.00320287	0	0	0.000747267	0	0.00140853	0	0	0.0512	0.0062816	0.150782	0	0.000813858	0.0028	0
T64	Bacteria;Actinobacteria;Acidimicrobiia;Microtrichales;Ilumatobacteraceae;CL500-29 marine group;	0	0	0.000999181	0	0	0	0	0	0	0	0	0	0	0.00168911	0.000625379	0	0.00189072	0	0.00115129	0.00230912	0	0	0	0	0.142798	0.099259	0.152237	0.230151	0.18894	0.251425	0.194196	0.173409	0.277983	0.0101583	0.0140853	0.00666904	0.00189072	0.0061	0.00104693	0.00558451	0	0	0.0028	0
T65	Bacteria;Actinobacteria;Acidimicrobiia;Microtrichales;Ilumatobacteraceae;Ilumatobacter;	0	0	0	0	0	0	0	0	0	0	0	0	0	0	0	0	0	0	0	0	0	0	0	0	0	0	0	0	0	0	0	0	0	0	0	0	0	0	0	0	0	0	0.0248	0.002
T66	Bacteria;Actinobacteria;Acidimicrobiia;Microtrichales;Ilumatobacteraceae;uncultured;	0	0	0	0	0	0	0	0	0	0	0	0	0	0.00126683	0.000625379	0	0	0	0	0	0	0	0	0	0	0.000982762	0	0	0	0	0	0	0	0	0	0	0	0	0	0.0018615	0	0	0.0911	0.011
T67	Bacteria;Actinobacteria;Acidimicrobiia;Microtrichales;Microtrichaceae;Candidatus Microthrix;	0	0.00153889	0.000999181	0	0	0	0	0	0.00150403	0.00500668	0	0	0.0067838	0.00211139	0.00187614	0.00196668	0.00472679	0	0	0.00115456	0	0	0	0	0.0101096	0.0304656	0.0113293	0.0103207	0.0426841	0.0416373	0.00872791	0.017816	0.022418	0	0.00140853	0	0.00472679	0.0031	0.00104693	0.00744602	0.00138812	0.00447622	0	0
T68	Bacteria;Actinobacteria;Acidimicrobiia;Microtrichales;Microtrichaceae;IMCC26207;	0	0.00615555	0.00199836	0	0	0	0	0	0	0	0	0	0	0	0.000625379	0	0	0	0	0	0	0	0	0	0	0	0	0	0	0	0	0	0	0	0	0	0	0.001	0	0	0	0	0	0.001
T69	Bacteria;Actinobacteria;Acidimicrobiia;Microtrichales;Microtrichaceae;Sva0996 marine group;	0.00108301	0	0.000999181	0	0	0	0	0	0.00150403	0	0	0	0.00508785	0.00168911	0.00250152	0.00354003	0.00189072	0.00110451	0.00115129	0	0.00221391	0	0	0	0	0.000982762	0.0035404	0.00103207	0.00251083	0.00160143	0.00218198	0.00118773	0.000747267	0	0.00140853	0	0.00189072	0.002	0.0031408	0.00744602	0.000694059	0.00610394	0	0.0518
T70	Bacteria;Actinobacteria;Acidimicrobiia;Microtrichales;Microtrichaceae;uncultured;	0.00541506	0.00615555	0.0049959	0.00209736	0.00127642	0.00436372	0	0.00213479	0.00300806	0	0	0	0.00508785	0.00464505	0.00375227	0.00629339	0.00661751	0	0.00460516	0.00577281	0.00221391	0	0	0	0.0012637	0.0078621	0.0070808	0	0.000627707	0.00160143	0	0	0.00149453	0	0	0	0.00661751	0.0051	0.0219856	0.00372301	0.000694059	0.0028485	0	0
T71	Bacteria;Actinobacteria;Acidimicrobiia;Microtrichales;uncultured;	0	0	0.000999181	0	0	0	0	0	0	0	0	0	0.00169595	0.0130906	0.0118822	0.00118001	0	0	0	0	0	0	0	0	0.0012637	0.0196552	0.00424848	0.00103207	0.00690478	0.00640574	0.00327297	0.00237547	0.00597813	0	0	0	0	0	0	0	0	0.000406929	0.1546	0.0269
T72	Bacteria;Actinobacteria;Acidimicrobiia;uncultured;	0.0324904	0.0200055	0.0189844	0	0	0	0.00424567	0	0.0105282	0.0650868	0	0.0668322	0	0.000422278	0	0	0	0	0.00230258	0.00115456	0	0	0	0	0.0543389	0.0628968	0.043901	0.151714	0.244178	0.168151	0.0861881	0.0332565	0.121805	0.166596	0.0887374	0.24342	0	0	0	0	0	0	0.0359	0.0169
T73	Bacteria;Actinobacteria;Actinobacteria;	0.00108301	0	0	0	0	0	0	0	0	0	0	0	0	0	0	0	0	0	0	0.00115456	0	0	0	0	0	0	0	0	0	0	0	0	0	0	0	0	0	0	0	0	0	0	0	0
T74	Bacteria;Actinobacteria;Actinobacteria;Actinomycetales;Actinomycetaceae;Actinomyces;	0.142958	0.130805	0.101916	0.00838944	0.0229756	0.0109093	0.0942539	0.117413	0.096258	0.108478	0.0193353	0.0654682	0.069534	0.271102	0.0694171	0.0542805	0.0113443	0.0209857	0.378775	0.335977	0.241316	0.3935	0.102879	0.13408	0.497896	0.698744	0.231542	0.636785	1.04827	0.621357	0.208379	0.491722	0.366908	0.418521	0.578906	0.316779	0.0113443	0.0041	0.00418774	0.011169	0.00763465	0.0158702	0	0
T75	Bacteria;Actinobacteria;Actinobacteria;Actinomycetales;Actinomycetaceae;uncultured;	0	0	0	0	0	0	0	0	0	0	0	0	0	0	0.000625379	0.000393337	0.000945358	0	0	0.00115456	0	0.0027	0	0	0	0	0	0.00103207	0	0	0	0	0	0	0	0	0.000945358	0	0.0031408	0	0.00555247	0	0	0
T76	Bacteria;Actinobacteria;Actinobacteria;Actinomycetales;Actinomycetales Incertae Sedis;Candidatus Ancillula;	0	0	0	0	0	0	0	0	0	0	0	0	0.00169595	0	0	0.0106201	0.00472679	0.00883607	0	0	0	0	0.00122475	0.000882106	0	0	0	0	0	0	0	0	0	0	0	0	0.00472679	0	0.00209387	0	0.00416435	0.00122079	0.0166	0.011
T77	Bacteria;Actinobacteria;Actinobacteria;Catenulisporales;Actinospicaceae;Actinospica;	0	0	0	0	0	0	0	0	0	0.00333778	0	0	0	0.000422278	0	0	0	0	0	0	0	0.0036	0	0	0	0	0	0	0	0	0	0	0	0	0	0.00111151	0	0	0.00104693	0	0	0	0	0.7332
T78	Bacteria;Actinobacteria;Actinobacteria;Catenulisporales;Catenulisporaceae;Catenulispora;	0.00974712	0	0.00199836	0	0	0	0	0.00213479	0	0.00333778	0.128097	0.00136392	0	0	0	0	0	0	0	0	0	0	0	0	0	0	0	0	0	0	0	0	0	0	0	0	0	0	0	0	0	0	0.0028	0.1942
T79	Bacteria;Actinobacteria;Actinobacteria;Corynebacteriales;Corynebacteriaceae;Corynebacterium 1;	0	0	0	0	0	0	0	0	0	0.00166889	0.00241692	0	0	0	0	0	0	0	0	0	0	0	0	0	0	0	0	0	0	0	0	0	0	0.00406331	0	0	0	0	0	0	0.000694059	0	0	0
T80	Bacteria;Actinobacteria;Actinobacteria;Corynebacteriales;Corynebacteriaceae;Corynebacterium;	0	0	0	0	0	0	0	0	0	0.00166889	0	0	0	0	0	0	0	0	0	0	0	0	0	0	0	0	0	0	0	0	0	0	0	0	0	0	0	0	0	0	0	0	0	0
T81	Bacteria;Actinobacteria;Actinobacteria;Corynebacteriales;Corynebacteriaceae;Lawsonella;	0	0	0	0	0	0	0	0	0	0	0	0	0	0	0	0	0	0	0	0	0	0	0	0	0.0012637	0.00393105	0	0.00103207	0.000627707	0.00160143	0	0.00118773	0	0	0	0	0	0	0	0	0	0	0	0
T82	Bacteria;Actinobacteria;Actinobacteria;Corynebacteriales;Corynebacteriaceae;Turicella;	0	0	0	0	0	0	0	0	0	0	0	0	0	0.000844555	0	0	0	0	0	0	0	0	0	0	0	0	0	0	0	0	0	0	0	0	0	0	0	0	0	0	0	0	0	0
T83	Bacteria;Actinobacteria;Actinobacteria;Corynebacteriales;Corynebacteriales Incertae Sedis;Tomitella;	0.266421	0.393955	0.184848	0.398498	0.250179	0.652375	0.112935	0.179322	0.242149	0.0300401	0.0145015	0.0231867	0.0169595	0.0282926	0.0281421	0.0145535	0.0170164	0.0231947	0.0103616	0.00808193	0.00885563	0.0009	0	0.00176421	0.0808765	0.0658451	0.133827	0.0381865	0.0608876	0.0464416	0.0229108	0.0451339	0.0366161	0.00812661	0.00140853	0.00222301	0.0170164	0.126	0.159134	0.100521	0.0485841	0.0130217	0	0
T84	Bacteria;Actinobacteria;Actinobacteria;Corynebacteriales;Dietziaceae;Dietzia;	0	0	0.000999181	0	0	0	0	0	0	0	0	0	0	0	0	0	0	0	0	0.00115456	0	0	0	0	0.0214828	0.0176897	0.00849696	0.00516033	0.00627707	0.0160143	0.00327297	0.0106896	0.011209	0	0.00140853	0.00222301	0	0	0	0	0	0	0	0
T85	Bacteria;Actinobacteria;Actinobacteria;Corynebacteriales;Mycobacteriaceae;Mycobacterium;	0.00108301	0	0	0	0	0.00109093	0.00169827	0.00213479	0	0	0	0	0.00508785	0.00675644	0.00437765	0.00275336	0	0.00220902	0	0.00230912	0	0	0	0.000882106	0	0.00491381	0.00212424	0.0030962	0.00188312	0.00800717	0	0	0.000747267	0	0	0.00333452	0	0	0	0	0	0	0.0828	0.4821
T86	Bacteria;Actinobacteria;Actinobacteria;Corynebacteriales;Nocardiaceae;Gordonia;	0	0	0	0	0	0	0	0	0	0	0.00241692	0	0	0	0	0	0.000945358	0	0	0	0	0	0	0	0	0	0	0	0.000627707	0.00160143	0	0.00237547	0.000747267	0	0	0	0.000945358	0	0	0	0.000694059	0	0	0.1325
T87	Bacteria;Actinobacteria;Actinobacteria;Corynebacteriales;Nocardiaceae;Nocardia;	0	0	0	0	0	0	0	0	0	0	0	0	0	0	0	0	0	0	0	0	0	0	0	0	0	0	0	0	0	0	0	0	0	0	0	0	0	0	0	0	0	0	0.011	0.3287
T88	Bacteria;Actinobacteria;Actinobacteria;Corynebacteriales;Nocardiaceae;Rhodococcus;	0	0	0	0	0	0	0	0	0	0	0	0	0	0	0	0	0	0	0	0	0	0	0	0	0.0404382	0.020638	0.00424848	0.0030962	0.00816019	0.0192172	0.00654593	0.0118773	0.0044836	0.00203165	0	0.00111151	0	0	0	0	0	0	0	0.0259
T89	Bacteria;Actinobacteria;Actinobacteria;Corynebacteriales;Nocardiaceae;Smaragdicoccus;	0	0	0	0	0	0	0	0	0	0	0	0	0	0	0	0	0	0	0	0	0	0	0	0	0	0	0	0	0.000627707	0	0	0	0.000747267	0	0	0	0	0	0	0	0	0	0	0
T90	Bacteria;Actinobacteria;Actinobacteria;Corynebacteriales;Nocardiaceae;Williamsia;	0	0	0	0	0	0	0	0	0	0	0	0	0	0	0	0	0	0	0	0	0	0	0	0	0	0	0	0	0	0	0	0	0	0	0	0	0	0	0	0	0	0	0	0
T91	Bacteria;Actinobacteria;Actinobacteria;Corynebacteriales;Tsukamurellaceae;Tsukamurella;	5.27861	6.27712	4.44136	11.8522	11.2325	10.6038	2.34446	3.60566	4.664	3.00734	0.485801	1.12114	3.01201	0.981796	0.722938	2.59248	2.94668	1.31878	0.640118	1.03795	1.02061	0.1071	0.367426	0.323733	0.377845	0.307605	0.235791	0.863839	0.619547	0.546089	0.994981	0.805283	0.765201	0.0446964	0.0591583	0.100036	2.94668	0.7057	0.743323	0.824646	0.285258	2.84728	0	0
T92	Bacteria;Actinobacteria;Actinobacteria;Elev-16S-976;	0	0	0	0	0	0	0	0	0	0	0	0	0	0.000844555	0	0	0	0	0	0	0	0	0	0	0.00252739	0	0	0.00206413	0.000627707	0	0	0	0	0	0	0	0	0	0	0	0	0	0	0
T93	Bacteria;Actinobacteria;Actinobacteria;Frankiales;Acidothermaceae;Acidothermus;	0	0	0	0	0	0	0	0	0	0	0	0	0	0	0	0.000393337	0	0	0	0	0	0	0	0	0	0	0.00070808	0	0	0	0.00218198	0	0	0	0	0	0	0	0	0	0	0	5.5514	3.9308
T94	Bacteria;Actinobacteria;Actinobacteria;Frankiales;Cryptosporangiaceae;Cryptosporangium;	0	0.00153889	0	0	0	0	0	0	0	0	0	0	0	0	0	0	0	0	0	0	0	0	0	0	0	0	0	0	0	0	0	0	0	0	0	0	0	0	0	0	0	0	0	0
T95	Bacteria;Actinobacteria;Actinobacteria;Frankiales;Cryptosporangiaceae;Fodinicola;	0.290247	0.432427	0.34172	2.00298	2.10227	1.17493	0.101896	0.172918	0.236133	0.398865	0.118429	0.147304	0.0644461	0.0185802	0.0168852	0.0684406	0.104935	0.0287172	0.0218745	0.0484916	0.0575616	0	0.0183713	0.00793896	0.122578	0.0845176	0.0700999	2.05278	0.578746	0.339504	0.252018	0.198351	0.392315	0.0264115	0.0577497	0.0577983	0.104935	0.1874	0.151805	0.236411	0.0548306	0.220149	0	0
T96	Bacteria;Actinobacteria;Actinobacteria;Frankiales;Frankiaceae;	0.344398	0.472439	0.265782	0.417375	0.365057	0.321824	0.0203792	0.125953	0.222597	0.100134	0.0169184	0.087291	0.674988	1.17604	0.50343	0.324503	0.509548	0.271709	0.13355	0.219367	0.157187	0.0196	0.0453159	0.0485159	1.56572	1.56259	1.28233	1.9279	1.70736	3.02991	5.54768	2.64033	3.29545	0.0589179	0.10564	0.146719	0.509548	0.3913	0.432384	0.318317	0.300527	0.715788	0	0
T97	Bacteria;Actinobacteria;Actinobacteria;Frankiales;Frankiaceae;Frankia;	0	0	0	0	0	0	0	0	0	0	0	0	0	0	0	0	0	0	0	0	0	0	0	0	0	0	0.00070808	0	0	0	0	0	0	0	0	0	0	0	0	0	0	0	0.2319	0.2769
T98	Bacteria;Actinobacteria;Actinobacteria;Frankiales;Frankiaceae;Jatrophihabitans;	0.00108301	0	0.000999181	0	0	0.00109093	0	0	0	0	0	0	0	0.000844555	0	0	0	0	0	0	0	0.0009	0	0	0	0	0	0	0.00125541	0	0	0	0	0	0	0	0	0	0	0	0	0	0.4362	0.4104
T99	Bacteria;Actinobacteria;Actinobacteria;Frankiales;Geodermatophilaceae;Antricoccus;	0	0	0	0	0.00127642	0	0.00169827	0	0	0	0	0	0	0.000422278	0	0.00157335	0.000945358	0	0	0	0	0	0	0	0	0.000982762	0.00141616	0.0030962	0.00376624	0.00320287	0	0	0.0022418	0	0	0	0.000945358	0	0	0	0	0.000813858	0	0
T100	Bacteria;Actinobacteria;Actinobacteria;Frankiales;Geodermatophilaceae;Blastococcus;	0.00216603	0	0	0	0	0.00218186	0.000849134	0	0	0	0	0	0	0	0	0.000393337	0	0	0	0	0	0	0	0	0	0.000982762	0	0	0	0.00160143	0.00109099	0	0	0	0	0	0	0	0.00104693	0	0	0	0	0
T101	Bacteria;Actinobacteria;Actinobacteria;Frankiales;Geodermatophilaceae;Geodermatophilus;	0.00216603	0	0	0.00419472	0.00382927	0.00654557	0	0.00853916	0.00601612	0	0	0	0.0152636	0.007601	0.0031269	0.0129801	0.00472679	0.00220902	0.00230258	0.00577281	0.00221391	0	0.00489902	0	0.00884587	0.00687934	0.00283232	0.00103207	0.00564936	0	0.00109099	0.0035632	0.00523087	0.00203165	0	0	0.00472679	0.0164	0.0230325	0.011169	0.0111049	0.0272643	0	0.001
T102	Bacteria;Actinobacteria;Actinobacteria;Frankiales;Geodermatophilaceae;Modestobacter;	0	0	0	0.00209736	0	0	0	0	0	0	0	0	0	0.000422278	0	0.000393337	0	0	0	0	0	0	0	0	0	0	0	0	0	0	0	0	0	0	0	0	0	0	0	0.0018615	0	0.000813858	0	0
T103	Bacteria;Actinobacteria;Actinobacteria;Frankiales;Nakamurellaceae;Nakamurella;	0	0	0	0	0	0	0	0	0	0	0	0	0	0.000422278	0	0.000393337	0	0	0	0	0	0	0	0	0	0	0	0	0	0	0	0	0	0	0	0	0	0	0	0	0.000694059	0	0.1021	0.0319
T104	Bacteria;Actinobacteria;Actinobacteria;Frankiales;Sporichthyaceae;	0.00433205	0.00153889	0	0.00209736	0.00127642	0	0.00764221	0.0149435	0.0120322	0	0	0	0	0.00464505	0.00250152	0.000393337	0	0	0.00345387	0.00346368	0.00221391	0	0	0	0	0.00393105	0.00212424	0	0.00188312	0.00160143	0	0	0.000747267	0	0	0	0	0.001	0.00104693	0.0018615	0	0.00122079	0	0
T105	Bacteria;Actinobacteria;Actinobacteria;Frankiales;Sporichthyaceae;Sporichthya;	0.00216603	0	0	0.00419472	0.00255284	0	0	0	0.00150403	0	0	0	0.00169595	0.00126683	0.00125076	0.000786674	0.00189072	0.00110451	0	0.00115456	0	0	0	0	0	0.000982762	0	0.00103207	0.00251083	0	0	0	0.000747267	0	0	0	0.00189072	0	0	0.0018615	0	0.000406929	0.0028	0.003
T106	Bacteria;Actinobacteria;Actinobacteria;Frankiales;Sporichthyaceae;hgcI clade;	0.00758109	0.00153889	0	0.0125842	0.00255284	0.0120002	0.000849134	0.00213479	0.00451209	0	0	0	0.00169595	0.0143574	0.00125076	0.00472004	0.000945358	0	0.00115129	0.00230912	0	0	0	0	0.0012637	0.00294829	0.00141616	0.00103207	0.00251083	0.00160143	0	0	0.0022418	0	0	0	0.000945358	0.002	0	0	0	0.00122079	0	0.001
T107	Bacteria;Actinobacteria;Actinobacteria;Frankiales;Sporichthyaceae;uncultured;	0	0	0	0	0.00127642	0	0	0	0	0	0	0	0	0	0	0	0	0	0	0	0	0	0	0	0	0	0	0	0	0	0	0	0	0	0	0	0	0	0	0	0	0	0.0193	0.004
T108	Bacteria;Actinobacteria;Actinobacteria;Frankiales;uncultured;	0	0	0	0	0	0	0	0	0.00150403	0	0	0	0	0	0	0	0	0	0	0	0	0	0	0	0	0	0	0	0	0	0	0	0	0	0	0	0	0	0	0	0	0	0.0055	0.007
T109	Bacteria;Actinobacteria;Actinobacteria;Glycomycetales;Glycomycetaceae;Glycomyces;	0	0	0	0	0	0	0	0	0	0	0	0	0	0	0	0	0	0	0	0	0	0	0	0	0	0.000982762	0	0	0	0	0	0	0	0	0	0	0	0	0	0	0	0	0	0
T110	Bacteria;Actinobacteria;Actinobacteria;JB111;	0.00108301	0	0	0	0	0	0	0	0.00150403	0	0	0	0	0.000422278	0	0	0	0	0.00115129	0	0	0	0	0	0	0	0.00212424	0.00103207	0.00439395	0.00320287	0.00109099	0.00593867	0	0	0	0	0	0	0	0	0	0	0	0
T111	Bacteria;Actinobacteria;Actinobacteria;Kineosporiales;Kineosporiaceae;Angustibacter;	0.00324904	0	0	0.00419472	0	0	0.000849134	0	0.00300806	0	0	0	0	0.000844555	0	0.000393337	0	0	0	0	0	0	0	0	0	0.000982762	0	0	0.00125541	0.00160143	0	0.00118773	0	0	0	0	0	0	0	0	0	0	0	0
T112	Bacteria;Actinobacteria;Actinobacteria;Kineosporiales;Kineosporiaceae;Kineococcus;	0	0	0	0	0	0	0	0	0	0	0	0	0	0	0	0	0	0	0	0	0	0	0	0	0	0	0	0	0	0	0	0	0	0	0	0	0	0	0	0	0	0	0	0
T113	Bacteria;Actinobacteria;Actinobacteria;Kineosporiales;Kineosporiaceae;Kineosporia;	0	0	0	0	0	0	0	0	0	0	0	0	0	0.00126683	0.00250152	0.000786674	0	0	0	0.00115456	0	0	0	0	0	0	0	0	0.000627707	0	0	0	0	0	0	0	0	0	0	0	0	0	0	0
T114	Bacteria;Actinobacteria;Actinobacteria;Kineosporiales;Kineosporiaceae;Pseudokineococcus;	0	0	0	0	0	0	0	0	0.00150403	0	0	0	0	0	0	0	0	0	0	0	0	0	0	0	0.0012637	0.00196552	0.00070808	0.00103207	0	0	0	0	0.000747267	0	0	0	0	0	0	0	0	0	0	0
T115	Bacteria;Actinobacteria;Actinobacteria;Kineosporiales;Kineosporiaceae;Quadrisphaera;	0.00108301	0.00153889	0	0	0	0	0	0	0	0	0	0	0	0	0	0	0	0	0	0	0	0	0	0	0	0	0	0.00103207	0.000627707	0	0	0	0	0	0	0	0	0	0	0	0	0	0	0
T116	Bacteria;Actinobacteria;Actinobacteria;Kineosporiales;Kineosporiaceae;uncultured;	0.00541506	0.00307778	0.00299754	0.0377525	0.0140406	0.00654557	0	0.00213479	0.00451209	0	0	0	0.0186555	0.0105569	0.00187614	0.0369737	0.0141804	0.00441803	0.00921033	0.00461824	0.00442782	0	0	0	0.0012637	0.0127759	0.0106212	0.0061924	0.00627707	0	0.00327297	0.00118773	0.0044836	0	0	0	0.0141804	0.0041	0.0240795	0.0837677	0.00277624	0.0203465	0	0
T117	Bacteria;Actinobacteria;Actinobacteria;Micrococcales;	0	0.00307778	0	0	0	0	0	0	0	0	0	0	0	0.000844555	0	0.000393337	0	0	0	0.00115456	0	0	0	0	0	0	0.00141616	0	0	0	0	0	0	0	0	0	0	0	0	0	0	0	0	0
T118	Bacteria;Actinobacteria;Actinobacteria;Micrococcales;AKAU3644;	0	0	0	0	0	0	0	0.00213479	0	0	0	0	0	0	0	0	0	0	0	0	0	0	0	0	0	0	0	0	0	0	0	0	0	0	0	0	0	0	0	0	0	0	0	0.0219
T119	Bacteria;Actinobacteria;Actinobacteria;Micrococcales;Beutenbergiaceae;	0	0	0.000999181	0	0	0.00109093	0	0	0	0	0	0	0	0.000422278	0	0.000393337	0	0	0	0	0	0	0	0	0	0	0	0	0.000627707	0	0	0	0	0	0	0	0	0	0	0	0	0	0	0.004
T120	Bacteria;Actinobacteria;Actinobacteria;Micrococcales;Beutenbergiaceae;Beutenbergia;	0.0184112	0.00153889	0.00399672	0	0	0	0	0.00213479	0	0	0	0	0	0	0.000625379	0	0	0	0	0	0	0	0	0	0	0	0	0	0.000627707	0	0.00109099	0	0.000747267	0	0	0	0	0	0	0	0	0	0	0
T121	Bacteria;Actinobacteria;Actinobacteria;Micrococcales;Beutenbergiaceae;Miniimonas;	0	0	0	0	0	0.00109093	0	0	0	0	0	0	0	0	0	0.000393337	0	0	0	0	0	0.0348	0	0.000882106	0	0.000982762	0	0.00206413	0.00439395	0	0.00109099	0	0.00149453	0	0	0	0	0.002	0	0	0	0	0	0.001
T122	Bacteria;Actinobacteria;Actinobacteria;Micrococcales;Beutenbergiaceae;Salana;	0.0162452	0	0.00399672	0.00419472	0	0	0	0	0	0	0	0	0	0.000422278	0	0.000786674	0	0	0.00115129	0.00230912	0	0	0	0	0	0.0127759	0.00283232	0.00206413	0.0244806	0.0128115	0.00218198	0.0035632	0.00523087	0	0	0.00111151	0	0.001	0	0	0	0	0	0.001
T123	Bacteria;Actinobacteria;Actinobacteria;Micrococcales;Beutenbergiaceae;Serinibacter;	0	0	0	0	0	0	0	0	0	0	0	0	0	0	0.00250152	0.000393337	0.000945358	0	0	0	0	0	0	0	0	0.000982762	0	0	0.000627707	0	0	0.00237547	0	0	0	0	0.000945358	0	0	0	0	0.000406929	0	0.001
T124	Bacteria;Actinobacteria;Actinobacteria;Micrococcales;Bogoriellaceae;Georgenia;	0	0	0	0	0	0	0	0	0	0	0	0	0	0	0	0	0	0	0	0	0	0	0	0	0	0	0	0	0	0	0	0	0	0	0	0	0	0	0	0	0	0	0	0
T125	Bacteria;Actinobacteria;Actinobacteria;Micrococcales;Brevibacteriaceae;Brevibacterium;	0	0	0	0	0	0	0	0	0	0	0	0	0	0	0	0	0	0	0	0	0	0	0	0	0	0	0.00070808	0	0	0	0	0	0.000747267	0	0	0	0	0	0	0	0	0	0	0
T126	Bacteria;Actinobacteria;Actinobacteria;Micrococcales;Brevibacteriaceae;Spelaeicoccus;	0.0140792	0.00153889	0.00599508	0	0	0	0.000849134	0.00213479	0.00150403	0.00333778	0	0.276876	0	0.00464505	0	0	0	0	0.00230258	0	0	0.0027	0	0	0	0.00196552	0.00849696	0	0.00125541	0	0	0	0	0	0	0	0	0.001	0	0	0	0.00122079	0	0
T127	Bacteria;Actinobacteria;Actinobacteria;Micrococcales;Cellulomonadaceae;	0.0682298	0.0446277	0.0459623	0.0776023	0.024252	0.0698195	0.00594394	0.0170783	0.0360967	0.0784379	0	0.0109114	0.0237433	0.0160466	0.018136	0.0149468	0.00283607	0.00220902	0.0149668	0.0219367	0.0287808	0.3186	0.235153	0.26375	0.0012637	0.00884486	0.0106212	0.00103207	0.0144373	0.00320287	0.00218198	0	0.00747267	0.00203165	0	0	0.00283607	0.0051	0.0031408	0	0.00485841	0.0109871	0	0
T128	Bacteria;Actinobacteria;Actinobacteria;Micrococcales;Cellulomonadaceae;Actinotalea;	0	0	0	0	0	0	0	0	0	0	0	0	0	0	0	0	0	0	0	0	0	0	0	0	0	0	0	0	0	0	0	0	0	0	0	0	0	0	0	0	0	0	0	0.0458
T129	Bacteria;Actinobacteria;Actinobacteria;Micrococcales;Cellulomonadaceae;Cellulomonas;	0	0	0	0	0	0	0	0	0	0	0	0	0	0	0	0	0	0	0	0	0	0	0	0	0	0.00196552	0.00070808	0	0	0	0	0	0	0	0	0	0	0	0	0	0	0	0.2291	0.1674
T130	Bacteria;Actinobacteria;Actinobacteria;Micrococcales;Cellulomonadaceae;Paraoerskovia;	0	0.00153889	0	0	0	0	0	0	0	0	0	0	0	0.0109792	0	0	0	0.00110451	0	0.00346368	0	0.1919	0.00122475	0.00176421	0	0.00294829	0	0	0	0	0	0	0	0	0	0	0	0	0.00209387	0.0018615	0	0	0	0
T131	Bacteria;Actinobacteria;Actinobacteria;Micrococcales;Cellulomonadaceae;Pseudactinotalea;	0.00108301	0	0	0	0	0	0	0.00213479	0	0	0	0	0	0.000844555	0	0.000786674	0	0	0.00115129	0	0	0	0	0	0	0.000982762	0	0	0.00125541	0	0	0	0	0	0	0	0	0	0	0	0	0	0	0.003
T132	Bacteria;Actinobacteria;Actinobacteria;Micrococcales;Cellulomonadaceae;W15;	0	0	0	0	0	0	0	0	0.00150403	0.0650868	0	0	0	0	0	0	0	0	0	0	0	0	0	0	0	0	0	0	0	0	0	0.00118773	0	0	0	0	0	0	0	0	0	0	0	0.8696
T133	Bacteria;Actinobacteria;Actinobacteria;Micrococcales;Demequinaceae;Demequina;	0	0.00153889	0.000999181	0	0.00127642	0.00109093	0	0	0	0.00166889	0	0	0	0.0038005	0	0.000393337	0.000945358	0	0.00115129	0.00230912	0	0	0	0	0.0404382	0.105156	0.0127454	0	0.0489611	0.0304273	0.00545494	0.0748272	0.00523087	0.00406331	0.00140853	0.00333452	0.000945358	0	0	0	0	0	0	0.007
T134	Bacteria;Actinobacteria;Actinobacteria;Micrococcales;Demequinaceae;Lysinimicrobium;	0	0	0	0	0	0	0	0	0	0	0	0	0	0	0	0	0	0	0	0	0	0	0	0	0	0	0	0	0	0	0	0	0	0	0	0	0	0	0	0	0	0	0	0.003
T135	Bacteria;Actinobacteria;Actinobacteria;Micrococcales;Dermabacteraceae;Brachybacterium;	0	0	0	0	0	0	0	0	0	0	0	0	0	0	0	0	0	0	0	0	0	0	0	0	0.0012637	0.00196552	0	0	0.000627707	0.00160143	0.00109099	0.00237547	0	0	0	0	0	0	0	0	0	0	0	0
T136	Bacteria;Actinobacteria;Actinobacteria;Micrococcales;Dermabacteraceae;Devriesea;	0	0	0	0	0	0	0	0	0	0	0	0	0	0	0	0	0	0	0	0	0	0	0	0	0	0	0	0	0.00125541	0	0	0	0	0	0	0	0	0	0	0	0	0	0	0
T137	Bacteria;Actinobacteria;Actinobacteria;Micrococcales;Dermabacteraceae;Helcobacillus;	0	0	0	0	0	0	0	0	0	0	0	0	0	0	0	0	0	0	0	0	0	0	0	0	0	0	0	0	0	0	0	0	0	0	0	0	0	0	0	0	0	0	0	0
T138	Bacteria;Actinobacteria;Actinobacteria;Micrococcales;Dermacoccaceae;	0.00108301	0	0	0	0	0	0	0	0	0	0	0	0	0	0	0	0	0	0	0	0	0	0	0	0	0	0.00070808	0	0	0	0	0	0	0	0	0	0	0	0	0	0	0	0	0
T139	Bacteria;Actinobacteria;Actinobacteria;Micrococcales;Dermacoccaceae;Branchiibius;	0	0	0	0	0	0	0	0	0	0	0	0	0	0	0	0	0	0	0	0	0	0	0	0	0	0	0	0	0	0	0	0	0	0	0	0	0	0	0	0	0	0	0	0
T140	Bacteria;Actinobacteria;Actinobacteria;Micrococcales;Dermacoccaceae;Demetria;	0	0	0.000999181	0	0	0	0	0	0	0	0	0	0	0.00211139	0	0.000393337	0.00189072	0	0	0	0	0	0	0	0.00505478	0.0108104	0.00495656	0.00722446	0.0464503	0.0400359	0.0392756	0.0106896	0.0134508	0.0101583	0.00281706	0.00555753	0.00189072	0	0	0	0	0	0	0
T141	Bacteria;Actinobacteria;Actinobacteria;Micrococcales;Dermacoccaceae;Dermacoccus;	0	0	0	0	0	0	0	0	0	0	0	0	0	0	0	0	0	0	0	0	0	0	0	0	0	0	0	0	0	0	0	0	0	0	0	0	0	0	0	0	0	0	0	0
T142	Bacteria;Actinobacteria;Actinobacteria;Micrococcales;Dermacoccaceae;Flexivirga;	0	0	0	0	0	0	0	0	0	0	0	0	0	0	0	0	0	0	0	0	0	0	0	0	0	0	0	0	0.00188312	0.00640574	0.00109099	0	0	0	0	0	0	0	0	0	0	0	0	0
T143	Bacteria;Actinobacteria;Actinobacteria;Micrococcales;Dermacoccaceae;Luteipulveratus;	0	0	0	0	0	0	0	0	0	0	0	0	0	0	0	0	0	0	0	0	0	0	0	0	0	0	0	0.00825653	0.00376624	0.01121	0.00327297	0.0035632	0.00149453	0	0	0	0	0	0	0	0	0	0	0
T144	Bacteria;Actinobacteria;Actinobacteria;Micrococcales;Dermacoccaceae;Rudaeicoccus;	0	0	0	0	0	0	0	0	0	0	0	0	0	0	0	0	0	0	0	0	0	0	0	0	0	0	0	0	0.000627707	0.00320287	0.00109099	0.00118773	0.000747267	0	0	0	0	0	0	0	0	0	0	0
T145	Bacteria;Actinobacteria;Actinobacteria;Micrococcales;Dermacoccaceae;uncultured;	0	0	0	0	0	0	0	0	0	0	0	0	0	0	0	0	0	0	0	0	0	0	0	0	0	0.000982762	0	0	0	0	0	0	0	0	0	0	0	0	0	0	0	0	0	0
T146	Bacteria;Actinobacteria;Actinobacteria;Micrococcales;Dermatophilaceae;Kineosphaera;	0	0	0	0	0	0	0	0	0	0	0	0	0	0	0	0	0	0	0	0	0	0	0	0	0	0	0	0	0	0	0	0	0.000747267	0	0	0	0	0	0	0	0	0	0	0
T147	Bacteria;Actinobacteria;Actinobacteria;Micrococcales;Dermatophilaceae;Mobilicoccus;	0	0	0	0	0	0	0	0	0	0.00166889	0	0.00818353	0	0	0	0	0	0	0	0	0	0	0	0	0	0	0	0	0	0	0	0	0	0	0	0	0	0	0	0	0	0	0	0
T148	Bacteria;Actinobacteria;Actinobacteria;Micrococcales;Dermatophilaceae;Piscicoccus;	0.00433205	0.00307778	0.000999181	0.00209736	0	0	0	0	0.00601612	0	0	0	0.00169595	0.00422278	0.00125076	0.00157335	0	0	0.00230258	0.00115456	0.00221391	0	0	0	0.0176917	0.0117931	0.00637272	0.0144489	0.0207143	0.01121	0.00436395	0.00475093	0.0044836	0.0284431	0.0507071	0.0144496	0	0	0	0	0	0.000813858	0	0
T149	Bacteria;Actinobacteria;Actinobacteria;Micrococcales;Dermatophilaceae;Tonsilliphilus;	0	0	0	0	0	0	0	0	0	0	0	0	0	0.000422278	0	0.000393337	0	0	0	0	0	0	0	0	0	0.000982762	0	0	0	0	0	0	0	0	0	0	0	0	0	0	0	0	0	0
T150	Bacteria;Actinobacteria;Actinobacteria;Micrococcales;Dermatophilaceae;uncultured;	0	0	0	0	0	0	0	0	0	0	0	0	0	0	0	0	0	0	0	0	0	0	0	0	0.0012637	0	0	0	0	0	0	0	0	0	0	0	0	0	0	0	0	0	0.0055	0.008
T151	Bacteria;Actinobacteria;Actinobacteria;Micrococcales;Intrasporangiaceae;Aquipuribacter;	0	0	0	0	0	0	0	0	0	0	0	0	0	0	0	0	0	0	0.00115129	0	0	0	0	0	0	0	0	0	0	0	0	0	0	0	0	0	0	0	0	0	0	0	0	0
T152	Bacteria;Actinobacteria;Actinobacteria;Micrococcales;Intrasporangiaceae;Arsenicicoccus;	0	0	0	0	0	0	0	0	0	0	0	0	0	0	0	0	0	0	0	0	0	0	0	0	0	0	0	0	0	0	0	0	0	0	0	0	0	0	0	0	0	0	0	0
T153	Bacteria;Actinobacteria;Actinobacteria;Micrococcales;Intrasporangiaceae;Humibacillus;	0.00108301	0	0	0	0	0	0	0	0	0	0	0	0	0.000422278	0	0	0.000945358	0	0	0	0	0	0	0	0	0	0	0	0	0	0	0	0	0	0	0	0.000945358	0	0	0	0	0	0	0
T154	Bacteria;Actinobacteria;Actinobacteria;Micrococcales;Intrasporangiaceae;Intrasporangium;	0.00216603	0.00153889	0	0	0	0.00218186	0.000849134	0	0	0.00166889	0	0	0	0	0	0	0	0	0	0	0	0	0	0	0	0	0.00070808	0	0	0	0	0	0	0	0	0	0	0	0	0	0	0.000406929	0	0.001
T155	Bacteria;Actinobacteria;Actinobacteria;Micrococcales;Intrasporangiaceae;Janibacter;	0.00324904	0.00307778	0.000999181	0	0	0	0	0	0.00300806	0	0	0	0.00169595	0.000422278	0	0.00118001	0	0	0	0	0	0	0	0	0.00884587	0.0157242	0.00424848	0.00206413	0.0477057	0.0432387	0.00218198	0.00593867	0.0127035	0	0	0	0	0.001	0	0	0.00138812	0	0	0.001
T156	Bacteria;Actinobacteria;Actinobacteria;Micrococcales;Intrasporangiaceae;Marihabitans;	0.0151622	0.00923333	0.00599508	0.00209736	0.00382927	0	0	0	0.00300806	0	0	0	0.00169595	0.000422278	0.000625379	0	0	0	0.00115129	0.00346368	0	0	0	0	0.0012637	0.0147414	0.00070808	0.0030962	0.0131818	0.00640574	0.00218198	0.00118773	0.0022418	0	0	0	0	0	0	0	0	0	0	0
T157	Bacteria;Actinobacteria;Actinobacteria;Micrococcales;Intrasporangiaceae;Ornithinicoccus;	0	0	0	0	0	0	0	0	0	0	0	0	0	0	0	0	0	0	0	0	0	0	0	0	0	0.000982762	0	0	0.00125541	0	0	0	0	0	0	0	0	0	0	0	0	0	0	0
T158	Bacteria;Actinobacteria;Actinobacteria;Micrococcales;Intrasporangiaceae;Ornithinimicrobium;	0	0	0	0	0	0	0	0	0	0	0	0	0	0	0	0	0	0	0	0	0	0	0	0	0	0	0	0	0	0	0	0	0	0	0	0	0	0	0	0	0	0	0	0
T159	Bacteria;Actinobacteria;Actinobacteria;Micrococcales;Intrasporangiaceae;Oryzihumus;	0	0	0	0	0	0	0	0	0	0	0	0	0	0.00168911	0	0.000393337	0	0	0	0.00115456	0	0	0	0	0.00758217	0.000982762	0	0.00206413	0.0156927	0.01121	0	0.00118773	0.000747267	0	0	0	0	0	0	0	0	0	0	0
T160	Bacteria;Actinobacteria;Actinobacteria;Micrococcales;Intrasporangiaceae;Phycicoccus;	0	0	0	0	0	0	0	0	0	0	0	0	0	0	0	0	0	0	0	0	0	0	0	0	0	0	0	0	0.000627707	0	0	0	0	0	0	0	0	0	0	0	0	0	0	0
T161	Bacteria;Actinobacteria;Actinobacteria;Micrococcales;Intrasporangiaceae;Serinicoccus;	0	0	0.000999181	0	0	0	0	0	0	0	0	0	0	0	0	0.000393337	0.000945358	0	0	0	0	0	0	0	0	0	0	0	0.000627707	0	0.00109099	0	0	0	0	0	0.000945358	0	0	0	0	0	0	0.001
T162	Bacteria;Actinobacteria;Actinobacteria;Micrococcales;Intrasporangiaceae;Terrabacter;	0	0	0	0	0	0	0	0	0	0	0	0	0	0	0	0	0	0	0	0	0	0	0	0	0	0	0	0	0	0	0	0	0	0	0	0	0	0	0	0	0.00138812	0	0	0
T163	Bacteria;Actinobacteria;Actinobacteria;Micrococcales;Intrasporangiaceae;Tetrasphaera;	0	0	0	0	0	0	0	0	0	0	0	0	0	0	0	0	0	0	0	0	0	0	0	0	0	0	0.0035404	0	0.000627707	0	0	0	0	0	0	0	0	0	0	0	0	0	0	0
T164	Bacteria;Actinobacteria;Actinobacteria;Micrococcales;Intrasporangiaceae;uncultured;	0	0	0	0	0	0	0	0	0	0	0	0	0	0.00126683	0	0	0	0	0	0	0	0	0	0	0	0.000982762	0	0	0	0	0.00109099	0	0	0	0	0	0	0	0	0.0018615	0	0	0	0
T165	Bacteria;Actinobacteria;Actinobacteria;Micrococcales;Microbacteriaceae;	0	0	0.000999181	0	0	0	0	0	0	0	0	0	0	0.000844555	0	0	0	0	0	0	0	0	0	0	0.0012637	0	0.0035404	0	0.000627707	0	0.00109099	0	0	0	0	0	0	0.001	0	0	0	0	0	0.005
T166	Bacteria;Actinobacteria;Actinobacteria;Micrococcales;Microbacteriaceae;Agreia;	0.0389885	0.00153889	0.00599508	0	0	0	0	0.00213479	0	0	0	0	0	0.0164688	0.0212629	0.00314669	0	0	0.0115129	0	0.00442782	0	0	0	0.00252739	0.0216208	0.0106212	0.0030962	0.0112987	0.0464416	0	0.00118773	0.0089672	0	0	0	0	0	0	0	0	0	0	0
T167	Bacteria;Actinobacteria;Actinobacteria;Micrococcales;Microbacteriaceae;Agrococcus;	0	0.00153889	0	0	0	0	0	0	0	0	0	0	0.00169595	0.00168911	0.000625379	0	0	0	0.00115129	0.00115456	0	0	0	0	0.00379109	0.0078621	0.00070808	0	0.00251083	0.00160143	0	0	0.000747267	0	0	0	0	0	0	0	0	0	0	0
T168	Bacteria;Actinobacteria;Actinobacteria;Micrococcales;Microbacteriaceae;Agromyces;	0	0	0.00199836	0	0	0	0	0	0	0	0	0	0	0.0202693	0.00187614	0	0	0	0	0	0	0	0	0	0.0341198	0.0520864	0.0276151	0.00103207	0.0182035	0.0288258	0.00327297	0.0201915	0.0313852	0	0	0.00111151	0	0	0	0	0	0	0	0
T169	Bacteria;Actinobacteria;Actinobacteria;Micrococcales;Microbacteriaceae;Allohumibacter;	0	0	0.000999181	0	0	0	0	0	0	0	0	0	0	0.00211139	0.000625379	0	0	0	0	0	0	0	0	0	0	0.00294829	0.0106212	0	0.00125541	0	0	0.00118773	0	0	0	0	0	0	0	0	0	0	0	0
T170	Bacteria;Actinobacteria;Actinobacteria;Micrococcales;Microbacteriaceae;Amnibacterium;	0	0	0	0	0	0	0	0	0	0	0	0.00136392	0	0.00253367	0	0	0	0	0	0	0	0	0	0	0	0	0	0	0	0	0	0	0	0	0	0	0	0	0	0	0	0	0	0
T171	Bacteria;Actinobacteria;Actinobacteria;Micrococcales;Microbacteriaceae;Aurantimicrobium;	0	0	0	0	0	0	0	0	0	0	0	0	0	0	0	0	0	0	0	0	0	0	0	0	0	0	0	0	0	0	0	0	0	0	0	0	0	0	0	0	0	0	0	0
T172	Bacteria;Actinobacteria;Actinobacteria;Micrococcales;Microbacteriaceae;Candidatus Aquiluna;	0	0	0	0	0	0	0	0	0	0	0	0	0	0	0	0	0	0	0	0	0	0	0	0	0.0012637	0.00491381	0.00849696	0	0	0	0	0	0.00373633	0	0	0	0	0	0	0	0	0	0	0
T173	Bacteria;Actinobacteria;Actinobacteria;Micrococcales;Microbacteriaceae;Candidatus Planktoluna;	0	0	0	0	0	0	0	0	0	0	0	0	0	0	0	0	0	0	0	0	0	0	0	0	0	0	0	0	0	0	0	0	0	0	0	0	0	0	0	0	0	0	0	0
T174	Bacteria;Actinobacteria;Actinobacteria;Micrococcales;Microbacteriaceae;Chryseoglobus;	0.0249093	0.0184667	0.0159869	0.00419472	0.00127642	0.00109093	0	0	0.00150403	0	0	0	0	0.00506733	0.00938069	0.000393337	0	0	0	0	0	0	0	0	0.0391746	0.0550347	0.0424848	0.00722446	0.0175758	0.0336301	0.00327297	0.0296933	0.064265	0.00203165	0.00140853	0.00111151	0	0	0	0.0018615	0	0	0	0
T175	Bacteria;Actinobacteria;Actinobacteria;Micrococcales;Microbacteriaceae;Clavibacter;	0	0	0	0	0	0	0	0	0	0	0	0	0	0	0.00125076	0	0	0	0	0	0	0	0	0	0	0.000982762	0.00070808	0	0.00125541	0	0	0.00950186	0	0	0	0	0	0	0	0	0	0	0	0
T176	Bacteria;Actinobacteria;Actinobacteria;Micrococcales;Microbacteriaceae;Cnuibacter;	0	0.00307778	0.000999181	0	0	0	0	0	0	0	0	0	0.00169595	0.0114015	0.00375227	0	0	0	0	0.00115456	0	0	0	0	0.0012637	0.0235863	0.026199	0.00103207	0.00313853	0	0.00327297	0.00118773	0.011209	0	0	0	0	0.002	0	0	0	0.00122079	0	0.009
T177	Bacteria;Actinobacteria;Actinobacteria;Micrococcales;Microbacteriaceae;Conyzicola;	0	0	0	0	0	0	0	0	0	0	0	0	0	0	0	0	0	0	0	0	0	0	0	0	0	0	0.00212424	0	0	0	0	0	0	0	0	0	0	0	0	0	0	0	0	0
T178	Bacteria;Actinobacteria;Actinobacteria;Micrococcales;Microbacteriaceae;Cryobacterium;	0.0119131	0	0	0	0	0	0	0	0	0	0	0	0	0.0418055	0.0537826	0.00157335	0.00189072	0	0.00921033	0.0161639	0.00664172	0	0	0.000882106	0.319715	0.331191	0.0240747	0.0134169	0.0929006	0.0448402	0.00436395	0.260114	0.0298907	0.0121899	0.0225365	0.00778054	0.00189072	0	0.00209387	0	0	0.000406929	0	0.001
T179	Bacteria;Actinobacteria;Actinobacteria;Micrococcales;Microbacteriaceae;Cryocola;	0.0335734	0.0600166	0.153874	0	0	0	0	0.0170783	0.0105282	0.00500668	0.00241692	0	0.0118717	0.359781	0.0919307	0.000393337	0	0	0.00460516	0.00808193	0.00221391	0.0018	0	0	0.429656	0.845176	1.57689	0.174419	0.271797	0.227404	0.0752782	0.647315	0.4648	0.0609496	0.0295791	0.106705	0	0.0133	0.00104693	0.00744602	0.00208218	0.0211603	0	0
T180	Bacteria;Actinobacteria;Actinobacteria;Micrococcales;Microbacteriaceae;Curtobacterium;	0	0	0	0	0	0	0	0	0	0	0	0	0	0.000422278	0	0	0	0	0	0	0	0	0	0	0	0	0	0	0	0	0	0	0	0	0	0	0	0	0	0	0	0	0	0.0518
T181	Bacteria;Actinobacteria;Actinobacteria;Micrococcales;Microbacteriaceae;Diaminobutyricimonas;	0.00108301	0	0	0	0	0	0	0	0	0	0	0	0	0	0	0	0	0	0	0	0	0	0	0	0	0.000982762	0.00637272	0	0	0	0	0	0	0	0	0	0	0	0	0	0	0	0.0138	0.008
T182	Bacteria;Actinobacteria;Actinobacteria;Micrococcales;Microbacteriaceae;Frigoribacterium;	0	0	0	0	0	0	0	0.00213479	0	0	0	0	0	0	0	0	0	0	0	0	0	0	0	0	0.0202191	0	0.0290313	0	0	0	0	0.00118773	0	0	0	0	0	0.0031	0	0.0018615	0	0	0	0
T183	Bacteria;Actinobacteria;Actinobacteria;Micrococcales;Microbacteriaceae;Frondihabitans;	0	0	0	0	0	0	0	0	0	0	0	0	0	0.00337822	0	0	0	0	0	0	0	0	0	0	0	0.0127759	0.0035404	0	0	0	0	0.00118773	0	0	0	0	0	0	0	0	0	0	0	0
T184	Bacteria;Actinobacteria;Actinobacteria;Micrococcales;Microbacteriaceae;Galbitalea;	0	0	0	0	0	0	0	0	0	0	0	0	0	0.000422278	0	0	0	0	0	0	0	0	0	0	0	0	0	0	0	0	0	0	0	0	0	0	0	0	0	0	0	0	0	0.001
T185	Bacteria;Actinobacteria;Actinobacteria;Micrococcales;Microbacteriaceae;Glaciibacter;	23.7938	15.9767	16.4525	7.36173	5.72731	6.64376	0.148599	3.06129	4.62941	2.28638	0.60423	0.934286	4.06858	8.18247	9.74841	3.24228	1.48421	0.384369	4.54299	10.3749	9.20764	0.1981	0.170241	0.185242	8.15968	5.7295	2.83657	5.68669	6.5338	9.16821	4.31486	6.66081	6.49375	0.412426	0.560595	0.570203	1.48421	1.1144	1.67824	1.39054	1.05913	3.51058	0	0
T186	Bacteria;Actinobacteria;Actinobacteria;Micrococcales;Microbacteriaceae;Glaciihabitans;	0	0	0	0	0	0	0	0	0	0	0	0	0	0.000844555	0.000625379	0	0	0	0	0	0	0	0	0	0.0012637	0	0.00424848	0	0.000627707	0	0	0	0	0	0	0	0	0	0	0	0	0	0	0
T187	Bacteria;Actinobacteria;Actinobacteria;Micrococcales;Microbacteriaceae;Gryllotalpicola;	0	0	0	0	0	0	0	0	0	0	0	0	0	0	0	0	0	0	0	0	0	0	0	0	0	0	0.00424848	0	0	0	0	0	0	0	0	0	0	0	0	0	0	0	0.0469	0.5967
T188	Bacteria;Actinobacteria;Actinobacteria;Micrococcales;Microbacteriaceae;Herbiconiux;	0	0.00153889	0	0	0	0	0	0	0	0	0	0	0	0.0219584	0.0400243	0	0	0	0.00115129	0	0.00221391	0	0	0	0.127633	0.0933624	0.0538141	0.0092886	0.0144373	0.0144129	0.00327297	0.0855168	0.0269016	0.00203165	0.00422559	0.00111151	0	0	0	0	0	0	0	0
T189	Bacteria;Actinobacteria;Actinobacteria;Micrococcales;Microbacteriaceae;Homoserinibacter;	0.6758	0.0646333	0.0679443	0.023071	0.0140406	0.030546	0.00169827	0.00640437	0.0330887	0	0	0	0.0169595	0.0363159	0.0293928	0.0149468	0.00378143	0.00220902	0.0414465	0.379851	0.278952	0	0	0	0.0669759	0.0727244	0.0304474	0.0402506	0.0954115	0.099289	0.0130919	0.0154405	0.0171871	0	0.00563412	0	0.00378143	0.002	0.00418774	0.00744602	0	0.00325543	0	0
T190	Bacteria;Actinobacteria;Actinobacteria;Micrococcales;Microbacteriaceae;Huakuichenia;	0	0	0	0	0	0	0	0	0	0	0	0	0.00169595	0.0266035	0.00375227	0.000393337	0	0	0	0	0	0	0	0	0.0139006	0.061914	0.0467333	0.0030962	0.021342	0.0160143	0.00545494	0.0237547	0.0269016	0	0	0	0	0.001	0	0	0	0.000406929	0	0.001
T191	Bacteria;Actinobacteria;Actinobacteria;Micrococcales;Microbacteriaceae;Humibacter;	0	0	0	0	0	0	0	0	0	0	0	0	0	0	0	0	0	0	0	0	0	0	0	0	0.0012637	0	0.00070808	0	0	0	0	0	0	0	0	0	0	0	0	0	0	0	0	0.004
T192	Bacteria;Actinobacteria;Actinobacteria;Micrococcales;Microbacteriaceae;Klugiella;	0.0119131	0.00307778	0.0129893	0.00209736	0.00255284	0.00218186	0.00169827	0.00640437	0.0105282	0	0	0.00136392	0	0.0291372	0.00562841	0	0	0	0	0	0	0	0	0	0.0151643	0.0609313	0.0431929	0.00516033	0.0200866	0.0048043	0	0.0237547	0.022418	0	0	0	0	0.001	0	0.014892	0	0	0	0
T193	Bacteria;Actinobacteria;Actinobacteria;Micrococcales;Microbacteriaceae;Labedella;	0.185195	0.0230833	0.038968	0.0461419	0.0153171	0.0534555	0.00509481	0.0128087	0.0300806	0	0	0	0.0186555	0.0798105	0.0293928	0.0334336	0.00850822	0.00110451	0.0310849	0.0173184	0.00664172	0.174	0	0	0.0176917	0.0904141	0.0715161	0.0061924	0.101689	0.0496445	0.00763692	0.0106896	0.0291434	0	0.00140853	0.00111151	0.00850822	0.0031	0.00523467	0.0167535	0.00208218	0.011394	0	0
T194	Bacteria;Actinobacteria;Actinobacteria;Micrococcales;Microbacteriaceae;Leifsonia;	0	0	0	0	0	0	0	0	0	0	0	0	0	0.000844555	0.00250152	0	0	0	0	0	0	0	0	0	0.00252739	0.000982762	0.0424848	0	0.00125541	0	0	0	0.000747267	0	0	0	0	0	0	0	0	0	0.0028	0.0129
T195	Bacteria;Actinobacteria;Actinobacteria;Micrococcales;Microbacteriaceae;Leucobacter;	0	0	0	0	0	0	0	0	0	0	0	0.00136392	0	0	0	0	0	0	0	0	0	0	0	0	0	0	0.00141616	0	0	0	0	0	0	0	0.00140853	0	0	0	0	0	0	0	0.0028	0.0189
T196	Bacteria;Actinobacteria;Actinobacteria;Micrococcales;Microbacteriaceae;Lysinimonas;	0	0	0	0	0	0	0	0	0	0	0	0	0	0	0	0	0	0	0	0	0	0	0	0	0	0	0.0120374	0	0	0	0	0	0	0	0	0	0	0	0	0	0	0	0	0.001
T197	Bacteria;Actinobacteria;Actinobacteria;Micrococcales;Microbacteriaceae;ML602J-51;	0.00108301	0	0.000999181	0	0	0	0	0	0	0	0	0	0	0.00168911	0.00125076	0	0	0	0	0	0	0	0	0	0	0	0.00070808	0	0	0	0	0	0	0	0	0	0	0	0	0	0	0	0	0
T198	Bacteria;Actinobacteria;Actinobacteria;Micrococcales;Microbacteriaceae;MWH-Ta3;	0.193859	0.0323166	0.0359705	0.0104868	0.00382927	0.0109093	0.00424567	0.0149435	0.0330887	0	0	0.00136392	0.0118717	0.0430723	0.0331451	0.0074734	0	0.00110451	0.0264797	0.076201	0.0199252	0	0	0	0.156698	0.33807	0.165691	0.0268337	0.122403	0.121709	0.0109099	0.262489	0.0523087	0.00812661	0.0112682	0.0122266	0	0.0092	0.00837547	0.00930752	0	0.00488315	0	0
T199	Bacteria;Actinobacteria;Actinobacteria;Micrococcales;Microbacteriaceae;Marisediminicola;	0	0	0	0	0	0	0	0	0	0	0	0	0	0.00168911	0	0	0	0	0	0	0	0	0	0	0	0.00393105	0.00495656	0.00103207	0.00439395	0	0	0	0	0	0	0	0	0	0	0.0018615	0	0.000406929	0	0
T200	Bacteria;Actinobacteria;Actinobacteria;Micrococcales;Microbacteriaceae;Microbacterium;	0	0	0	0	0	0	0	0	0	0	0	0	0	0	0	0	0	0	0	0	0	0	0	0	0	0	0.0035404	0	0	0	0	0	0	0	0	0	0	0	0	0	0	0	0	0.0189
T201	Bacteria;Actinobacteria;Actinobacteria;Micrococcales;Microbacteriaceae;Mycetocola;	0	0	0	0	0	0	0	0	0	0	0	0	0	0	0	0	0	0	0	0	0	0	0	0	0	0.000982762	0	0	0	0	0	0	0	0	0	0	0	0	0	0	0	0	0	0.002
T202	Bacteria;Actinobacteria;Actinobacteria;Micrococcales;Microbacteriaceae;Naasia;	0	0	0	0	0	0	0	0	0	0	0	0	0	0.000422278	0.00125076	0	0	0	0	0	0	0	0	0	0	0	0.0106212	0	0.00125541	0.00320287	0	0.0035632	0	0	0	0	0	0	0	0	0	0	0	0
T203	Bacteria;Actinobacteria;Actinobacteria;Micrococcales;Microbacteriaceae;Okibacterium;	0.00108301	0	0.000999181	0	0	0	0	0	0	0	0	0	0	0.0114015	0.000625379	0	0	0	0	0	0	0	0	0	0.029065	0.0127759	0.0106212	0	0.00690478	0.00320287	0.00109099	0.00118773	0	0	0	0	0	0	0	0	0	0.000813858	0	0
T204	Bacteria;Actinobacteria;Actinobacteria;Micrococcales;Microbacteriaceae;Parafrigoribacterium;	0	0	0	0	0	0	0	0.00213479	0.00150403	0	0	0	0	0.0038005	0	0	0	0	0.00115129	0.00115456	0.00221391	0	0	0	0.0012637	0.00196552	0.00141616	0	0.00188312	0	0	0	0	0	0	0	0	0	0	0	0	0	0	0
T205	Bacteria;Actinobacteria;Actinobacteria;Micrococcales;Microbacteriaceae;Pseudoclavibacter;	0	0	0	0	0	0	0	0	0	0	0	0	0	0	0	0	0	0	0	0	0	0	0	0	0	0.00393105	0	0	0	0	0	0	0	0	0	0	0	0	0	0	0	0	0	0
T206	Bacteria;Actinobacteria;Actinobacteria;Micrococcales;Microbacteriaceae;Rathayibacter;	0	0	0	0	0	0	0	0	0	0	0	0	0	0	0	0	0	0	0	0	0	0	0	0	0	0	0	0	0	0	0	0	0	0	0	0	0	0	0	0	0	0	0	0
T207	Bacteria;Actinobacteria;Actinobacteria;Micrococcales;Microbacteriaceae;Rhodoglobus;	0	0	0	0	0	0	0	0	0	0	0	0	0	0.000422278	0	0	0	0	0	0	0	0	0	0	0	0	0	0	0	0	0	0	0	0	0	0	0	0	0	0	0	0	0	0
T208	Bacteria;Actinobacteria;Actinobacteria;Micrococcales;Microbacteriaceae;Rudaibacter;	0	0	0	0	0	0	0	0	0	0	0	0	0	0	0	0	0	0	0	0	0	0	0	0	0	0	0	0	0	0	0	0	0	0	0	0	0	0	0	0	0	0	0	0
T209	Bacteria;Actinobacteria;Actinobacteria;Micrococcales;Microbacteriaceae;Salinibacterium;	0	0	0	0	0	0	0	0	0	0	0	0	0	0.00168911	0	0	0	0	0	0	0	0	0	0	0	0.000982762	0.00070808	0	0	0	0	0	0	0	0	0	0	0	0	0	0	0	0	0
T210	Bacteria;Actinobacteria;Actinobacteria;Micrococcales;Microbacteriaceae;Schumannella;	0	0	0.000999181	0	0	0	0	0	0	0	0	0	0	0.0160466	0.00187614	0	0	0	0	0	0	0	0	0	0.0530752	0.037345	0.0339878	0.0134169	0.0232252	0.00160143	0	0.00593867	0.0261543	0	0	0.00111151	0	0	0	0.0018615	0	0	0	0
T211	Bacteria;Actinobacteria;Actinobacteria;Micrococcales;Microbacteriaceae;Subtercola;	0.0660638	0.00769444	0.0189844	0.0755049	0.0548861	0.0381825	0	0.00426958	0.0210564	0	0	0.00136392	0.00847975	0.0270258	0.00750455	0.0141601	0.0151257	0.00220902	0.00345387	0.0173184	0.00221391	0	0	0	0.0214828	0.123828	0.111877	0.00825653	0.0721863	0.0400359	0.0109099	0.0261301	0.0343743	0	0.00140853	0	0.0151257	0.0061	0.00418774	0.00372301	0.00138812	0.00529008	0	0
T212	Bacteria;Actinobacteria;Actinobacteria;Micrococcales;Microbacteriaceae;Yonghaparkia;	0.0389885	0.0246222	0.0229812	0.0167789	0.0357398	0.0480009	0.0025474	0.0320219	0.0406088	0	0	0	0.0203514	0.00548961	0.00625379	0.0243869	0.00945358	0.00441803	0.00230258	0.00923649	0.00442782	0	0	0	0.00252739	0.0176897	0.00495656	0.0061924	0.0376624	0.0224201	0.0174558	0.0071264	0.0119563	0	0	0	0.00945358	0.0031	0.00942241	0.0018615	0	0.0118009	0	0
T213	Bacteria;Actinobacteria;Actinobacteria;Micrococcales;Microbacteriaceae;uncultured;	0	0	0	0	0	0	0	0	0	0	0	0	0	0	0	0	0	0	0	0	0	0	0	0	0	0	0	0	0	0	0	0	0	0	0	0	0	0	0	0	0	0	0	0.0199
T214	Bacteria;Actinobacteria;Actinobacteria;Micrococcales;Micrococcaceae;Arthrobacter;	0.00216603	0	0	0	0	0	0	0	0	0	0	0	0	0	0.00187614	0	0	0	0	0.00115456	0	0.0241	0.00244951	0.00176421	0	0.00294829	0	0	0	0	0	0	0	0	0	0	0	0	0	0	0.00138812	0.00162772	0	0.0388
T215	Bacteria;Actinobacteria;Actinobacteria;Micrococcales;Micrococcaceae;Glutamicibacter;	0	0	0	0	0	0	0	0	0	0	0	0	0	0	0	0	0	0	0	0	0	0	0	0	0	0	0	0	0	0.00160143	0	0	0	0	0	0	0	0	0	0	0	0	0	0
T216	Bacteria;Actinobacteria;Actinobacteria;Micrococcales;Micrococcaceae;Kocuria;	0.00108301	0	0	0	0	0	0	0	0	0	0	0	0	0	0	0	0	0	0	0	0	0	0	0	0	0	0	0	0	0	0	0	0	0	0	0	0	0	0	0	0	0	0	0
T217	Bacteria;Actinobacteria;Actinobacteria;Micrococcales;Micrococcaceae;Micrococcus;	0	0	0	0	0	0	0	0	0	0	0	0	0	0	0	0	0	0	0	0	0	0	0	0	0	0	0	0	0	0.00160143	0	0	0	0	0	0	0	0	0	0	0	0	0	0
T218	Bacteria;Actinobacteria;Actinobacteria;Micrococcales;Micrococcaceae;Nesterenkonia;	0	0	0	0	0	0	0	0	0	0	0	0	0	0	0	0	0	0	0	0	0	0	0	0	0	0	0	0	0	0	0	0	0	0	0	0	0	0	0	0	0	0	0	0
T219	Bacteria;Actinobacteria;Actinobacteria;Micrococcales;Micrococcaceae;Paenarthrobacter;	0	0	0.00199836	0	0	0	0	0	0	0.00166889	0	0.00272784	0	0	0	0	0	0	0	0	0	0	0	0	0	0	0	0	0	0	0	0	0	0	0	0	0	0	0	0	0	0	0	0
T220	Bacteria;Actinobacteria;Actinobacteria;Micrococcales;Micrococcaceae;Rothia;	0	0	0.000999181	0	0	0	0	0	0	0	0	0	0	0	0	0	0	0	0	0	0	0	0	0	0.0012637	0.000982762	0.00212424	0	0.00627707	0.00160143	0.00109099	0	0	0	0	0	0	0	0	0	0	0	0	0.002
T221	Bacteria;Actinobacteria;Actinobacteria;Micrococcales;Micrococcaceae;Sinomonas;	0	0	0	0	0	0	0	0	0	0	0	0	0	0	0	0	0	0	0	0	0	0	0	0	0	0	0.00212424	0	0.00125541	0.00160143	0	0	0	0.0121899	0.00281706	0	0	0	0	0	0	0	0	0
T222	Bacteria;Actinobacteria;Actinobacteria;Micrococcales;Micrococcales Incertae Sedis;Luteimicrobium;	0	0	0	0	0	0	0	0	0	0	0	0	0	0	0	0	0	0	0	0	0	0	0	0	0.00505478	0.0127759	0.00141616	0.0030962	0.00125541	0.0128115	0.00218198	0.0118773	0.00747267	0	0	0	0	0	0	0	0	0	0	0.002
T223	Bacteria;Actinobacteria;Actinobacteria;Micrococcales;Micrococcales Incertae Sedis;Timonella;	0.00108301	0	0.000999181	0	0	0.00109093	0	0.00213479	0	0	0	0	0	0	0	0	0	0.00110451	0	0	0	0.0009	0	0	0.0012637	0.00491381	0.00070808	0	0.000627707	0	0	0	0	0	0	0	0	0	0	0	0	0	0	0
T224	Bacteria;Actinobacteria;Actinobacteria;Micrococcales;Promicromonosporaceae;	0	0.00153889	0.000999181	0	0	0	0	0	0	0	0	0	0	0.00717872	0.0200121	0	0	0	0.00230258	0.00346368	0	0.0009	0.00122475	0	0.00379109	0.0363622	0.0184101	0.0134169	0.0163204	0.025623	0.0163648	0.0261301	0.0127035	0	0	0.0111151	0	0.0092	0.0031408	0.00372301	0	0.00488315	0	0
T225	Bacteria;Actinobacteria;Actinobacteria;Micrococcales;Promicromonosporaceae;Cellulosimicrobium;	0	0	0	0	0	0	0	0	0	0	0	0	0	0.000422278	0	0	0	0	0	0	0	0	0	0	0	0.000982762	0.00212424	0	0.00439395	0	0	0	0	0	0	0.00111151	0	0	0	0	0	0	0	0
T226	Bacteria;Actinobacteria;Actinobacteria;Micrococcales;Promicromonosporaceae;Isoptericola;	0	0	0	0	0	0	0	0	0	0	0	0	0	0	0	0	0	0	0	0	0	0.0018	0	0	0	0	0	0	0	0	0	0	0	0	0	0	0	0	0	0	0	0.00162772	0	0.008
T227	Bacteria;Actinobacteria;Actinobacteria;Micrococcales;Promicromonosporaceae;Myceligenerans;	0	0	0	0	0	0	0	0	0	0	0	0	0	0	0	0	0	0	0	0	0	0	0	0	0	0	0	0	0	0	0	0	0	0	0	0	0	0	0	0	0	0	0	0
T228	Bacteria;Actinobacteria;Actinobacteria;Micrococcales;Promicromonosporaceae;Promicromonospora;	0	0	0	0	0	0	0	0	0	0	0	0	0	0	0	0	0	0	0.00115129	0	0	0	0	0	0	0.000982762	0	0	0	0	0	0	0	0	0	0	0	0	0	0	0	0	0	0
T229	Bacteria;Actinobacteria;Actinobacteria;Micrococcales;Promicromonosporaceae;Xylanimicrobium;	0	0	0.00199836	0	0	0	0	0	0	0	0	0	0.00169595	0	0.00187614	0	0	0	0	0	0	0	0	0	0.0227465	0.00393105	0.0035404	0	0.00125541	0.0048043	0.00109099	0.00475093	0.00149453	0	0	0.00111151	0	0.001	0	0.0018615	0	0.00122079	0	0
T230	Bacteria;Actinobacteria;Actinobacteria;Micrococcales;Promicromonosporaceae;Xylanimonas;	0	0	0	0	0	0	0	0	0	0	0	0	0	0	0	0	0	0	0	0	0	0	0	0	0	0	0	0	0	0	0	0	0	0	0	0	0	0	0	0	0	0	0	0
T231	Bacteria;Actinobacteria;Actinobacteria;Micrococcales;Promicromonosporaceae;uncultured;	0	0	0	0	0	0	0	0	0	0	0	0	0	0	0	0	0	0	0	0	0	0	0	0	0	0	0	0	0	0	0	0	0	0	0	0	0	0	0	0	0	0	0	0.001
T232	Bacteria;Actinobacteria;Actinobacteria;Micrococcales;Rarobacteraceae;Rarobacter;	0.0129962	0	0	0	0	0	0	0	0.00150403	0	0	0	0	0.000422278	0	0	0	0	0	0	0	0	0	0	0	0	0	0	0.00627707	0.00160143	0	0	0.000747267	0	0	0	0	0	0	0	0	0	0	0
T233	Bacteria;Actinobacteria;Actinobacteria;Micrococcales;Ruaniaceae;Haloactinobacterium;	0.00324904	0	0.00299754	0	0	0	0.00169827	0.00426958	0.00451209	0.00166889	0	0	0	0.00211139	0	0.000393337	0	0	0.00115129	0.00346368	0	0	0	0.000882106	0.0012637	0.0157242	0.00424848	0.00103207	0.015065	0.01121	0	0	0.0022418	0	0.00281706	0.00222301	0	0	0	0	0	0	0	0
T234	Bacteria;Actinobacteria;Actinobacteria;Micrococcales;Ruaniaceae;Ruania;	0	0	0	0	0	0	0	0	0	0	0	0	0	0	0	0	0	0	0	0	0	0	0	0	0	0.000982762	0.00070808	0	0	0	0	0	0	0	0	0	0	0	0	0	0	0	0	0
T235	Bacteria;Actinobacteria;Actinobacteria;Micrococcales;Sanguibacteraceae;Sanguibacter;	0.149456	0.0600166	0.0379689	0.081797	0.024252	0.0360007	0.0144353	0.0426958	0.0797136	0.00500668	0	0.0122753	0.271352	0.0396941	0.0612872	0.126261	0.0642844	0.0485984	0.0161181	0.0427188	0.0575616	0.0223	0.0538892	0.0238169	0.461249	0.456984	0.390152	1.40258	1.07903	1.1178	0.846607	0.798157	1.11119	0.0386014	0.0915545	0.0933665	0.0642844	0.0481	0.0565344	0.0856292	0.0166574	0.496861	0	0
T236	Bacteria;Actinobacteria;Actinobacteria;Micrococcales;uncultured;	0.0476526	0.0692499	0.0169861	0.0314604	0.0293577	0.0283642	0.0339654	0.0448306	0.0616653	0.00667557	0	0.00409176	0.239129	0.0460283	0.105064	0.130195	0.0983173	0.387683	0.0287823	0.0819738	0.0464921	0.008	0.00979804	0.0114674	0	0.00196552	0.00070808	0.00103207	0.00125541	0.00160143	0	0.00118773	0	0	0	0	0.0983173	0.0041	0.00523467	0.00372301	0.011799	0.0447622	0	0
T237	Bacteria;Actinobacteria;Actinobacteria;Micromonosporales;Micromonosporaceae;	0.080143	0.0153889	0.0269779	0.0629208	0.0306341	0.0218186	0.00764221	0.0298871	0.0406088	0	0	0	0.0322231	0.0173134	0.0206375	0.0255669	0.0151257	0.0574344	0.0103616	0.010391	0.00221391	0	0.00122475	0	0.0151643	0.0147414	0.0283232	0.129008	0.164459	0.152136	0.0785512	0.0593867	0.100881	0.00203165	0.00281706	0.00333452	0.0151257	0.0041	0.00209387	0.018615	0.000694059	0.0105802	0.0442	0.1136
T238	Bacteria;Actinobacteria;Actinobacteria;Micromonosporales;Micromonosporaceae;Actinocatenispora;	0	0	0	0	0	0	0	0	0	0	0	0	0	0	0	0.000393337	0	0	0	0	0	0	0	0	0	0	0	0	0	0	0	0	0	0	0	0	0	0	0	0	0	0	0.0028	0.004
T239	Bacteria;Actinobacteria;Actinobacteria;Micromonosporales;Micromonosporaceae;Actinoplanes;	0.434288	0.178511	0.0889271	0.832652	0.769682	0.538919	0.2938	0.375723	0.422633	0.168558	0.0338369	0.0641043	0.0135676	0.00548961	0.0118822	0.0173068	0.0245793	0.00883607	0.0161181	0.0277095	0.0154974	0.0009	0.00122475	0.00352843	0.0240102	0.0383277	0.0467333	0.0258017	0.129308	0.062456	0.0425485	0.0237547	0.0650122	0	0	0.00333452	0.0245793	0.0533	0.0492059	0.0446761	0.00347029	0.0703987	0.0663	0.0986
T240	Bacteria;Actinobacteria;Actinobacteria;Micromonosporales;Micromonosporaceae;Allocatelliglobosispora;	0.00541506	0.00615555	0.00199836	0	0	0	0.00169827	0	0.00451209	0	0	0	0	0	0	0.000393337	0	0.00110451	0	0	0	0	0	0	0	0	0	0	0	0	0	0	0	0	0	0	0	0	0	0	0	0	0	0
T241	Bacteria;Actinobacteria;Actinobacteria;Micromonosporales;Micromonosporaceae;Asanoa;	0	0	0	0	0	0.00109093	0	0	0	0	0	0	0.00169595	0.00168911	0	0.000393337	0.00189072	0	0	0	0	0	0	0	0	0.000982762	0.00070808	0.00103207	0.000627707	0	0	0	0	0	0	0	0.00189072	0	0	0	0	0	0.1021	0.5688
T242	Bacteria;Actinobacteria;Actinobacteria;Micromonosporales;Micromonosporaceae;Catellatospora;	0	0	0	0	0	0	0	0	0	0	0	0	0	0	0.000625379	0	0	0	0	0	0	0	0	0	0	0.00294829	0.00070808	0	0.00376624	0.00320287	0.00218198	0	0.000747267	0	0	0	0	0	0	0	0	0	0	0
T243	Bacteria;Actinobacteria;Actinobacteria;Micromonosporales;Micromonosporaceae;Catenuloplanes;	0.00324904	0.00461666	0.00199836	0.0125842	0.00255284	0.0120002	0.00169827	0	0	0	0	0	0	0	0	0	0	0	0	0	0	0	0	0	0	0	0	0	0.00125541	0	0	0	0.000747267	0	0	0	0	0.001	0.00104693	0	0	0.00569701	0	0.003
T244	Bacteria;Actinobacteria;Actinobacteria;Micromonosporales;Micromonosporaceae;Couchioplanes;	0.00108301	0.00923333	0.000999181	0.00209736	0.00255284	0	0	0	0	0	0	0	0	0	0.000625379	0.00668673	0	0.00110451	0	0.00230912	0	0	0	0	0.016428	0.0108104	0.0247828	0.0546995	0.0483334	0.0464416	0.0130919	0.0273179	0.0440887	0.00203165	0.00140853	0	0	0	0.00209387	0	0	0.00366236	0	0
T245	Bacteria;Actinobacteria;Actinobacteria;Micromonosporales;Micromonosporaceae;Dactylosporangium;	0.00649808	0.00461666	0.00399672	0.00629208	0.00127642	0.00218186	0.00679307	0.00213479	0.00601612	0	0	0	0.00847975	0.00168911	0.00125076	0.00708006	0.000945358	0.00110451	0	0.00115456	0	0	0	0	0.00758217	0.0157242	0.0070808	0.0526354	0.0307576	0.0352316	0.0141828	0.0035632	0.0351215	0	0	0	0.000945358	0	0.00209387	0	0	0.00122079	0.0414	0.007
T246	Bacteria;Actinobacteria;Actinobacteria;Micromonosporales;Micromonosporaceae;Hamadaea;	0	0	0	0.00209736	0	0	0	0	0	0	0	0	0.0033919	0.000422278	0.00125076	0	0	0	0	0	0	0	0	0	0	0	0.00070808	0.00103207	0.00188312	0.00320287	0	0	0.00149453	0	0	0	0	0	0	0	0	0	0.0055	0.001
T247	Bacteria;Actinobacteria;Actinobacteria;Micromonosporales;Micromonosporaceae;Krasilnikovia;	0.00216603	0.00461666	0.0049959	0	0.00510569	0.00218186	0	0.00426958	0.00300806	0.00500668	0	0.00136392	0.0101757	0.00337822	0.00125076	0.0121934	0.0113443	0.0165676	0.0207232	0.0900558	0.00442782	0	0.00612377	0.000882106	0.0669759	0.0432415	0.105504	0.207445	0.217814	0.198578	0.0763692	0.0760149	0.214466	0.00609496	0.00140853	0.0188956	0.0113443	0.0123	0.00418774	0.00744602	0	0.0146495	0.0055	0.0289
T248	Bacteria;Actinobacteria;Actinobacteria;Micromonosporales;Micromonosporaceae;Longispora;	0.00541506	0.0523222	0.000999181	0	0	0.00218186	0.000849134	0.00426958	0.00752015	0	0	0.00545569	0.0033919	0.00253367	0.00500303	0.00393337	0.0255247	0.00220902	0.00345387	0.010391	0.00221391	0	0	0.000882106	0.0644485	0.0176897	0.0127454	0.0433468	0.125541	0.062456	0.0578224	0.0677008	0.0201762	0	0.00845118	0.00111151	0.0255247	0.0143	0.0062816	0.0428146	0	0.0309266	0.0028	0
T249	Bacteria;Actinobacteria;Actinobacteria;Micromonosporales;Micromonosporaceae;Luedemannella;	0	0	0	0.00209736	0	0.00327279	0	0	0.00150403	0	0	0	0.00169595	0.000844555	0.00250152	0	0.00567215	0	0	0.00115456	0.0110695	0.0062	0	0.000882106	0.0341198	0.0913969	0.116833	0.458237	0.661603	0.662994	0.151647	0.211416	0.416975	0.0121899	0.0253535	0.0255646	0.00567215	0.0041	0	0.0316456	0	0	0.1353	0.1504
T250	Bacteria;Actinobacteria;Actinobacteria;Micromonosporales;Micromonosporaceae;Micromonospora;	0	0	0	0	0	0	0	0	0	0	0	0	0	0	0	0	0	0	0	0	0	0	0	0	0	0	0.00070808	0.270401	0.00439395	0	0	0	0	0	0	0	0	0	0	0	0	0	0.4941	0.0787
T251	Bacteria;Actinobacteria;Actinobacteria;Micromonosporales;Micromonosporaceae;Phytohabitans;	0	0	0	0.0125842	0.00255284	0.00109093	0.00339654	0	0.0105282	0	0	0	0	0	0	0.000393337	0	0	0	0	0	0	0	0	0	0	0	0	0	0	0.00109099	0	0	0	0	0	0	0	0	0	0	0	0	0.0388
T252	Bacteria;Actinobacteria;Actinobacteria;Micromonosporales;Micromonosporaceae;Pilimelia;	0.0270753	0.00307778	0.00599508	0.0251683	0.0127642	0.0294551	0.00169827	0.010674	0.0255685	0.00166889	0	0	0.0254393	0.0181579	0.0156345	0.0519205	0.0349783	0.0309262	0.0126642	0.0161639	0.00664172	0.0009	0.00979804	0.00176421	0.00252739	0.00196552	0.00212424	0.0030962	0.0175758	0	0.00109099	0.0035632	0.0127035	0	0	0	0.0349783	0.0574	0.0910833	0.0837677	0.00485841	0.145274	0	0
T253	Bacteria;Actinobacteria;Actinobacteria;Micromonosporales;Micromonosporaceae;Planosporangium;	0.0400715	0.04155	0.0319738	0.0272657	0.0140406	0.0141821	0.0305688	0.0256175	0.0541451	0	0.00241692	0	0.0254393	0.00464505	0.0031269	0.0212402	0.00850822	0.00331353	0.00115129	0.00461824	0.00664172	0.0009	0	0	0.00505478	0.0471726	0.0346959	0.0681164	0.10671	0.0672603	0.0360026	0.0320688	0.0605286	0	0	0.00111151	0.00850822	0.002	0.0031408	0.00558451	0	0.0252296	0	0
T254	Bacteria;Actinobacteria;Actinobacteria;Micromonosporales;Micromonosporaceae;Plantactinospora;	0.081226	0.0646333	0.00999181	0.0461419	0.033187	0.0338188	0.00339654	0.010674	0.0225605	0	0	0	0.00169595	0.000422278	0.000625379	0.00432671	0.00283607	0.00110451	0	0.00115456	0	0	0	0	0.00252739	0.00294829	0.00778888	0.030962	0.0282468	0.0192172	0.00654593	0.00950186	0.0231653	0	0	0	0.00283607	0	0	0.0018615	0	0.00203465	0.0166	0.0777
T255	Bacteria;Actinobacteria;Actinobacteria;Micromonosporales;Micromonosporaceae;Rugosimonospora;	0	0	0	0	0.00255284	0	0	0	0.00150403	0	0	0	0	0	0	0	0	0	0	0	0	0	0	0	0	0	0	0	0.000627707	0	0	0	0	0	0	0	0	0	0	0	0	0	0	0.007
T256	Bacteria;Actinobacteria;Actinobacteria;Micromonosporales;Micromonosporaceae;Salinispora;	0	0	0.00199836	0	0	0	0	0.00213479	0	0	0	0	0.00508785	0	0	0.00118001	0	0	0	0	0	0	0	0	0	0.00294829	0	0.00412827	0.021342	0.00160143	0.00218198	0.00237547	0.00149453	0	0.00140853	0	0	0	0	0	0	0.00162772	0	0.003
T257	Bacteria;Actinobacteria;Actinobacteria;Micromonosporales;Micromonosporaceae;Verrucosispora;	0	0	0	0	0	0.00109093	0	0	0	0	0	0	0	0	0	0	0	0	0.00115129	0	0	0	0	0	0	0	0	0	0.000627707	0	0	0	0.000747267	0	0	0	0	0.001	0	0	0	0	0	0
T258	Bacteria;Actinobacteria;Actinobacteria;Micromonosporales;Micromonosporaceae;Virgisporangium;	0.00108301	0.00153889	0.00399672	0.00209736	0	0.00109093	0	0	0	0	0	0	0	0	0	0	0	0	0	0	0	0	0	0	0.0012637	0	0	0.00103207	0	0	0	0	0.000747267	0	0	0	0	0	0	0	0	0	0	0
T259	Bacteria;Actinobacteria;Actinobacteria;Micromonosporales;Micromonosporaceae;Wangella;	0.650891	0.541688	0.423653	0.356551	0.462065	0.313097	0.303141	0.401341	0.490314	0.188585	0.029003	0.0791074	0.193338	0.0713649	0.100061	0.203355	0.139913	0.909011	0.0805904	0.0727373	0.137262	0.0232	0.0440912	0.0432232	0.37279	0.253553	0.288189	0.6244	0.452577	0.558901	0.724416	0.536855	0.506647	0.0345381	0.04789	0.0555753	0.139913	0.0297	0.0460651	0.0428146	0.0145752	0.111499	0	0
T260	Bacteria;Actinobacteria;Actinobacteria;Micromonosporales;Micromonosporaceae;Xiangella;	0.00108301	0	0	0	0	0	0	0	0.00150403	0.00333778	0	0	0	0.00422278	0.00250152	0	0	0	0	0	0.00221391	0	0	0	0	0	0.00424848	0	0	0	0	0.00118773	0	0	0	0	0	0.0072	0.00104693	0.0018615	0	0.000406929	0	0
T261	Bacteria;Actinobacteria;Actinobacteria;Micromonosporales;Micromonosporaceae;uncultured;	0	0	0	0	0	0	0	0	0	0	0	0	0	0	0	0	0	0	0	0.00346368	0	0	0	0	0	0	0	0	0	0	0	0	0.000747267	0	0	0	0	0	0.00104693	0.0018615	0	0	0.3092	0.1933
T262	Bacteria;Actinobacteria;Actinobacteria;PeM15;	0.00324904	0	0.00199836	0	0	0.00218186	0	0	0.00601612	0	0	0	0	0.00295594	0.00250152	0.00157335	0	0.00110451	0.00115129	0	0	0	0	0	0.0012637	0.00982762	0.00424848	0	0.00439395	0	0.00109099	0.00237547	0.00373633	0	0	0	0	0	0	0	0	0.000813858	0	0.002
T263	Bacteria;Actinobacteria;Actinobacteria;Propionibacteriales;Nocardioidaceae;Actinopolymorpha;	0	0	0	0	0	0	0	0	0	0	0	0	0	0	0	0	0	0	0	0	0	0	0	0	0	0	0.00070808	0	0.000627707	0.00160143	0	0	0	0	0	0	0	0	0	0	0	0	0	0
T264	Bacteria;Actinobacteria;Actinobacteria;Propionibacteriales;Nocardioidaceae;Aeromicrobium;	0.00108301	0.00153889	0	0.00209736	0.00127642	0	0.000849134	0	0	0	0	0	0	0.00211139	0.000625379	0.00157335	0.00283607	0	0	0	0	0	0.00122475	0	0.00884587	0.0285001	0.026199	0.00103207	0.0087879	0.0224201	0.00109099	0.0071264	0.00821994	0.00203165	0	0.00111151	0.00283607	0.0031	0	0	0	0.00488315	0.0028	0.0369
T265	Bacteria;Actinobacteria;Actinobacteria;Propionibacteriales;Nocardioidaceae;Kribbella;	0	0	0	0	0	0.00109093	0	0	0	0	0	0	0	0	0	0.000786674	0.000945358	0	0.00460516	0.00115456	0	0	0	0	0	0	0	0	0	0	0	0	0	0	0	0	0.000945358	0.001	0	0	0.000694059	0.000813858	0	0
T266	Bacteria;Actinobacteria;Actinobacteria;Propionibacteriales;Nocardioidaceae;Marmoricola;	23.3021	20.9704	14.0735	10.6168	12.9033	8.76452	0.832152	5.10855	7.62844	2.36816	0.640483	0.829264	6.34455	15.9904	14.4669	6.34059	2.92683	1.77826	3.57246	11.0757	7.31254	0.3043	0.269446	0.56102	18.1088	28.7684	10.6885	16.6782	21.4977	34.9609	19.2603	21.0074	20.3503	1.03614	1.83391	1.45496	2.92683	3.2561	4.31756	4.76917	5.4553	7.20346	0.0028	0.007
T267	Bacteria;Actinobacteria;Actinobacteria;Propionibacteriales;Nocardioidaceae;Mumia;	0.00108301	0.00307778	0	0.00209736	0.00382927	0.00109093	0	0.00213479	0	0	0	0	0	0	0.00187614	0	0	0.00110451	0.00115129	0.00115456	0	0	0	0	0	0	0	0.00103207	0.000627707	0	0	0	0	0	0	0	0	0.002	0.00104693	0	0	0.000406929	0	0
T268	Bacteria;Actinobacteria;Actinobacteria;Propionibacteriales;Nocardioidaceae;Nocardioides;	0	0.00153889	0.000999181	0.00209736	0	0	0	0	0	0	0	0	0	0.000422278	0.00187614	0.00118001	0.000945358	0	0	0.00115456	0.00221391	0	0	0	0.00505478	0.00393105	0.00141616	0.00206413	0.0087879	0.00320287	0.00109099	0	0.000747267	0	0	0	0.000945358	0	0	0	0	0	2.2305	25.6826
T269	Bacteria;Actinobacteria;Actinobacteria;Propionibacteriales;Nocardioidaceae;Tenggerimyces;	0	0	0	0	0	0	0	0	0	0	0	0	0	0	0	0	0	0	0	0	0	0	0	0	0	0	0	0	0.000627707	0	0	0	0	0	0	0	0	0	0	0	0	0	0	0.001
T270	Bacteria;Actinobacteria;Actinobacteria;Propionibacteriales;Nocardioidaceae;uncultured;	0	0	0	0	0	0	0	0	0	0	0	0	0	0	0	0	0	0	0	0	0	0	0	0	0	0	0.00070808	0	0.000627707	0	0	0	0	0	0	0	0	0	0	0	0	0	0	0
T271	Bacteria;Actinobacteria;Actinobacteria;Propionibacteriales;Propionibacteriaceae;	0.0790599	0.0169278	0.021982	0	0.00127642	0.00218186	0.0390602	0.0341567	0.0736975	0.0383845	0	0	0.00508785	0.0143574	0.00187614	0.00236002	0	0	0.0230258	0.0242458	0.00442782	0.0018	0	0	0.00252739	0.0108104	0.00283232	0.0030962	0.0131818	0.00960861	0.00109099	0	0.00523087	0	0.00422559	0.00111151	0	0	0.0031408	0.00372301	0	0.000406929	0	0
T272	Bacteria;Actinobacteria;Actinobacteria;Propionibacteriales;Propionibacteriaceae;Acidipropionibacterium;	0	0	0	0	0	0	0	0	0	0	0	0	0	0	0	0	0.000945358	0	0	0	0	0	0	0	0	0.00294829	0	0	0.000627707	0	0.00109099	0	0	0	0	0	0.000945358	0	0	0.0018615	0	0	0	0
T273	Bacteria;Actinobacteria;Actinobacteria;Propionibacteriales;Propionibacteriaceae;Cutibacterium;	0.00324904	0.00153889	0.00199836	0.0104868	0.00893495	0.00872743	0	0.00213479	0.00451209	0	0	0	0.0169595	0.00168911	0.00250152	0.00904675	0.00378143	0.00110451	0.00230258	0	0	0	0	0	0	0.0314484	0.00424848	0.0092886	0.0244806	0.0208187	0.0130919	0.00237547	0.0239125	0	0	0	0.00378143	0.0031	0.00104693	0.00372301	0	0.00406929	0	0.008
T274	Bacteria;Actinobacteria;Actinobacteria;Propionibacteriales;Propionibacteriaceae;Friedmanniella;	0.00108301	0.00153889	0	0	0.00255284	0.00218186	0.00169827	0	0.00451209	0	0	0	0	0	0	0.000393337	0	0	0	0.00115456	0	0	0	0	0	0	0	0	0.000627707	0	0	0	0	0	0	0	0	0	0	0	0	0	0	0
T275	Bacteria;Actinobacteria;Actinobacteria;Propionibacteriales;Propionibacteriaceae;Haloactinopolyspora;	0	0	0	0	0	0	0	0	0	0	0	0	0.00169595	0	0	0	0	0	0	0	0	0	0	0	0	0	0	0	0	0	0	0	0	0	0	0	0	0	0	0	0	0	0	0.006
T276	Bacteria;Actinobacteria;Actinobacteria;Propionibacteriales;Propionibacteriaceae;Jiangella;	0	0	0	0	0	0	0	0	0	0	0	0	0	0	0	0.000393337	0	0	0	0	0	0	0	0	0	0	0.00070808	0	0	0	0	0	0	0	0	0	0	0	0	0	0	0	0	0
T277	Bacteria;Actinobacteria;Actinobacteria;Propionibacteriales;Propionibacteriaceae;Luteococcus;	0.0194942	0.00307778	0.000999181	0	0	0	0	0.00213479	0.00601612	0.00333778	0.00483384	0.00136392	0.100061	0.120771	0.227638	0.00668673	0.00756287	0.00110451	0.0115129	0.17203	0.0885563	0	0.00857328	0.00264632	0.765799	0.585726	0.327841	0.557316	0.45446	0.698226	0.781148	0.895551	0.499922	0.0711079	0.0915545	0.105593	0.00756287	0	0.00104693	0.0018615	0.00416435	0.0207534	0	0
T278	Bacteria;Actinobacteria;Actinobacteria;Propionibacteriales;Propionibacteriaceae;Marinilutecoccus;	0.00108301	0	0.00299754	0	0	0	0	0	0	0	0	0	0	0.000422278	0.00125076	0.00118001	0	0	0	0	0	0	0	0	0	0.000982762	0	0	0.000627707	0	0	0	0.000747267	0	0	0	0	0	0	0	0	0	0	0
T279	Bacteria;Actinobacteria;Actinobacteria;Propionibacteriales;Propionibacteriaceae;Microlunatus;	0	0	0	0	0	0	0	0	0	0	0	0	0	0	0	0	0	0	0	0	0	0	0	0	0	0	0	0	0	0	0	0	0	0	0	0.00111151	0	0	0	0	0	0	0	0
T280	Bacteria;Actinobacteria;Actinobacteria;Propionibacteriales;Propionibacteriaceae;Micropruina;	0	0	0.000999181	0	0	0	0	0	0	0	0	0	0	0	0	0.000393337	0	0	0	0	0	0	0	0	0	0	0	0	0	0	0	0	0	0	0	0	0	0	0	0	0	0	0	0.001
T281	Bacteria;Actinobacteria;Actinobacteria;Propionibacteriales;Propionibacteriaceae;Naumannella;	0	0	0.00299754	0	0	0	0	0	0	0	0	0	0.00169595	0.00337822	0.000625379	0.000393337	0	0	0.00115129	0.00692737	0	0.0027	0.00244951	0.00264632	0	0	0	0	0	0	0	0	0	0	0	0	0	0	0	0	0	0	0	0
T282	Bacteria;Actinobacteria;Actinobacteria;Propionibacteriales;Propionibacteriaceae;Phytoactinopolyspora;	0	0	0	0	0	0	0	0	0	0	0	0	0	0	0	0	0	0	0	0	0	0	0	0	0	0	0	0	0	0.00160143	0.00109099	0	0	0	0	0	0	0	0	0	0	0.00122079	0	0
T283	Bacteria;Actinobacteria;Actinobacteria;Propionibacteriales;Propionibacteriaceae;Propionicicella;	0	0	0	0	0	0	0	0	0	0	0	0	0	0	0	0	0	0	0.00230258	0	0	0	0	0	0	0	0	0	0	0	0	0	0	0	0	0	0	0	0	0	0	0	0	0
T284	Bacteria;Actinobacteria;Actinobacteria;Propionibacteriales;Propionibacteriaceae;Propioniciclava;	0	0	0	0	0	0	0	0	0.00300806	0	0	0	0.0135676	0.00126683	0	0.00629339	0.00378143	0	0	0	0	0	0	0	0.00379109	0.00589657	0.00141616	0.00516033	0.0087879	0.00640574	0.00218198	0.00593867	0.0156926	0	0.00140853	0	0.00378143	0	0	0.0018615	0	0.00244158	0	0
T285	Bacteria;Actinobacteria;Actinobacteria;Propionibacteriales;Propionibacteriaceae;Propionicimonas;	0.00108301	0	0	0	0	0	0	0	0	0	0	0	0.0033919	0	0	0.00275336	0	0	0	0	0	0	0	0	0	0	0	0.00103207	0.00188312	0	0	0	0	0	0	0	0	0	0	0	0	0	0	0
T286	Bacteria;Actinobacteria;Actinobacteria;Propionibacteriales;Propionibacteriaceae;uncultured;	0.0292413	0.0400111	0.00899263	0.00629208	0.00510569	0.00872743	0.0025474	0.010674	0.0255685	0	0	0.00136392	0.0898854	0.0282926	0.0400243	0.0503471	0.157875	0.0331353	0.0161181	0.0346368	0.048706	0.0312	0.00244951	0.0158779	0	0.000982762	0	0.00206413	0	0.00160143	0	0.00118773	0	0	0	0.00111151	0.157875	0.0072	0.0146571	0	0.0180455	0.0354028	0	0.002
T287	Bacteria;Actinobacteria;Actinobacteria;Pseudonocardiales;Pseudonocardiaceae;	0.00649808	0	0.00199836	0	0.00127642	0.00218186	0	0	0.00150403	0	0	0	0.0576623	0.0650308	0.0156345	0.0511338	0.0425411	0.0751066	0.00460516	0.00808193	0	0.0009	0.00244951	0	0.00505478	0.0255518	0.00637272	0.00825653	0.0395455	0.0160143	0.0469125	0.0332565	0.0508141	0	0	0	0.0425411	0.001	0	0	0	0.00203465	0.0028	0
T288	Bacteria;Actinobacteria;Actinobacteria;Pseudonocardiales;Pseudonocardiaceae;Actinoalloteichus;	0.00216603	0	0	0	0	0	0	0	0	0	0	0	0.0271352	2.18318	0.573473	0.00157335	0	0	0.00230258	0.0796647	0	0.0196	0.00857328	0.0291095	0.0808765	0.180828	0.0481494	0.0030962	0.0420564	0.0352316	0.00327297	0.0831413	0.0201762	0.00203165	0.00281706	0.00222301	0	0.001	0	0	0.000694059	0.0069178	0.5521	0.0508
T289	Bacteria;Actinobacteria;Actinobacteria;Pseudonocardiales;Pseudonocardiaceae;Actinokineospora;	0.00216603	0	0.00199836	0	0	0.00218186	0	0.00213479	0.00451209	0	0	0	0.0271352	0.0109792	0.00875531	0.00590005	0.0510493	0.00441803	0.00230258	0.00577281	0.00221391	0	0.00122475	0.00176421	0.0417019	0.0265346	0.0198262	0.078437	0.0859959	0.0608545	0.0469125	0.0320688	0.0993865	0	0.0126768	0.00222301	0.0510493	0.001	0.00104693	0.00372301	0.000694059	0.00529008	0	0.006
T290	Bacteria;Actinobacteria;Actinobacteria;Pseudonocardiales;Pseudonocardiaceae;Actinomycetospora;	0	0	0	0	0	0	0	0	0	0	0	0	0	0	0	0	0	0	0	0	0	0	0	0	0	0	0	0	0.000627707	0.00160143	0	0	0	0	0	0	0	0	0	0	0	0	0	0.002
T291	Bacteria;Actinobacteria;Actinobacteria;Pseudonocardiales;Pseudonocardiaceae;Actinophytocola;	0.00108301	0.00307778	0.00299754	0.0104868	0	0.00654557	0	0	0.0451209	0	0	0	0.0101757	0.00591189	0.0143837	0.00236002	0.0141804	0.00220902	0.00230258	0.00346368	0	0	0	0	0	0	0.00566464	0	0.000627707	0	0.117827	0.00118773	0.000747267	0	0	0	0.0141804	0.001	0	0	0.00277624	0.000813858	0.0414	0.005
T292	Bacteria;Actinobacteria;Actinobacteria;Pseudonocardiales;Pseudonocardiaceae;Actinorectispora;	0	0	0	0	0	0	0	0	0	0	0	0	0	0.000422278	0.00250152	0.00393337	0	0.00331353	0	0	0	0	0	0	0.0012637	0.00393105	0.00283232	0	0	0.00640574	0.00654593	0.0035632	0.00523087	0	0	0	0	0	0	0	0	0.000406929	0	0
T293	Bacteria;Actinobacteria;Actinobacteria;Pseudonocardiales;Pseudonocardiaceae;Actinosynnema;	0	0	0	0	0	0	0	0	0	0	0	0	0	0	0.000625379	0	0.000945358	0	0	0	0	0	0	0	0	0	0	0	0.000627707	0.00160143	0	0.00118773	0	0	0	0	0.000945358	0	0	0	0	0	0	0
T294	Bacteria;Actinobacteria;Actinobacteria;Pseudonocardiales;Pseudonocardiaceae;Alloactinosynnema;	0.087724	0.0107722	0.00299754	0.0104868	0.00255284	0.00109093	0	0	0.0120322	0.01502	0	0.00409176	0.0203514	0.050251	0.0425258	0.00354003	0.00189072	0.00110451	0.00230258	0.018473	0.00442782	0.0018	0.00244951	0.00352843	0.0101096	0.00687934	0.0233666	0.00103207	0.00439395	0.00640574	0.00654593	0.0166283	0.00821994	0.00203165	0.00281706	0	0.00189072	0	0	0	0	0.00569701	0	0
T295	Bacteria;Actinobacteria;Actinobacteria;Pseudonocardiales;Pseudonocardiaceae;Allokutzneria;	0.00324904	0.00153889	0	0.00209736	0	0.00109093	0.00169827	0	0	0	0	0.00272784	0.0067838	0.00211139	0.000625379	0.00196668	0.00189072	0	0.00230258	0.00230912	0	0	0	0	0	0	0.00070808	0	0.00125541	0	0	0.00118773	0.00149453	0	0	0	0.00189072	0	0.00104693	0.00558451	0	0.000406929	0	0
T296	Bacteria;Actinobacteria;Actinobacteria;Pseudonocardiales;Pseudonocardiaceae;Amycolatopsis;	0.0173282	0.00461666	0.00199836	0.0251683	0.00510569	0.00981836	0.00339654	0.00640437	0.00300806	0.00166889	0	0.0122753	0.111933	0.00929011	0.0106314	0.0405137	0.0605029	0.062957	0.00115129	0.00808193	0	0	0	0	0	0.000982762	0.00070808	0.00206413	0.00251083	0.00160143	0.0120009	0.0035632	0.0067254	0	0	0	0.0605029	0	0.00209387	0	0.00763465	0.00732473	0	0.001
T297	Bacteria;Actinobacteria;Actinobacteria;Pseudonocardiales;Pseudonocardiaceae;Crossiella;	0.00108301	0	0	0.00209736	0	0.00218186	0	0	0.00300806	0	0	0	0	0.000422278	0	0.000786674	0	0.00110451	0	0	0	0	0	0	0	0	0	0	0	0	0	0	0	0	0	0	0	0	0	0	0	0	0.0028	0
T298	Bacteria;Actinobacteria;Actinobacteria;Pseudonocardiales;Pseudonocardiaceae;Goodfellowiella;	0	0	0.00199836	0	0	0	0.0025474	0	0.00150403	0	0	0	0.0101757	0.000844555	0	0.00354003	0.00378143	0.00662705	0	0	0.00221391	0	0	0	0	0	0.00070808	0	0.000627707	0	0.00109099	0.00118773	0.00149453	0	0	0	0.00378143	0	0	0	0	0.000406929	0.011	0
T299	Bacteria;Actinobacteria;Actinobacteria;Pseudonocardiales;Pseudonocardiaceae;Herbihabitans;	0	0.00153889	0.000999181	0	0	0	0	0	0.00150403	0	0	0	0.00169595	0.000844555	0	0.00275336	0	0	0	0	0.00221391	0	0	0	0	0	0	0	0	0	0	0	0	0	0	0	0	0	0	0	0	0.00203465	0	0
T300	Bacteria;Actinobacteria;Actinobacteria;Pseudonocardiales;Pseudonocardiaceae;Kibdelosporangium;	0.0119131	0.00923333	0.00899263	0.0188762	0.00382927	0.00654557	0.00424567	0.00640437	0.00300806	0	0	0	0.193338	0.0295594	0.0456527	0.31585	0.361127	4.1397	0.00575646	0.0150093	0.0221391	0.008	0.0526645	0.0458695	0.0796128	0.078621	0.0396525	0.161002	0.177641	0.124912	1.22191	0.766088	0.451349	0.0264115	0.0281706	0.0655789	0.361127	0.002	0	0	0.00416435	0.0813858	0	0
T301	Bacteria;Actinobacteria;Actinobacteria;Pseudonocardiales;Pseudonocardiaceae;Kutzneria;	0.0108301	0.00615555	0.00599508	0.00209736	0	0.00654557	0.000849134	0.00213479	0.00300806	0	0	0	0.035615	0.00802328	0.0118822	0.0267469	0.00378143	0	0.00345387	0.00692737	0.00221391	0	0	0	0	0.000982762	0.0035404	0.00206413	0.00627707	0	0.00763692	0	0.0022418	0	0	0	0.00378143	0.001	0.00209387	0	0.00277624	0.0028485	0.0055	0.001
T302	Bacteria;Actinobacteria;Actinobacteria;Pseudonocardiales;Pseudonocardiaceae;Labedaea;	0.123463	0.150811	0.0839312	0.0713102	0.0650975	0.101456	0.0551937	0.10247	0.0556491	0.0317089	0.00483384	0.00818353	1.52466	0.152865	0.237644	0.426771	0.311968	1.80366	0.0656236	0.128156	0.0841285	0.0241	0.0489902	0.0396948	0.00505478	0.00294829	0.00141616	0.00206413	0.00627707	0.00160143	0.090552	0.0320688	0.0119563	0	0.00140853	0.0200071	0.311968	0.0184	0.0429243	0.0428146	0.399084	0.257993	0	0.001
T303	Bacteria;Actinobacteria;Actinobacteria;Pseudonocardiales;Pseudonocardiaceae;Lechevalieria;	0	0	0	0	0	0	0	0	0	0	0	0	0	0	0	0	0	0	0	0	0	0	0	0	0	0	0	0	0	0	0	0	0	0	0	0	0	0	0	0	0	0	0	0.004
T304	Bacteria;Actinobacteria;Actinobacteria;Pseudonocardiales;Pseudonocardiaceae;Longimycelium;	0.00324904	0.00307778	0	0.00419472	0	0.00109093	0	0	0.00150403	0	0	0	0.00508785	0.00337822	0.00187614	0.00157335	0	0.00441803	0.00115129	0	0	0	0	0	0	0	0.00070808	0	0.00125541	0.00160143	0	0	0	0	0	0	0	0	0	0	0	0	0.0166	0.0468
T305	Bacteria;Actinobacteria;Actinobacteria;Pseudonocardiales;Pseudonocardiaceae;Mzabimyces;	0.0552337	0.0200055	0.00899263	0.0629208	0.0229756	0.015273	0.0025474	0.00640437	0.00902418	0.01502	0	0	0.191642	0.642707	0.911177	0.0515271	0.0964265	0.0342398	0.00460516	0.0704282	0.0110695	0.0009	0.0477654	0.00705685	0.178181	0.218173	0.214548	0.0123848	0.0483334	0.0928832	0.0305477	0.0641376	0.220444	0.0101583	0.00563412	0.00778054	0.0964265	0.0092	0.0104693	0.0297841	0.00624653	0.0162772	0	0
T306	Bacteria;Actinobacteria;Actinobacteria;Pseudonocardiales;Pseudonocardiaceae;Prauserella;	0	0.00153889	0	0	0	0	0	0	0	0	0	0	0	0.0599634	0.0237644	0.000393337	0	0	0.00115129	0.00808193	0	0	0	0	0.0012637	0.00491381	0.00212424	0	0.00313853	0	0	0.00118773	0	0	0	0	0	0	0	0	0	0	0.0028	0.002
T307	Bacteria;Actinobacteria;Actinobacteria;Pseudonocardiales;Pseudonocardiaceae;Pseudonocardia;	0.0108301	0.00153889	0.000999181	0.00209736	0.00510569	0	0.000849134	0	0.00601612	0	0	0	0.0220474	0.0164688	0.0225136	0.0169135	0.0198525	0.0198812	0.00345387	0.00692737	0.00221391	0	0	0	0.087195	0.112035	0.0453171	0.141393	0.118637	0.238614	0.101462	0.119961	0.244356	0.00812661	0.0154938	0.00444603	0.0198525	0.001	0	0	0	0.0028485	0.2043	0.1893
T308	Bacteria;Actinobacteria;Actinobacteria;Pseudonocardiales;Pseudonocardiaceae;Saccharomonospora;	0.00108301	0	0	0	0	0	0	0	0	0	0	0	0	0.000422278	0.00125076	0.00118001	0	0	0	0	0	0	0	0	0	0.00196552	0.00141616	0.00103207	0.00188312	0.00640574	0	0.00237547	0.00298907	0	0	0	0	0	0	0.0018615	0	0	0	0
T309	Bacteria;Actinobacteria;Actinobacteria;Pseudonocardiales;Pseudonocardiaceae;Saccharopolyspora;	0	0	0	0	0	0	0	0	0	0	0	0	0	0	0.000625379	0	0.000945358	0	0	0	0	0	0	0	0	0.00196552	0	0	0.00125541	0	0	0	0.000747267	0	0	0	0.000945358	0	0	0	0	0	0.0138	0.007
T310	Bacteria;Actinobacteria;Actinobacteria;Pseudonocardiales;Pseudonocardiaceae;Saccharothrix;	0	0	0	0.00209736	0	0	0	0	0	0	0	0	0	0	0	0.000786674	0	0	0	0	0	0	0	0	0	0	0	0	0	0	0	0	0.00149453	0	0	0	0	0	0	0	0	0	0	0.001
T311	Bacteria;Actinobacteria;Actinobacteria;Pseudonocardiales;Pseudonocardiaceae;Sciscionella;	0	0	0	0	0.00127642	0	0	0	0	0	0	0	0	0	0	0	0	0	0	0	0	0	0	0	0	0	0	0	0.000627707	0	0	0	0.0022418	0	0	0	0	0	0	0	0	0	0	0
T312	Bacteria;Actinobacteria;Actinobacteria;Pseudonocardiales;Pseudonocardiaceae;Streptoalloteichus;	0.00216603	0.00153889	0	0.00419472	0	0	0	0.00213479	0	0	0	0	0.0033919	0.00126683	0.000625379	0.00314669	0.00945358	0	0.00115129	0.00230912	0	0	0	0	0	0.000982762	0.00070808	0	0	0.00800717	0	0.00237547	0.00298907	0	0	0	0.00945358	0	0	0	0	0	0	0
T313	Bacteria;Actinobacteria;Actinobacteria;Pseudonocardiales;Pseudonocardiaceae;Tamaricihabitans;	0.00216603	0.00153889	0	0	0	0	0	0.00213479	0	0	0	0	0.0118717	0.000844555	0.00562841	0.00590005	0.0255247	0.00441803	0.00115129	0.00461824	0	0	0	0	0	0	0.00070808	0	0	0.00160143	0	0	0	0	0	0	0.0255247	0	0	0.0018615	0.000694059	0.000406929	0	0
T314	Bacteria;Actinobacteria;Actinobacteria;Pseudonocardiales;Pseudonocardiaceae;Thermocrispum;	0	0	0	0	0	0	0	0	0	0	0	0	0	0	0.000625379	0.000393337	0.00283607	0	0	0	0	0	0	0	0	0	0	0	0	0.00160143	0	0	0.000747267	0	0	0	0.00283607	0	0	0	0	0	0	0
T315	Bacteria;Actinobacteria;Actinobacteria;Pseudonocardiales;Pseudonocardiaceae;Thermotunica;	0	0	0	0	0	0	0	0	0	0	0	0	0	0	0.000625379	0	0	0	0	0.00115456	0	0	0	0	0	0.00196552	0.00070808	0	0.00313853	0	0	0.00118773	0.000747267	0	0	0	0	0	0	0	0	0	0.0166	0.001
T316	Bacteria;Actinobacteria;Actinobacteria;Pseudonocardiales;Pseudonocardiaceae;Umezawaea;	0	0	0	0	0	0	0	0	0	0	0	0	0.00169595	0	0	0.00157335	0.000945358	0	0	0	0	0	0	0	0.00631848	0.0176897	0.00283232	0.0030962	0.025736	0.01121	0.00654593	0.0190037	0.011209	0	0	0	0.000945358	0	0	0	0	0	0	0.003
T317	Bacteria;Actinobacteria;Actinobacteria;Pseudonocardiales;Pseudonocardiaceae;Yuhushiella;	0	0	0	0	0	0	0	0	0	0	0	0	0	0.00168911	0.00250152	0.000393337	0.000945358	0	0	0	0	0	0	0	0	0	0	0	0	0.00160143	0	0	0	0	0	0	0.000945358	0	0	0	0	0	0.0028	0.003
T318	Bacteria;Actinobacteria;Actinobacteria;Pseudonocardiales;Pseudonocardiaceae;uncultured;	0	0	0.000999181	0.00209736	0	0	0	0	0	0	0	0	0.00169595	0	0.000625379	0	0	0.00110451	0.00115129	0.00115456	0	0	0	0	0	0.00196552	0.00070808	0	0.000627707	0.00320287	0.00109099	0.00118773	0	0	0	0	0	0	0.00209387	0.00372301	0	0	0	0.001
T319	Bacteria;Actinobacteria;Actinobacteria;Streptomycetales;Streptomycetaceae;Allostreptomyces;	0	0	0	0	0	0	0	0	0	0	0	0	0.00169595	0	0	0.000393337	0	0	0	0	0	0	0	0	0	0	0.00070808	0	0	0	0	0	0.0022418	0	0	0	0	0	0	0	0	0	0	0.002
T320	Bacteria;Actinobacteria;Actinobacteria;Streptomycetales;Streptomycetaceae;E1B-B3-114;	0	0	0	0	0	0	0	0	0	0	0	0	0	0	0	0	0	0	0	0	0	0	0	0	0	0	0	0	0	0	0	0	0.00149453	0	0	0	0	0.001	0	0	0	0	0.0028	0.0139
T321	Bacteria;Actinobacteria;Actinobacteria;Streptomycetales;Streptomycetaceae;Kitasatospora;	0.0660638	0.0184667	0.0359705	0.0377525	0.0102114	0.0185458	0.00169827	0.0298871	0.0360967	0	0	0	0.290007	0.0975461	0.265161	0.0888941	0.216487	0.0397623	0.0172694	0.0565735	0.0442782	0.0107	0.0134723	0.00705685	0.137743	0.352812	0.0991312	0.145521	0.367836	0.441996	0.153829	0.162719	0.26528	0.0142216	0.0366218	0.0322337	0.216487	0.043	0.0230325	0.0707372	0.00416435	0.118823	0	0.01
T322	Bacteria;Actinobacteria;Actinobacteria;Streptomycetales;Streptomycetaceae;Streptacidiphilus;	0	0	0	0	0	0	0	0	0	0	0	0	0	0	0	0	0	0	0	0	0	0	0	0	0	0	0	0	0	0	0	0	0	0	0	0	0	0	0	0	0	0	0	0.1813
T323	Bacteria;Actinobacteria;Actinobacteria;Streptomycetales;Streptomycetaceae;Streptomyces;	0	0	0	0	0	0	0	0	0	0	0	0	0	0.0105569	0	0.00157335	0.00189072	0	0	0.00230912	0	0	0	0	0	0	0	0	0	0	0	0	0	0	0	0	0.00189072	0.001	0.00104693	0.00744602	0	0	0.0276	9.6965
T324	Bacteria;Actinobacteria;Actinobacteria;Streptosporangiales;	0	0	0	0	0	0	0	0	0	0	0	0	0.00169595	0	0	0	0	0	0	0	0	0	0	0	0	0	0	0	0	0	0	0	0	0	0	0	0	0	0	0	0	0	0	0
T325	Bacteria;Actinobacteria;Actinobacteria;Streptosporangiales;Nocardiopsaceae;Allonocardiopsis;	0	0	0	0	0	0	0	0	0	0	0	0	0	0	0	0	0	0	0	0	0	0	0	0	0	0	0	0	0	0	0	0	0	0	0	0	0	0	0	0	0	0	0	0
T326	Bacteria;Actinobacteria;Actinobacteria;Streptosporangiales;Nocardiopsaceae;Marinactinospora;	0.00108301	0	0.000999181	0.00209736	0.00127642	0	0	0	0	0.00166889	0	0	0.00508785	0.000844555	0.00125076	0.000393337	0.000945358	0	0	0.00115456	0	0	0	0	0	0	0	0	0.000627707	0	0	0	0	0	0	0	0.000945358	0	0	0	0	0	0	0
T327	Bacteria;Actinobacteria;Actinobacteria;Streptosporangiales;Nocardiopsaceae;Murinocardiopsis;	0	0	0	0	0	0	0	0	0	0	0	0	0	0	0.000625379	0	0	0	0	0	0	0	0	0	0	0	0	0	0	0	0	0	0	0	0	0	0	0	0	0	0	0	0	0
T328	Bacteria;Actinobacteria;Actinobacteria;Streptosporangiales;Nocardiopsaceae;Streptomonospora;	0	0	0	0	0	0	0	0	0	0	0	0	0	0	0	0	0	0	0	0	0	0	0	0	0	0	0	0	0	0.00160143	0	0	0	0	0	0	0	0	0	0	0	0	0	0
T329	Bacteria;Actinobacteria;Actinobacteria;Streptosporangiales;Nocardiopsaceae;Thermobifida;	0	0	0	0	0	0	0	0	0	0	0	0	0	0	0	0	0	0	0	0	0	0	0	0	0	0	0	0	0.000627707	0	0	0	0	0	0	0	0	0	0	0	0	0	0	0
T330	Bacteria;Actinobacteria;Actinobacteria;Streptosporangiales;Streptosporangiaceae;Herbidospora;	0	0	0	0	0	0	0	0	0	0	0	0	0	0	0	0	0	0	0	0	0	0	0	0	0	0	0	0	0	0	0	0	0	0	0	0	0	0	0	0	0	0	0	0
T331	Bacteria;Actinobacteria;Actinobacteria;Streptosporangiales;Streptosporangiaceae;Nonomuraea;	0	0	0	0	0	0	0	0	0	0	0	0	0	0	0	0	0	0	0	0	0	0	0	0	0.0012637	0	0.00141616	0.00103207	0.00188312	0.0048043	0.00654593	0	0.00149453	0	0	0	0	0	0	0	0	0	0	0
T332	Bacteria;Actinobacteria;Actinobacteria;Streptosporangiales;Streptosporangiaceae;Planomonospora;	0	0	0	0	0	0	0	0	0	0	0	0	0	0	0	0.000786674	0	0	0	0	0	0	0	0	0	0	0	0	0	0	0	0	0	0	0	0	0	0	0	0	0	0	0	0
T333	Bacteria;Actinobacteria;Actinobacteria;Streptosporangiales;Streptosporangiaceae;Sphaerisporangium;	0	0	0	0	0	0	0	0	0	0	0	0	0	0	0	0.000393337	0.00283607	0	0	0	0	0	0	0	0	0	0	0	0	0	0	0	0	0	0	0	0.00283607	0	0	0	0	0	0	0
T334	Bacteria;Actinobacteria;Actinobacteria;Streptosporangiales;Streptosporangiaceae;Streptosporangium;	0	0	0	0	0	0	0	0	0	0	0	0	0	0	0	0	0	0	0	0	0	0	0	0	0.00252739	0.00589657	0.00424848	0.0092886	0.0131818	0.0128115	0.0272747	0.00950186	0.0156926	0	0	0.00111151	0	0	0	0	0	0	0	0
T335	Bacteria;Actinobacteria;Actinobacteria;Streptosporangiales;Streptosporangiaceae;Thermocatellispora;	0	0	0	0	0	0	0	0	0	0	0	0	0	0	0	0	0	0	0	0	0	0	0	0	0	0.000982762	0	0	0	0	0	0	0	0	0	0	0	0	0	0	0	0	0	0
T336	Bacteria;Actinobacteria;Actinobacteria;Streptosporangiales;Streptosporangiaceae;uncultured;	0.00324904	0.00153889	0.00599508	0.00209736	0.00255284	0.00327279	0.0025474	0.00640437	0.00150403	0	0	0	0.0288312	0.0122461	0.00875531	0.0365803	0.0330875	0.0497029	0.0103616	0.0161639	0.00442782	0.0071	0.0171466	0.00264632	0.00505478	0.00393105	0.0127454	0.00412827	0.0100433	0.0048043	0.00436395	0.00593867	0.0261543	0	0	0.00222301	0.0330875	0.0256	0.0492059	0.022338	0.0131871	0.00325543	0	0
T337	Bacteria;Actinobacteria;Actinobacteria;Streptosporangiales;Thermomonosporaceae;	0.0173282	0	0	0.00419472	0	0	0.00339654	0	0.0105282	0	0	0	0.0118717	0	0.00187614	0.00472004	0.000945358	0	0	0	0	0	0	0	0	0.000982762	0.00141616	0	0.00313853	0	0.00109099	0.00118773	0.000747267	0	0	0	0.000945358	0.0051	0	0.00558451	0	0.000406929	0	0
T338	Bacteria;Actinobacteria;Actinobacteria;Streptosporangiales;Thermomonosporaceae;Actinoallomurus;	0.0216603	0.00923333	0.00799345	0.00629208	0.00255284	0.00545464	0.00169827	0.00640437	0.00752015	0.00500668	0	0	0.0474866	0.108948	0.100061	0.0295003	0.140858	0.280545	0.0840443	0.173184	0.0819146	0.0098	0.00489902	0.0352843	0.435975	0.244708	0.196846	0.375672	0.35026	0.530075	0.370936	0.414519	0.603044	0.0284431	0.0422559	0.0311222	0.140858	0.0645	0.0397835	0.0297841	0.058995	0.0248227	0.0635	0.005
T339	Bacteria;Actinobacteria;Actinobacteria;Streptosporangiales;Thermomonosporaceae;Actinocorallia;	0	0	0	0	0	0	0	0	0	0	0	0	0	0.000422278	0	0.000393337	0	0	0	0	0	0	0	0	0.0012637	0.00884486	0.00141616	0	0.00125541	0	0	0	0	0	0	0	0	0	0	0	0	0	0.0028	0.004
T340	Bacteria;Actinobacteria;Actinobacteria;Streptosporangiales;Thermomonosporaceae;Actinomadura;	0	0	0	0	0	0	0	0	0	0	0	0	0	0	0	0	0	0	0	0	0	0	0	0	0	0	0	0	0	0	0	0	0	0	0	0	0	0	0	0	0	0	0.0193	0.007
T341	Bacteria;Actinobacteria;Actinobacteria;Streptosporangiales;Thermomonosporaceae;Spirillospora;	0	0	0	0	0	0.00109093	0	0	0	0	0	0	0	0	0	0	0.00189072	0	0	0	0	0	0	0	0	0	0	0	0.000627707	0	0	0	0	0	0	0	0.00189072	0	0.00104693	0	0	0	0	0.005
T342	Bacteria;Actinobacteria;Actinobacteria;Streptosporangiales;Thermomonosporaceae;Thermobispora;	0	0	0.000999181	0	0.00127642	0.00327279	0	0	0	0	0	0	0	0.000422278	0.000625379	0.000786674	0.000945358	0	0	0	0	0	0	0	0	0.00196552	0	0	0.00188312	0	0.00109099	0	0.000747267	0	0	0	0.000945358	0	0.00104693	0.00372301	0	0.000813858	0	0
T343	Bacteria;Actinobacteria;Actinobacteria;Streptosporangiales;Thermomonosporaceae;Thermomonospora;	0	0	0	0	0	0	0	0	0	0	0	0	0	0	0	0	0	0	0	0	0	0	0	0	0	0	0	0	0	0	0	0	0	0	0	0	0	0	0	0	0	0	0	0.001
T344	Bacteria;Actinobacteria;Actinobacteria;Streptosporangiales;Thermomonosporaceae;[Streptomyces] thermoautotrophicus;	0	0	0	0	0	0	0	0	0	0	0	0	0	0	0	0	0	0.00110451	0	0	0.0132834	0.0402	0.0526645	0.0255811	0	0	0	0	0	0	0	0	0	0	0	0	0	0	0	0	0	0	0	0
T345	Bacteria;Actinobacteria;Coriobacteriia;CG2-30-50-142;	0.00758109	0.00307778	0.00699426	0.00209736	0.00255284	0.00109093	0.0025474	0.00426958	0	0.121829	0	0.227775	0	0.00211139	0	0.000786674	0	0	0.00345387	0.00115456	0.00442782	0.6184	0.116352	0.0564548	0	0.000982762	0	0.00206413	0.00251083	0.00160143	0.00218198	0	0.000747267	0.0203165	0.0154938	0.0133381	0	0	0	0	0	0	0.0055	0
T346	Bacteria;Actinobacteria;Coriobacteriia;Coriobacteriales;Atopobiaceae;uncultured;	0.0238263	0.0200055	0.0209828	0	0	0.00218186	0.0161336	0.0170783	0.00902418	0.342123	0.623565	0.446002	0	0.0139352	0.00187614	0.00157335	0.00283607	0	0.03569	0.0161639	0.0531338	5.2982	0.194736	0.315794	0.0139006	0.0285001	0.0155778	0.0392185	0.0665369	0.062456	0.00872791	0.0344443	0.0396051	0.359603	0.126768	0.201183	0.00283607	0.002	0.00209387	0	0.00347029	0.00203465	0	0
T347	Bacteria;Actinobacteria;Coriobacteriia;Coriobacteriales;Coriobacteriales Incertae Sedis;Raoultibacter;	0.0119131	0.00461666	0.00699426	0	0.00127642	0.00109093	0.0025474	0.00426958	0.00451209	0.0116822	0	0.00272784	0	0.000422278	0	0	0	0	0.00115129	0	0	0.0294	0	0.00352843	0.00758217	0.0108104	0.00141616	0.00722446	0.0238529	0.0048043	0.00109099	0.0071264	0.00373633	0.0325065	0.0140853	0.0166726	0	0	0	0	0	0.000813858	0	0
T348	Bacteria;Actinobacteria;Coriobacteriia;Coriobacteriales;Coriobacteriales Incertae Sedis;uncultured;	0.00649808	0.00615555	0.00599508	0	0	0	0	0.00213479	0.00300806	0.0116822	0	0.00681961	0.0067838	0.0177357	0.00375227	0.00275336	0	0.00110451	0.00690775	0.0115456	0.00664172	0.1008	0.0293941	0.0291095	0.0189554	0.00982762	0.00566464	0.0061924	0.00753248	0.00800717	0.00327297	0.00831413	0.00747267	0.0121899	0.00281706	0.00222301	0	0.002	0.00104693	0	0.000694059	0.00122079	0.0028	0.001
T349	Bacteria;Actinobacteria;Coriobacteriia;Coriobacteriales;uncultured;	0	0	0	0	0	0	0	0	0	0	0	0	0	0	0	0	0	0	0	0	0	0	0	0	0	0	0	0	0	0	0	0	0	0	0	0	0	0	0	0	0	0	0	0
T350	Bacteria;Actinobacteria;Coriobacteriia;OPB41;	0	0	0	0	0	0	0	0	0	0	0	0	0	0	0	0	0	0	0	0	0	0	0	0	0	0	0	0	0	0	0	0	0	0	0	0	0	0	0	0	0	0	0.0055	0
T351	Bacteria;Actinobacteria;FFCH16263;	0	0	0	0	0	0	0	0	0	0	0	0	0	0	0	0	0	0	0	0	0	0	0	0	0	0	0	0	0	0	0.00109099	0	0	0	0	0	0	0	0	0	0.000694059	0	0	0
T352	Bacteria;Actinobacteria;KIST-JJY010;	0	0	0	0	0	0	0	0.00213479	0	0	0	0	0	0	0	0	0	0	0	0	0	0	0	0	0	0	0	0	0	0	0	0	0	0	0	0	0	0	0	0	0	0	0	0
T353	Bacteria;Actinobacteria;MB-A2-108;	0	0	0	0	0	0	0	0	0	0	0	0	0	0	0	0	0	0	0	0	0	0	0	0	0	0	0	0	0	0	0	0	0	0	0	0	0	0	0	0	0	0	0.0083	0.001
T354	Bacteria;Actinobacteria;Nitriliruptoria;Euzebyales;Euzebyaceae;uncultured;	0	0	0	0	0	0	0	0	0	0	0	0	0	0	0	0	0	0	0	0	0	0	0	0	0	0	0	0	0	0	0	0	0	0	0	0	0	0	0	0	0	0	0	0
T355	Bacteria;Actinobacteria;Nitriliruptoria;Nitriliruptorales;Nitriliruptoraceae;	0	0	0.00899263	0	0	0	0	0.00213479	0	0	0	0	0.00508785	0.0388495	0.0350212	0.00196668	0.00189072	0	0.0230258	0.00230912	0.00885563	0	0	0	0.00252739	0.00491381	0.00424848	0	0.00313853	0	0	0.00118773	0	0	0	0	0.00189072	0.001	0	0.0018615	0	0.00122079	0	0
T356	Bacteria;Actinobacteria;Nitriliruptoria;Nitriliruptorales;Nitriliruptoraceae;Egicoccus;	0	0	0	0	0	0	0	0	0	0	0	0	0	0	0	0	0	0	0	0	0	0	0	0	0	0	0	0	0	0	0.00109099	0	0	0	0	0	0	0	0	0	0	0	0	0
T357	Bacteria;Actinobacteria;Rubrobacteria;Rubrobacterales;Rubrobacteriaceae;Rubrobacter;	0	0	0	0	0	0	0	0	0	0	0	0	0	0	0.00125076	0	0.00189072	0	0	0	0	0	0	0	0	0	0	0	0	0	0	0	0	0	0	0	0.00189072	0	0	0	0	0.00122079	0	0.004
T358	Bacteria;Actinobacteria;Thermoleophilia;Gaiellales;	0.340066	0.206211	0.171859	0.440445	0.246349	0.435281	0.0229266	0.0875264	0.154915	0.01502	0	0.0109114	1.34319	0.591189	0.417128	1.06988	0.878238	0.315889	0.515778	0.413333	0.121765	0.0009	0.00367426	0.00705685	0.0353835	0.0815693	0.0693918	0.0505712	0.133702	0.118506	0.122191	0.0772027	0.115079	0	0	0	0.878238	0.593	0.831266	0.787416	0.14714	0.567259	0	0
T359	Bacteria;Actinobacteria;Thermoleophilia;Gaiellales;Gaiellaceae;Gaiella;	0.0487356	0.0784833	0.0319738	0.0356551	0.0446748	0.0403644	0.0110387	0.0213479	0.0315846	0.0133511	0	0.00136392	0.390069	1.31455	0.512186	0.115641	0.0727926	0.104928	0.0483542	0.310577	0.0221391	0.0036	0.0257198	0.0141137	0.284331	0.171983	0.239331	0.15997	0.135585	0.171354	0.214925	0.36701	0.17486	0.00609496	0.00704265	0.0177841	0.0727926	0.0922	0.0680507	0.0651526	0.0173515	0.277526	0.1021	0.007
T360	Bacteria;Actinobacteria;Thermoleophilia;Gaiellales;uncultured;	1.77614	2.60841	1.37088	3.75847	3.43868	4.05826	0.244551	0.770659	1.05583	0.725968	0.217523	0.20186	26.1939	10.9222	8.38321	16.7369	27.163	15.2864	8.23173	7.99418	6.24986	1.3672	1.5089	1.63543	0.873213	0.490398	0.383071	1.1105	0.745088	1.20108	3.58499	1.82436	1.58495	0.0446964	0.0535241	0.083363	27.163	18.0691	16.5112	12.1091	23.2891	22.0556	3.3899	0.515
T361	Bacteria;Actinobacteria;Thermoleophilia;Solirubrobacterales;67-14;	0.00108301	0	0.00199836	0.00419472	0	0	0	0.00213479	0.00150403	0	0	0	0.00169595	0.00168911	0.00875531	0.00196668	0	0	0	0	0	0	0	0	0.17439	0.0894314	0.0970069	0.121784	0.104199	0.145731	0.134192	0.252987	0.162904	0.00203165	0.00985971	0.0111151	0	0	0.00104693	0	0.000694059	0.000406929	1.0711	0.6485
T362	Bacteria;Actinobacteria;Thermoleophilia;Solirubrobacterales;Solirubrobacteraceae;Conexibacter;	0	0	0	0	0	0	0	0	0	0	0	0	0	0	0.00187614	0.000393337	0.00378143	0	0.00115129	0	0	0	0	0	0.00631848	0.00196552	0.0120374	0	0.00251083	0.00640574	0	0.0071264	0	0	0	0.00111151	0.00378143	0	0	0	0	0	1.1318	1.3358
T363	Bacteria;Actinobacteria;Thermoleophilia;Solirubrobacterales;Solirubrobacteraceae;JCM 18997;	0.00541506	0.00615555	0.000999181	0	0	0	0	0	0	0	0	0	0.00847975	0.0823441	0.333952	0	0	0	0	0	0	0.0009	0.00122475	0.000882106	0.0935135	0.0432415	0.0403606	0.00206413	0.0094156	0.0176158	0.00654593	0.0475093	0.0134508	0	0.00281706	0.00111151	0	0	0	0	0	0.00122079	0.0276	0.0179
T364	Bacteria;Actinobacteria;Thermoleophilia;Solirubrobacterales;Solirubrobacteraceae;Parviterribacter;	0.0368224	0.0292389	0.0249795	0.0419472	0.024252	0.0349097	0.00594394	0.0149435	0.0210564	0.00667557	0.00483384	0	0.340886	0.171867	0.23139	0.228922	0.206088	0.145795	0.22335	0.132775	0.0464921	0.0036	0.0122475	0.0141137	1.59984	0.791124	0.75977	1.99602	1.25102	1.84645	4.63125	2.77573	2.48317	0.0365698	0.0901459	0.102259	0.206088	0.2059	0.128773	0.221519	0.0326208	0.683641	0	0
T365	Bacteria;Actinobacteria;Thermoleophilia;Solirubrobacterales;Solirubrobacteraceae;Patulibacter;	0.0552337	0.0569388	0.0439639	0.0251683	0.0357398	0.045819	0.0203792	0.0362914	0.0270726	0.0116822	0	0.00818353	0.115325	0.0582743	0.0431512	0.0865341	0.13235	0.0452849	0.0725313	0.0219367	0.0287808	0	0	0.000882106	0.00758217	0.00589657	0.00212424	0.00103207	0.0207143	0.0240215	0.0174558	0.00237547	0.00971447	0	0	0	0.13235	0.0369	0.0429243	0.0372301	0.0277624	0.0618532	0.0055	0.0129
T366	Bacteria;Actinobacteria;Thermoleophilia;Solirubrobacterales;Solirubrobacteraceae;Solirubrobacter;	0	0	0	0	0	0	0	0	0	0	0	0	0.00169595	0.00295594	0.00125076	0.000393337	0.000945358	0	0	0	0	0	0	0	0	0	0	0	0	0	0	0	0	0	0	0	0.000945358	0	0	0	0	0.000406929	0.254	0.0956
T367	Bacteria;Actinobacteria;Thermoleophilia;Solirubrobacterales;Solirubrobacteraceae;uncultured;	0	0	0.000999181	0.00209736	0	0	0	0	0	0	0	0	0.113629	0.0202693	0.0218883	0.00511338	0.00189072	0.00331353	0.00921033	0.00692737	0.00885563	0.0027	0.00979804	0.00441053	0.00758217	0.000982762	0.0665595	0	0.000627707	0	0	0.00475093	0.0022418	0	0.00281706	0.00111151	0.00189072	0	0	0	0	0	0	0.0139
T368	Bacteria;Actinobacteria;Thermoleophilia;uncultured;	0	0	0	0	0	0	0	0	0	0	0	0	0	0	0	0	0	0	0	0	0	0	0	0	0	0	0	0	0	0	0	0	0	0	0	0	0	0	0	0	0	0	0.0028	0.001
T369	Bacteria;Armatimonadetes;Armatimonadia;Armatimonadales;	0	0	0	0	0	0	0	0	0	0	0	0	0	0	0	0	0	0	0	0	0	0	0	0	0	0	0	0	0	0	0	0	0	0	0	0	0	0	0	0	0	0	0.0055	0
T370	Bacteria;Armatimonadetes;Chthonomonadetes;Chthonomonadales;Chthonomonadaceae;Chthonomonas;	0	0	0	0	0	0	0	0	0.00150403	0	0	0	0	0	0.00250152	0	0	0	0	0	0	0	0	0	0	0	0.00991312	0	0	0	0	0	0.000747267	0	0.00140853	0.00111151	0	0	0	0.00930752	0.00208218	0	0	0
T371	Bacteria;Armatimonadetes;Fimbriimonadia;Fimbriimonadales;	0	0	0	0	0	0	0.000849134	0	0	0	0	0	0	0	0.0193868	0	0	0	0	0	0	0	0	0	0	0	0.0283232	0	0	0	0	0	0	0	0	0	0	0	0	0	0	0	0	0
T372	Bacteria;Armatimonadetes;Fimbriimonadia;Fimbriimonadales;Fimbriimonadaceae;	0	0	0	0	0	0.00218186	0	0	0	0	0	0	0.00169595	0	0.000625379	0.000393337	0	0	0	0	0	0	0	0	0	0	0	0	0.000627707	0	0	0	0.000747267	0	0	0	0	0	0	0	0	0.000406929	0.0028	0
T373	Bacteria;Armatimonadetes;Fimbriimonadia;Fimbriimonadales;Fimbriimonadaceae;Fimbriimonas;	0.00108301	0.00307778	0.000999181	0	0	0	0	0	0	0.00834446	0	0	0	0	0.000625379	0	0	0	0	0	0	0	0	0	0.0012637	0.0108104	1.14638	0.00103207	0	0	0	0.00118773	0	0	0	0	0	0.0092	0	0.00930752	0	0	0	0
T374	Bacteria;Armatimonadetes;uncultured;	0.00108301	0	0.00399672	0	0	0	0	0.00213479	0	0	0	0	0	0.0198471	0	0.0188802	0	0	0.00921033	0.00923649	0.0221391	0	0	0	0	0	0	0	0	0	0	0	0	0	0	0	0	0.001	0	0	0	0.00203465	0	0
T375	Bacteria;BRC1;	0	0	0	0	0	0	0	0	0	0.00166889	0	0	0	0	0	0	0	0	0	0	0	0	0.00244951	0	0	0	0	0	0	0	0	0	0	0	0	0	0	0	0	0	0	0	0.0028	0.0299
T376	Bacteria;Bacteroidetes;Bacteroidia;Bacteroidales;3M1PL1-52 termite group;	0	0	0	0	0	0	0	0	0	0	0	0	0	0	0	0	0	0	0	0	0	0	0	0	0	0	0	0	0	0	0	0	0	0	0	0	0	0	0	0	0	0	0	0
T377	Bacteria;Bacteroidetes;Bacteroidia;Bacteroidales;Bacteroidaceae;Bacteroides;	0	0	0	0	0	0	0	0	0	0	0	0	0	0	0	0	0	0	0	0	0	0	0	0.000882106	0	0	0	0	0	0	0	0	0	0	0	0	0	0	0	0	0	0	0	0
T378	Bacteria;Bacteroidetes;Bacteroidia;Bacteroidales;Bacteroidales RF16 group;	0	0	0	0	0	0	0	0	0	0	0	0	0	0	0	0	0	0	0	0	0	0	0	0	0	0	0	0	0	0	0	0	0	0	0	0	0	0	0	0	0	0	0	0
T379	Bacteria;Bacteroidetes;Bacteroidia;Bacteroidales;Bacteroidales UCG-001;	0	0	0	0	0	0	0	0	0	0	0	0	0	0.000422278	0	0	0	0	0	0	0	0.0178	0.00734853	0.00970317	0	0	0	0	0	0	0	0	0	0	0	0	0	0	0	0	0	0	0	0
T380	Bacteria;Bacteroidetes;Bacteroidia;Bacteroidales;COB P4-1 termite group;	0.140792	0.135422	0.291761	0.0188762	0.0178699	0.00218186	0.0534955	0.0683133	0.0616653	2.61015	5.39456	2.46597	0.0763178	0.238165	0.0300182	0.212795	0.013235	0.0618525	0.423675	0.424878	0.316589	3.2359	1.70486	1.29846	0	0.000982762	0.00070808	0.00516033	0.000627707	0.00160143	0.00109099	0	0.0022418	0.132057	0.0985971	0.0689134	0.013235	0.0143	0.0125632	0.018615	0.0465019	0.221369	0	0
T381	Bacteria;Bacteroidetes;Bacteroidia;Bacteroidales;Dysgonomonadaceae;	0.00974712	0.0153889	0.00999181	0	0.00127642	0	0.0178318	0.0128087	0.00451209	51.0547	2.13172	71.0508	0	0.0278703	0.00250152	0.00590005	0	0.00441803	0.20493	0.0831284	0.0863424	42.2374	65.7007	61.5146	0.00252739	0.00294829	0.00283232	0.00103207	0.00313853	0	0	0.00118773	0	32.7299	42.6756	31.9447	0	0.125	0.0031408	0.169397	0	0.0187187	0	0
T382	Bacteria;Bacteroidetes;Bacteroidia;Bacteroidales;Dysgonomonadaceae;Candidatus Armantifilum;	0.0162452	0.01385	0.0179853	0.00419472	0.00255284	0	0.00764221	0.0170783	0.00451209	0.0801068	0	0.0750157	0.0203514	0.117393	0.0106314	0.0920408	0.00661751	0.0342398	0.193417	0.21013	0.236888	0.9433	1.21618	1.1141	0	0	0	0	0	0	0	0	0	0	0	0	0.00661751	0	0.00418774	0.0204765	0.0166574	0.0638879	0.0524	0.001
T383	Bacteria;Bacteroidetes;Bacteroidia;Bacteroidales;Dysgonomonadaceae;Candidatus Azobacteroides;	0.0379055	0.0369333	0.0579525	0.00419472	0.00510569	0	0.012737	0.0170783	0.00601612	0.287049	0.0169184	0.289151	0.0966692	0.603435	0.0350212	0.592759	0.0756287	0.206543	1.35852	1.07374	0.907702	4.1541	1.48685	1.83037	0.161753	0.121863	0.171355	0.428308	0.450694	0.291461	0.0218198	0.0772027	0.160662	1.0463	0.618345	1.22488	0.0756287	0.0666	0.101553	0.109829	0.26166	0.616091	0	0
T384	Bacteria;Bacteroidetes;Bacteroidia;Bacteroidales;Dysgonomonadaceae;Candidatus Symbiothrix;	0	0	0	0	0	0	0	0	0	0	0	0	0	0	0	0.000393337	0	0	0.00115129	0	0	0	0	0	0	0	0	0	0.00125541	0	0	0	0	0	0	0	0	0	0.00104693	0	0	0	0.0248	0
T385	Bacteria;Bacteroidetes;Bacteroidia;Bacteroidales;Dysgonomonadaceae;Dysgonomonas;	0.0422375	0.0400111	0.038968	0	0.00382927	0.00109093	0.0144353	0.0234827	0.0150403	0.687583	0.0338369	0.621948	0.0169595	0.073054	0.00562841	0.0617539	0.00283607	0.0187766	0.162332	0.151248	0.0974119	0.4194	1.24068	0.449874	0	0	0	0	0	0	0	0	0	0	0	0	0.00283607	0.002	0.00104693	0.00744602	0.00208218	0.0142425	0.1353	0.0379
T386	Bacteria;Bacteroidetes;Bacteroidia;Bacteroidales;Dysgonomonadaceae;Fermentimonas;	0	0	0	0	0	0	0	0	0	0	0	0	0	0	0	0	0	0	0	0	0	0	0	0	0	0	0	0	0	0	0	0	0	0	0	0	0	0	0	0	0	0	0	0
T387	Bacteria;Bacteroidetes;Bacteroidia;Bacteroidales;Dysgonomonadaceae;uncultured;	0	0	0	0	0	0	0	0	0	0	0	0	0	0	0	0	0	0	0	0	0	0	0	0	0	0	0	0	0	0	0	0	0	0	0	0	0	0	0	0	0	0	0.0083	0
T388	Bacteria;Bacteroidetes;Bacteroidia;Bacteroidales;Marinifilaceae;Odoribacter;	0.00324904	0.00307778	0.00599508	0	0	0	0.000849134	0.00640437	0	0.0100134	0	0.00272784	0	0	0	0	0	0	0	0	0	0	0	0	0	0	0	0	0	0	0	0	0	0	0	0	0	0	0	0	0	0	0	0
T389	Bacteria;Bacteroidetes;Bacteroidia;Bacteroidales;Marinifilaceae;uncultured;	0	0	0	0	0	0	0	0	0	0	0	0.00136392	0.00169595	0.00295594	0.00125076	0.00157335	0.000945358	0	0.00921033	0.00923649	0.00885563	1.5367	0.325785	0.360782	0	0	0	0	0	0	0	0	0	0	0	0	0.000945358	0.001	0	0	0.000694059	0.00406929	0	0
T390	Bacteria;Bacteroidetes;Bacteroidia;Bacteroidales;Paludibacteraceae;F0058;	0	0	0.00199836	0	0	0	0.00169827	0.00213479	0	0	0	0	0.0033919	0.00295594	0.000625379	0.00275336	0	0	0.0103616	0.00461824	0	0.0009	0	0	0	0	0	0	0	0	0	0	0	0	0	0	0	0	0.00209387	0.00372301	0	0.00162772	0	0
T391	Bacteria;Bacteroidetes;Bacteroidia;Bacteroidales;Paludibacteraceae;H1;	0	0	0	0	0	0	0.000849134	0	0.00150403	0.0283712	0	0.0286424	0	0.00168911	0	0.000393337	0	0	0.00115129	0.00346368	0	0.0009	0.00122475	0	0	0	0	0	0	0	0	0	0	0	0	0	0	0	0	0	0	0	0	0
T392	Bacteria;Bacteroidetes;Bacteroidia;Bacteroidales;Paludibacteraceae;Paludibacter;	0	0	0	0	0	0	0	0	0	0	0	0	0	0	0	0	0	0	0.00115129	0	0	0	0	0	0	0.00196552	0.00070808	0	0.000627707	0	0	0	0	0	0.00140853	0.00111151	0	0	0	0	0	0.000406929	0	0
T393	Bacteria;Bacteroidetes;Bacteroidia;Bacteroidales;Paludibacteraceae;uncultured;	0	0	0	0	0.00127642	0	0	0	0	0	0	0	0	0	0	0	0	0	0	0	0	0	0	0	0	0	0	0	0	0	0	0	0	0	0	0	0	0	0	0	0	0	0	0
T394	Bacteria;Bacteroidetes;Bacteroidia;Bacteroidales;Porphyromonadaceae;	0	0	0	0	0	0	0	0	0	0	0	0	0	0	0	0	0	0	0	0	0	0	0	0	0	0	0	0	0	0	0	0	0	0	0	0	0	0	0	0	0	0	0	0
T395	Bacteria;Bacteroidetes;Bacteroidia;Bacteroidales;Porphyromonadaceae;Porphyromonas;	0	0.00153889	0.000999181	0	0.00127642	0	0.00339654	0.00426958	0	0.188585	1.23988	0.20186	0	0.00464505	0.00125076	0.00590005	0.000945358	0.00110451	0.0115129	0.0115456	0.00885563	0.0205	0.0722605	0.0423411	0	0	0	0	0	0	0	0	0	0	0	0	0.000945358	0.001	0.00209387	0	0.00138812	0.00325543	0	0
T396	Bacteria;Bacteroidetes;Bacteroidia;Bacteroidales;Prolixibacteraceae;Roseimarinus;	0.00433205	0	0.000999181	0	0	0.00109093	0	0	0	0.0400534	0.422961	0.0422816	0.0101757	0.0160466	0.00187614	0.00354003	0.000945358	0.00110451	0.0241771	0.018473	0.00885563	0.0009	0.0244951	0.0361664	0	0.000982762	0.00141616	0.0030962	0.00125541	0.00160143	0	0	0	0.438837	0.460589	0.582429	0.000945358	0.001	0.00104693	0.0018615	0.00277624	0.0028485	0	0
T397	Bacteria;Bacteroidetes;Bacteroidia;Bacteroidales;Rikenellaceae;Alistipes;	0	0	0	0	0	0	0	0	0	0	0	0	0	0	0	0	0	0	0	0	0	0.0009	0	0	0	0	0	0	0	0	0	0	0	0	0	0	0	0	0	0	0	0	0	0
T398	Bacteria;Bacteroidetes;Bacteroidia;Bacteroidales;Rikenellaceae;BCf9-17 termite group;	0.00758109	0.00461666	0.00799345	0	0	0	0.00849134	0.00426958	0.00451209	0.58745	3.75831	0.681961	0.0067838	0.0342045	0.00625379	0.0165201	0.00283607	0.00552254	0.156576	0.0611917	0.024353	0.2802	1.34601	0.952675	0	0	0	0	0	0	0	0	0	0	0	0	0.00283607	0	0.00104693	0.0018615	0.00138812	0.00610394	0	0
T399	Bacteria;Bacteroidetes;Bacteroidia;Bacteroidales;Rikenellaceae;Rikenellaceae RC9 gut group;	0	0	0	0	0	0	0	0	0	0	0	0	0	0	0	0	0	0	0	0	0	0	0	0	0	0	0	0	0	0	0	0	0	0	0	0	0	0	0	0	0	0	0	0
T400	Bacteria;Bacteroidetes;Bacteroidia;Bacteroidales;Rikenellaceae;Rs-D38 termite group;	0.0086641	0.0107722	0.00599508	0	0.00127642	0	0.00594394	0.00426958	0.00752015	0.00166889	0	0.00136392	0	0	0	0	0	0	0	0	0	0	0	0	0	0	0	0	0	0	0	0	0	0	0	0	0	0	0	0	0	0	0	0
T401	Bacteria;Bacteroidetes;Bacteroidia;Bacteroidales;Rikenellaceae;uncultured;	0	0	0	0	0	0	0	0	0	0	0	0	0	0	0	0	0	0	0	0	0	0	0	0	0	0	0.00070808	0	0	0	0	0	0	0	0	0	0	0.001	0	0	0	0	0	0
T402	Bacteria;Bacteroidetes;Bacteroidia;Bacteroidales;Rs-E47 termite group;	0.0400715	0.0261611	0.0339721	0	0.00510569	0	0.0237758	0.0256175	0.0225605	1.17824	7.49486	1.21253	0.0135676	0.04265	0.00750455	0.0295003	0	0.0121496	0.150819	0.0912103	0.135048	2.579	1.70118	2.16116	0.0429656	0.0285001	0.0297394	0.115591	0.122403	0.0864775	0.0174558	0.0439461	0.0530559	1.67002	1.03245	1.20487	0	0.001	0.00104693	0.0018615	0.00832871	0.00651087	0	0
T403	Bacteria;Bacteroidetes;Bacteroidia;Bacteroidales;SB-5;	0	0	0	0	0	0	0	0	0	0	0	0	0	0.00253367	0	0.00157335	0	0	0.00345387	0.00115456	0	0	0	0	0	0	0	0	0	0	0	0	0	0	0	0	0	0	0	0	0	0	0	0
T404	Bacteria;Bacteroidetes;Bacteroidia;Bacteroidales;Tannerellaceae;Candidatus Vestibaculum;	0	0	0	0	0	0	0	0	0	0	0	0	0	0.000422278	0	0	0	0	0.00230258	0	0.00221391	0.0054	0	0	0	0	0	0	0	0	0	0	0	0	0	0	0	0	0	0	0	0	0.0276	0
T405	Bacteria;Bacteroidetes;Bacteroidia;Bacteroidales;Tannerellaceae;Macellibacteroides;	0	0	0	0	0	0	0	0	0	0	0	0	0	0.0038005	0	0.00708006	0	0	0.0172694	0.0127002	0	0.158	0.111453	0.122613	0	0	0	0	0	0	0	0	0	0.00203165	0	0	0	0	0	0	0	0.000406929	0	0
T406	Bacteria;Bacteroidetes;Bacteroidia;Bacteroidales;Tannerellaceae;Parabacteroides;	0	0	0	0	0	0	0	0	0	0	0	0	0	0	0	0	0	0	0	0	0	0.0009	0	0	0	0	0	0	0	0	0	0	0	0	0	0	0	0	0	0	0	0	0	0
T407	Bacteria;Bacteroidetes;Bacteroidia;Bacteroidales;Tannerellaceae;Tannerella;	0	0	0	0	0	0	0	0	0	0	0	0	0.00508785	0.0139352	0.0031269	0.0074734	0.000945358	0.00331353	0.0184207	0.0531098	0.0509199	0.0321	0.113902	0.155251	0	0	0	0	0	0	0	0	0	0	0	0	0.000945358	0	0.00104693	0.0018615	0.00208218	0.00366236	0	0
T408	Bacteria;Bacteroidetes;Bacteroidia;Bacteroidales;Tannerellaceae;uncultured;	0	0	0	0	0	0	0	0.00213479	0	0	0	0	0	0	0	0	0	0	0	0	0	0	0	0	0.00379109	0.0108104	2.15115	0.00103207	0.000627707	0.00320287	0	0.00475093	0.00149453	0	0	0	0	0.0072	0.00209387	0.011169	0	0	0	0
T409	Bacteria;Bacteroidetes;Bacteroidia;Bacteroidales;p-2534-18B5 gut group;	0.0476526	0.45705	1.26296	0.0209736	0.0204228	0.00109093	0.00424567	0.0234827	0.0270726	0.370494	0.00966767	0.0313702	0.00508785	0.00337822	0.00687917	0	0	0	0	0	0	0	0	0	0.0012637	0.0147414	0.92192	0.0030962	0.00376624	0.0048043	0.00109099	0.00593867	0.0022418	0.00203165	0.00704265	0.00111151	0	0.0041	0	0.0130305	0	0.00162772	0.011	0.001
T410	Bacteria;Bacteroidetes;Bacteroidia;Bacteroidetes VC2.1 Bac22;	0	0	0	0	0	0	0	0.00213479	0.00150403	0	0	0	0	0.000422278	0.000625379	0.000393337	0	0	0.0138155	0.00115456	0.00221391	0	0	0	0	0	0.00141616	0.00103207	0.00125541	0	0	0	0	0	0	0	0	0	0	0	0	0.000406929	0	0
T411	Bacteria;Bacteroidetes;Bacteroidia;Chitinophagales;37-13;	0.00433205	0.00923333	0.00399672	0.00209736	0.00510569	0	0.038211	0.051235	0.0300806	0.00667557	0.029003	0.00272784	0.0390069	0.00126683	0	0.0125868	0.00189072	0.00220902	0.548015	0.318659	1.42133	0	0.00489902	0.000882106	0.0214828	0.016707	0.00920504	0.062956	0.0596322	0.0864775	0.00654593	0.0320688	0.0440887	0	0.00704265	0	0.00189072	0.0123	0.00418774	0.0130305	0	0.0500523	0.0966	0
T412	Bacteria;Bacteroidetes;Bacteroidia;Chitinophagales;Chitinophagaceae;	0	0	0	0	0	0	0	0	0	0	0	0	0	0	0	0	0	0	0	0	0	0	0	0	0	0	0	0	0	0	0	0	0	0	0	0	0	0	0	0	0	0	0	0
T413	Bacteria;Bacteroidetes;Bacteroidia;Chitinophagales;Chitinophagaceae;Arachidicoccus;	0	0	0	0	0	0	0	0	0.00150403	0	0	0	0	0	0.000625379	0	0	0	0.00115129	0	0	0	0	0	0.00379109	0	0.0297394	0	0	0	0	0	0	0	0	0	0	0.002	0.00104693	0.0018615	0	0.00162772	0	0.0408
T414	Bacteria;Bacteroidetes;Bacteroidia;Chitinophagales;Chitinophagaceae;Asinibacterium;	0	0	0	0	0	0	0	0	0	0	0	0	0	0	0	0	0	0	0	0	0	0	0	0	0.0012637	0	0	0	0	0	0	0	0	0	0	0	0	0	0	0	0	0	0	0
T415	Bacteria;Bacteroidetes;Bacteroidia;Chitinophagales;Chitinophagaceae;Chitinophaga;	0.00108301	0.00615555	0.000999181	0	0.00127642	0	0	0	0	0.00667557	0	0	0.0152636	0	0	0	0	0	0	0.00461824	0.00221391	0	0	0	0	0	0.00424848	0	0	0	0	0	0	0	0	0	0	0.0072	0.00104693	0.0130305	0	0.1233	0	0
T416	Bacteria;Bacteroidetes;Bacteroidia;Chitinophagales;Chitinophagaceae;Cnuella;	0	0.00461666	0.00599508	0	0	0	0	0	0	0	0.00483384	0	0	0	0.000625379	0.000393337	0	0	0.00115129	0.00115456	0	0	0	0	0	0.00393105	0.0431929	0	0.000627707	0	0	0.00118773	0	0	0	0	0	0.002	0	0	0	0	0	0
T417	Bacteria;Bacteroidetes;Bacteroidia;Chitinophagales;Chitinophagaceae;Dinghuibacter;	0.00541506	0.0507833	0.321736	0	0	0.00109093	0.00169827	0.0192131	0.00902418	0.0183578	0	0.00954745	0	0.000422278	0.00125076	0	0	0	0.00460516	0.00461824	0.00221391	0	0	0	0	0	0.0247828	0.0030962	0.00125541	0	0	0.00118773	0	0	0	0	0	0.0092	0.00418774	0.0167535	0	0.00203465	0	0
T418	Bacteria;Bacteroidetes;Bacteroidia;Chitinophagales;Chitinophagaceae;Ferruginibacter;	0	0	0	0	0	0	0	0	0	0	0	0	0	0	0	0	0	0	0	0	0	0	0	0	0	0	0.00778888	0.00103207	0	0	0	0	0	0	0	0	0	0	0	0	0	0	0.0028	0
T419	Bacteria;Bacteroidetes;Bacteroidia;Chitinophagales;Chitinophagaceae;Filimonas;	0	0	0	0	0	0	0	0	0	0	0	0	0	0	0	0	0	0	0	0	0	0	0	0	0.0012637	0	0.00070808	0	0	0.00160143	0	0	0	0	0	0	0	0	0	0	0	0	0.0055	0
T420	Bacteria;Bacteroidetes;Bacteroidia;Chitinophagales;Chitinophagaceae;Flavihumibacter;	0	0	0	0	0	0	0	0	0	0	0	0	0	0.00591189	0.0125076	0	0	0	0	0.00115456	0	0	0	0	0.161753	0.0894314	0.0878019	0.0092886	0.00439395	0.0048043	0	0.0593867	0.0455833	0	0.00845118	0.00666904	0	0	0	0	0	0	0	0.001
T421	Bacteria;Bacteroidetes;Bacteroidia;Chitinophagales;Chitinophagaceae;Flavisolibacter;	0.00758109	0.0200055	0.0439639	0.00209736	0.00382927	0.00109093	0.32352	0.145166	0.168451	0.0233645	0.00483384	0.0109114	0.00847975	0.00633417	0	0.0287136	0.00189072	0.00662705	0.660841	0.459515	1.38148	0.0009	0.0195961	0.000882106	0.012637	0.00491381	0.0106212	0.0350903	0.0564936	0.0384344	0.0163648	0.0130651	0.0231653	0.00406331	0	0.00222301	0.00189072	0.0031	0	0	0	0.00122079	0	0
T422	Bacteria;Bacteroidetes;Bacteroidia;Chitinophagales;Chitinophagaceae;Flavitalea;	0	0	0	0	0	0	0	0	0	0	0	0	0	0	0	0	0	0	0	0	0	0	0	0	0	0	0	0	0	0	0	0	0	0	0	0	0	0	0	0	0	0	0	0.007
T423	Bacteria;Bacteroidetes;Bacteroidia;Chitinophagales;Chitinophagaceae;Haoranjiania;	0	0	0	0	0	0	0	0	0	0	0	0	0	0	0	0	0	0	0	0	0	0	0	0	0	0	0	0	0	0.00160143	0	0	0	0	0	0.00555753	0	0	0	0	0	0	0.0055	0.1116
T424	Bacteria;Bacteroidetes;Bacteroidia;Chitinophagales;Chitinophagaceae;Heliimonas;	0	0	0	0	0	0	0	0	0	0	0	0	0	0	0	0	0	0	0	0	0	0	0	0	1.09941	0.230949	1.30641	0.0536674	0.0313853	0.0432387	0.00109099	0.0867045	0.101628	0.00406331	0.0408474	0.0844745	0	0	0	0	0	0	0	0
T425	Bacteria;Bacteroidetes;Bacteroidia;Chitinophagales;Chitinophagaceae;Hydrobacter;	0	0	0	0	0	0	0	0	0	0	0	0	0	0	0	0	0	0	0	0	0	0	0	0	0	0.000982762	0	0	0	0	0	0	0	0	0	0	0	0	0	0	0	0	0	0
T426	Bacteria;Bacteroidetes;Bacteroidia;Chitinophagales;Chitinophagaceae;Niabella;	0	0.0200055	0.000999181	0	0	0.00109093	0	0.00213479	0.00150403	0	0	0	0.0491826	0.0118238	0.054408	0.000393337	0	0	0	0.00115456	0	0	0	0	0.012637	0.0078621	0.0545222	0.0103207	0.00251083	0.00320287	0	0.00475093	0.00298907	0	0	0.00111151	0	0.0502	0.00523467	0.100521	0	0.00651087	0	0.005
T427	Bacteria;Bacteroidetes;Bacteroidia;Chitinophagales;Chitinophagaceae;Niastella;	0	0	0	0	0	0	0	0	0	0	0	0	0	0	0	0	0	0	0	0	0	0	0	0	0.0012637	0.000982762	0.00212424	0	0	0	0	0	0	0	0	0	0	0	0	0	0	0	0	0
T428	Bacteria;Bacteroidetes;Bacteroidia;Chitinophagales;Chitinophagaceae;Parafilimonas;	0	0	0	0	0	0	0	0	0	0	0	0	0	0	0	0	0	0	0	0	0	0	0	0	0	0.000982762	0.00141616	0	0	0	0	0	0	0	0	0	0	0	0	0	0	0	0	0.008
T429	Bacteria;Bacteroidetes;Bacteroidia;Chitinophagales;Chitinophagaceae;Parasegetibacter;	0	0.00153889	0.00399672	0	0	0	0	0	0	0	0	0	0	0	0	0	0	0	0	0	0	0	0	0	0.00379109	0.0658451	0.813584	0.0258017	0.00627707	0.0176158	0.00109099	0.0201915	0.00597813	0	0.00140853	0.00111151	0	0.0031	0	0.00372301	0	0	0	0
T430	Bacteria;Bacteroidetes;Bacteroidia;Chitinophagales;Chitinophagaceae;Pseudoflavitalea;	0	0.00153889	0	0	0	0	0	0	0	0	0	0	0	0	0	0	0	0	0	0	0	0	0	0	0	0	0	0	0	0	0	0	0	0	0	0	0	0	0	0	0	0	0	0
T431	Bacteria;Bacteroidetes;Bacteroidia;Chitinophagales;Chitinophagaceae;Sediminibacterium;	0	0.00461666	0.010991	0	0	0	0	0.00426958	0	0	0	0	0.379893	0.128795	0.0406496	0.000393337	0	0	0	0.00115456	0.0177113	0	0.00367426	0.000882106	0.00252739	0.0108104	0.0573545	0.0134169	0.00627707	0.00960861	0.00109099	0.0106896	0.0089672	0	0.00281706	0.00666904	0	0.0082	0.00523467	0.0335071	0.00902277	0.0651087	0.011	0.001
T432	Bacteria;Bacteroidetes;Bacteroidia;Chitinophagales;Chitinophagaceae;Segetibacter;	0.00108301	0.0153889	0.00599508	0	0	0	0	0	0.00150403	0	0	0	0	0	0.00250152	0	0	0	0.00115129	0.00115456	0	0	0	0	0.730416	0.25257	0.485035	0.0185772	0.015065	0.0176158	0.00109099	0.186474	0.0523087	0.00406331	0.00845118	0.0177841	0	0	0	0.00372301	0	0	0	0
T433	Bacteria;Bacteroidetes;Bacteroidia;Chitinophagales;Chitinophagaceae;Taibaiella;	0	0	0	0	0	0	0	0	0	0	0	0	0	0	0	0	0	0	0	0	0	0	0	0	0	0	0	0	0	0	0	0	0	0	0	0	0	0	0	0	0	0	0.011	0.3198
T434	Bacteria;Bacteroidetes;Bacteroidia;Chitinophagales;Chitinophagaceae;Terrimonas;	0	0	0	0	0	0	0	0	0	0	0	0	0	0	0	0	0	0	0	0	0	0	0	0	0	0	0.00070808	0	0.000627707	0	0	0.00118773	0	0	0.0112682	0	0	0	0	0	0	0	0.1767	0.01
T435	Bacteria;Bacteroidetes;Bacteroidia;Chitinophagales;Chitinophagaceae;UTBCD1;	0.00649808	0.0153889	0.0739394	0.00209736	0.00510569	0	0.0679307	0.0469654	0.0526411	0	0.00483384	0	0.0423988	0.0202693	0.018136	0.00786674	0	0	0.170391	0.0692737	0.0885563	0.0027	0.00122475	0.00176421	0.0922498	0.102207	0.544513	0.0423147	0.0376624	0.0336301	0.00109099	0.017816	0.0201762	0.00203165	0.00563412	0.00111151	0	0.0184	0.00418774	0.0632911	0.000694059	0.0785373	0.0856	0
T436	Bacteria;Bacteroidetes;Bacteroidia;Chitinophagales;Chitinophagaceae;Vibrionimonas;	0	0	0.000999181	0	0	0	0	0	0	0	0	0	0	0	0	0	0	0	0	0	0	0	0	0	0	0	0	0	0	0	0	0	0	0	0	0	0	0	0	0	0	0	0	0
T437	Bacteria;Bacteroidetes;Bacteroidia;Chitinophagales;Chitinophagaceae;uncultured;	0	0	0	0	0	0	0	0	0	0	0	0	0	0	0	0	0	0	0	0	0	0	0	0	0	0	0	0	0	0	0	0	0	0	0	0	0	0	0	0	0	0	1.6646	0.0827
T438	Bacteria;Bacteroidetes;Bacteroidia;Chitinophagales;Saprospiraceae;Haliscomenobacter;	0	0	0	0	0	0	0	0	0	0	0	0	0	0	0	0	0	0	0	0	0	0	0	0	0	0	0.00070808	0	0	0	0	0	0	0	0	0	0	0	0	0	0	0	0	0
T439	Bacteria;Bacteroidetes;Bacteroidia;Chitinophagales;Saprospiraceae;Lewinella;	0	0	0.000999181	0	0	0	0	0	0	0	0	0	0	0.000422278	0	0	0	0	0	0	0	0	0	0	0	0	0.00070808	0	0	0	0	0	0	0	0	0	0	0	0	0	0	0	0	0
T440	Bacteria;Bacteroidetes;Bacteroidia;Chitinophagales;Saprospiraceae;OLB8;	0	0	0.000999181	0	0	0	0	0	0	0	0	0	0	0.000422278	0.00187614	0	0	0	0	0	0	0	0	0	0	0.00491381	0.00070808	0	0	0	0	0	0	0	0	0	0	0.0113	0.0031408	0.022338	0	0.000406929	0	0
T441	Bacteria;Bacteroidetes;Bacteroidia;Chitinophagales;Saprospiraceae;Phaeodactylibacter;	0	0.00153889	0.000999181	0	0	0	0	0	0	0.00333778	0.00241692	0.00136392	0	0	0.000625379	0	0	0	0	0	0	0	0	0	0	0	0.00212424	0	0	0	0	0	0	0	0	0	0	0	0	0	0	0	0	0
T442	Bacteria;Bacteroidetes;Bacteroidia;Chitinophagales;Saprospiraceae;uncultured;	0	0	0	0	0	0	0	0	0	0	0	0	0	0	0	0	0	0.00110451	0	0.00230912	0	0	0	0	0	0	0	0	0	0	0	0	0	0	0	0	0	0	0	0	0	0.00569701	0.0248	0.001
T443	Bacteria;Bacteroidetes;Bacteroidia;Chitinophagales;uncultured;	0	0	0	0	0	0	0	0	0	0	0	0	0	0	0	0	0	0	0	0	0	0	0	0	0	0	0	0	0	0	0	0	0	0	0	0	0	0	0	0	0	0	0	0
T444	Bacteria;Bacteroidetes;Bacteroidia;Cytophagales;Amoebophilaceae;Candidatus Amoebophilus;	0	0	0	0	0	0	0	0	0	0	0	0	0	0	0	0	0	0	0	0	0	0	0	0	0	0	0	0	0	0	0	0	0	0	0	0	0	0	0	0	0	0	0	0
T445	Bacteria;Bacteroidetes;Bacteroidia;Cytophagales;Cyclobacteriaceae;Algoriphagus;	0	0	0	0	0	0	0	0	0	0	0	0	0	0	0	0	0	0	0	0	0	0	0	0	0	0	0	0	0	0	0	0	0	0	0	0	0	0	0	0	0	0	0	0
T446	Bacteria;Bacteroidetes;Bacteroidia;Cytophagales;Cyclobacteriaceae;Catalinimonas;	0	0	0	0	0	0	0	0	0	0	0	0	0	0	0	0	0	0	0	0	0	0	0	0	0	0	0	0	0	0	0	0	0	0	0	0	0	0	0	0	0	0	0	0
T447	Bacteria;Bacteroidetes;Bacteroidia;Cytophagales;Cyclobacteriaceae;Fulvivirga;	0	0	0	0	0	0	0	0	0	0	0	0	0	0	0	0	0	0	0	0	0	0	0	0	0	0	0	0	0	0	0	0	0	0	0	0	0	0	0	0	0	0	0	0
T448	Bacteria;Bacteroidetes;Bacteroidia;Cytophagales;Cyclobacteriaceae;Marinoscillum;	0	0	0	0	0	0	0	0	0	0	0	0	0	0	0	0	0	0	0	0	0	0	0	0	0	0	0	0	0	0	0	0	0	0	0	0	0	0	0	0	0	0	0	0
T449	Bacteria;Bacteroidetes;Bacteroidia;Cytophagales;Cyclobacteriaceae;Reichenbachiella;	0	0	0	0	0	0	0	0	0	0	0	0	0	0	0.000625379	0	0	0	0	0	0	0	0	0	0	0	0	0	0	0	0	0	0	0	0	0	0	0	0	0	0	0	0	0
T450	Bacteria;Bacteroidetes;Bacteroidia;Cytophagales;Cyclobacteriaceae;uncultured;	0	0	0	0	0	0	0	0	0	0	0	0	0	0	0	0	0	0	0	0	0	0	0	0	0	0	0	0	0	0	0	0	0	0	0	0	0	0	0	0	0	0	0	0
T451	Bacteria;Bacteroidetes;Bacteroidia;Cytophagales;Cytophagaceae;Cytophaga;	0	0	0	0	0	0	0	0	0	0.00166889	0	0	0	0	0	0	0	0	0	0	0	0	0	0	0	0	0	0	0	0	0	0	0	0	0	0	0	0	0	0	0	0	0	0
T452	Bacteria;Bacteroidetes;Bacteroidia;Cytophagales;Cytophagaceae;Sporocytophaga;	0	0	0	0	0	0	0	0	0	0	0	0	0	0	0	0	0	0	0	0	0	0	0	0	0	0	0	0	0	0	0	0	0	0	0	0	0	0	0	0	0	0	0.0055	0
T453	Bacteria;Bacteroidetes;Bacteroidia;Cytophagales;Flammeovirgaceae;Flexithrix;	0	0	0	0	0	0	0	0	0	0	0	0	0	0	0	0	0	0	0	0	0	0	0	0	0	0	0	0	0	0	0	0	0	0	0	0	0	0	0	0	0.000694059	0	0	0
T454	Bacteria;Bacteroidetes;Bacteroidia;Cytophagales;Hymenobacteraceae;Adhaeribacter;	0	0	0	0	0	0	0	0	0	0	0	0	0	0	0	0	0	0	0	0	0	0	0	0	0	0	0	0	0	0	0	0	0	0	0	0	0	0	0	0.0018615	0	0	0	0
T455	Bacteria;Bacteroidetes;Bacteroidia;Cytophagales;Hymenobacteraceae;Hymenobacter;	0	0	0	0	0	0	0	0	0	0	0	0	0	0	0	0	0	0	0	0	0	0	0	0	0	0	0	0	0	0	0	0	0	0	0	0	0	0	0	0	0	0	0	0
T456	Bacteria;Bacteroidetes;Bacteroidia;Cytophagales;Hymenobacteraceae;Pontibacter;	0	0	0	0	0	0	0	0	0	0	0	0	0	0	0	0	0	0	0	0	0	0	0	0	0	0	0	0	0	0	0	0	0	0	0	0	0	0	0	0	0	0	0	0
T457	Bacteria;Bacteroidetes;Bacteroidia;Cytophagales;MWH-CFBk5;	0	0	0.000999181	0	0	0	0	0	0	0	0	0	0	0	0	0	0	0	0	0	0	0	0	0	0	0	0.00070808	0	0	0	0	0	0	0	0	0	0	0.001	0	0	0	0	0	0
T458	Bacteria;Bacteroidetes;Bacteroidia;Cytophagales;Microscillaceae;	0	0	0	0	0	0	0	0	0	0	0	0	0	0	0	0	0	0	0	0	0	0	0	0	0	0	0	0	0	0	0	0	0	0	0	0	0	0	0	0	0	0	0	0
T459	Bacteria;Bacteroidetes;Bacteroidia;Cytophagales;Microscillaceae;Chryseolinea;	0	0	0	0	0	0	0	0	0	0	0	0	0	0	0.0031269	0	0	0	0	0	0	0	0	0	0	0	0.00920504	0	0	0	0	0	0	0	0	0	0	0	0	0.0018615	0	0	0	0
T460	Bacteria;Bacteroidetes;Bacteroidia;Cytophagales;Microscillaceae;Eisenibacter;	0	0	0	0	0	0	0	0	0	0	0	0	0	0	0.00187614	0	0	0	0	0	0	0	0	0	0	0	0	0	0	0	0	0	0	0	0	0	0	0	0	0	0	0	0	0
T461	Bacteria;Bacteroidetes;Bacteroidia;Cytophagales;Microscillaceae;OLB12;	0	0	0	0	0	0	0	0	0	0	0	0	0	0	0	0	0	0	0	0	0	0	0	0	0	0	0	0	0	0	0	0	0	0	0	0	0	0	0	0	0	0	0	0
T462	Bacteria;Bacteroidetes;Bacteroidia;Cytophagales;Microscillaceae;Ohtaekwangia;	0.00649808	0.04155	0.0699426	0	0.00382927	0.015273	0	0.00213479	0.00601612	0.00333778	0.00483384	0.00136392	0	0.00126683	0.00625379	0	0	0	0	0	0	0	0.00244951	0.000882106	0	0.000982762	1.22498	0	0	0	0	0.0106896	0.000747267	0	0.00281706	0.00222301	0	0.0512	0.0031408	0.130305	0	0.0341821	0	0
T463	Bacteria;Bacteroidetes;Bacteroidia;Cytophagales;Microscillaceae;Siphonobacter;	0	0.00307778	0.000999181	0	0	0	0	0	0	0	0	0	0	0.000844555	0.00750455	0	0	0	0	0	0	0	0	0	0.00505478	0.0078621	0.16215	0	0	0	0	0.00831413	0.000747267	0	0	0.00111151	0	0	0	0	0	0.000406929	0	0.006
T464	Bacteria;Bacteroidetes;Bacteroidia;Cytophagales;Microscillaceae;uncultured;	0	0.00153889	0	0	0	0	0	0	0	0	0	0	0	0	0	0	0	0	0	0	0	0	0	0	0	0	0.00070808	0	0	0	0	0	0	0	0	0	0	0.0041	0	0	0	0	0.0414	0.003
T465	Bacteria;Bacteroidetes;Bacteroidia;Cytophagales;Spirosomaceae;Dyadobacter;	0	0	0	0	0	0	0	0	0	0	0	0	0	0.000422278	0	0	0	0	0	0	0	0	0	0	0	0	0	0	0	0	0	0	0	0	0	0	0	0	0	0	0	0	0	0.007
T466	Bacteria;Bacteroidetes;Bacteroidia;Cytophagales;Spirosomaceae;Emticicia;	0	0	0.000999181	0	0	0	0	0	0	0	0	0	0	0	0.00125076	0	0	0	0	0	0	0	0	0	0	0	0.00070808	0	0	0	0	0	0	0	0	0	0	0	0	0	0	0	0	0
T467	Bacteria;Bacteroidetes;Bacteroidia;Cytophagales;Spirosomaceae;Pseudarcicella;	0	0	0	0	0	0	0	0	0	0	0	0	0	0.00168911	0.00375227	0	0	0	0	0	0	0	0	0	0	0	0.0035404	0	0	0	0	0.00118773	0	0	0	0	0	0	0	0	0	0	0	0
T468	Bacteria;Bacteroidetes;Bacteroidia;Cytophagales;Spirosomaceae;Runella;	0	0	0	0	0	0	0	0	0	0	0	0	0	0	0	0	0	0	0	0	0	0	0	0	0	0	0.00070808	0	0	0	0	0	0	0	0	0	0	0	0	0	0	0	0	0
T469	Bacteria;Bacteroidetes;Bacteroidia;Cytophagales;Spirosomaceae;Spirosoma;	0	0	0	0	0	0	0	0	0	0	0	0	0	0	0	0	0	0	0	0	0	0	0	0	0	0	0	0	0	0	0	0	0	0	0	0	0	0	0	0	0	0	0	0
T470	Bacteria;Bacteroidetes;Bacteroidia;Cytophagales;Spirosomaceae;uncultured;	0	0	0	0	0	0	0	0	0	0	0	0	0	0	0.000625379	0	0	0	0	0	0	0	0	0	0	0	0	0	0	0	0	0	0	0	0	0	0	0.001	0	0.0018615	0	0.000406929	0	0
T471	Bacteria;Bacteroidetes;Bacteroidia;Flavobacteriales;Crocinitomicaceae;Crocinitomix;	0	0	0	0	0	0	0	0	0	0	0.00241692	0	0	0	0	0	0	0	0	0	0	0	0	0	0	0	0	0	0	0	0	0	0	0	0	0	0	0	0	0	0	0	0	0
T472	Bacteria;Bacteroidetes;Bacteroidia;Flavobacteriales;Crocinitomicaceae;Fluviicola;	0	0	0	0	0	0	0	0	0	0	0	0	0	0	0	0	0	0	0	0	0	0	0	0	0	0	0	0	0	0	0	0	0	0	0	0	0	0	0	0	0	0	0	0
T473	Bacteria;Bacteroidetes;Bacteroidia;Flavobacteriales;Crocinitomicaceae;Salinirepens;	0	0	0	0	0	0	0	0	0	0	0	0	0	0	0	0	0	0	0	0	0	0	0	0	0	0	0	0	0	0	0	0	0	0	0	0	0	0	0	0	0	0	0	0
T474	Bacteria;Bacteroidetes;Bacteroidia;Flavobacteriales;Crocinitomicaceae;uncultured;	0	0	0	0	0	0	0	0	0	0	0	0	0	0.000422278	0	0	0	0	0	0	0	0	0	0	0	0	0	0	0	0	0	0	0	0	0	0	0	0	0	0	0	0	0	0
T475	Bacteria;Bacteroidetes;Bacteroidia;Flavobacteriales;Cryomorphaceae;Cryomorpha;	0	0	0	0	0	0	0	0	0	0	0.0120846	0.00409176	0	0	0.000625379	0	0	0	0	0	0	0	0	0	0	0	0.00070808	0	0	0	0	0	0	0	0	0	0	0	0	0	0	0.000406929	0	0
T476	Bacteria;Bacteroidetes;Bacteroidia;Flavobacteriales;Cryomorphaceae;Luteibaculum;	0	0	0	0	0	0	0	0	0	0	0.00241692	0	0	0	0	0	0	0	0	0	0	0	0	0	0	0	0	0	0	0	0	0	0	0	0	0	0	0	0	0	0	0	0	0
T477	Bacteria;Bacteroidetes;Bacteroidia;Flavobacteriales;Cryomorphaceae;uncultured;	0	0	0	0	0	0	0	0	0	0	0.00241692	0	0	0	0	0	0	0	0	0	0	0	0	0	0	0	0	0	0	0	0	0	0	0	0	0	0	0	0	0	0	0	0	0
T478	Bacteria;Bacteroidetes;Bacteroidia;Flavobacteriales;Flavobacteriaceae;Algibacter;	0	0	0	0	0	0	0	0	0	0	0	0	0	0	0	0	0	0	0	0	0	0	0	0	0	0	0	0	0	0	0	0	0	0	0	0	0	0	0	0	0	0	0	0
T479	Bacteria;Bacteroidetes;Bacteroidia;Flavobacteriales;Flavobacteriaceae;Aquibacter;	0	0	0	0	0	0	0	0	0	0	0	0	0	0	0	0	0	0	0	0	0	0	0	0	0	0	0.0035404	0	0	0	0	0	0	0	0	0	0	0	0	0	0	0	0	0
T480	Bacteria;Bacteroidetes;Bacteroidia;Flavobacteriales;Flavobacteriaceae;Aurantivirga;	0	0	0	0	0	0	0	0	0	0	0	0	0	0	0	0	0	0	0	0	0	0	0	0	0	0	0	0	0	0	0	0	0	0	0	0	0	0	0	0	0	0	0	0
T481	Bacteria;Bacteroidetes;Bacteroidia;Flavobacteriales;Flavobacteriaceae;Dokdonia;	0	0	0.0049959	0	0	0	0	0	0	0.00667557	0.0145015	0	0.00169595	0.0367382	0.159472	0	0	0	0	0	0	0	0	0	0.0189554	0.0226035	2.24603	0.0061924	0.00627707	0.00320287	0	0.0368197	0.00298907	0.0426647	0.0352133	0.0377912	0	0.0092	0	0.018615	0	0.0028485	0	0
T482	Bacteria;Bacteroidetes;Bacteroidia;Flavobacteriales;Flavobacteriaceae;Flavicella;	0	0	0	0	0	0	0	0	0	0	0	0	0	0	0	0	0	0	0	0	0	0	0	0	0	0	0	0	0	0	0	0	0	0	0	0	0	0	0	0	0	0	0	0
T483	Bacteria;Bacteroidetes;Bacteroidia;Flavobacteriales;Flavobacteriaceae;Flavobacterium;	0	0	0	0	0	0	0	0	0	0	0	0	0	0	0	0	0	0	0	0	0	0	0	0	0	0	0	0	0	0	0	0	0	0	0	0	0	0	0	0	0	0	0.0801	0.002
T484	Bacteria;Bacteroidetes;Bacteroidia;Flavobacteriales;Flavobacteriaceae;Galbibacter;	0	0	0	0	0	0	0	0	0	0	0	0	0	0	0	0	0	0	0	0	0	0	0	0	0	0	0.00070808	0	0	0	0	0	0	0	0	0	0	0	0	0	0	0	0	0
T485	Bacteria;Bacteroidetes;Bacteroidia;Flavobacteriales;Flavobacteriaceae;Gilvibacter;	0	0	0	0	0	0	0	0	0	0	0	0	0	0	0	0	0	0	0	0	0	0	0	0	0	0	0	0	0	0	0	0	0	0	0	0	0	0	0	0	0	0	0	0
T486	Bacteria;Bacteroidetes;Bacteroidia;Flavobacteriales;Flavobacteriaceae;Leeuwenhoekiella;	0	0	0	0	0	0	0	0	0	0	0	0	0	0	0	0	0	0	0	0	0	0	0	0	0	0	0	0	0	0	0	0	0	0	0	0	0	0	0	0	0	0	0	0
T487	Bacteria;Bacteroidetes;Bacteroidia;Flavobacteriales;Flavobacteriaceae;Lutimonas;	0	0	0	0	0	0	0	0	0	0	0	0	0	0	0	0	0	0	0	0	0	0	0	0	0	0	0	0	0	0	0	0	0	0	0	0	0	0	0	0	0	0	0	0
T488	Bacteria;Bacteroidetes;Bacteroidia;Flavobacteriales;Flavobacteriaceae;Maritimimonas;	0	0	0	0	0	0	0	0	0	0	0	0.00136392	0	0	0	0	0	0	0	0	0	0	0	0	0	0	0	0	0	0	0	0	0	0	0	0	0	0	0	0	0	0	0	0
T489	Bacteria;Bacteroidetes;Bacteroidia;Flavobacteriales;Flavobacteriaceae;Muricauda;	0	0	0	0	0	0	0	0	0	0.0100134	0.0120846	0.00136392	0	0	0	0	0	0	0	0	0	0	0	0.000882106	0	0	0	0	0	0	0	0	0	0	0	0	0	0	0	0	0	0	0	0
T490	Bacteria;Bacteroidetes;Bacteroidia;Flavobacteriales;Flavobacteriaceae;NS2b marine group;	0	0	0	0	0	0	0	0	0	0.00333778	0.00483384	0	0.00169595	0	0	0	0	0	0	0	0	0	0	0.00352843	0	0	0	0	0	0	0	0	0	0	0	0	0	0	0	0	0	0	0	0
T491	Bacteria;Bacteroidetes;Bacteroidia;Flavobacteriales;Flavobacteriaceae;NS3a marine group;	0	0	0	0	0	0	0	0	0	0.00166889	0.00241692	0.00818353	0	0	0.000625379	0	0	0	0	0	0	0	0	0	0	0	0.00212424	0	0	0	0	0	0	0	0	0	0	0	0	0	0	0	0	0
T492	Bacteria;Bacteroidetes;Bacteroidia;Flavobacteriales;Flavobacteriaceae;NS4 marine group;	0	0	0	0	0	0	0	0	0	0	0	0	0	0	0	0	0	0	0	0	0	0	0	0	0	0	0	0	0	0	0	0	0	0	0	0	0	0	0	0	0	0	0.0028	0
T493	Bacteria;Bacteroidetes;Bacteroidia;Flavobacteriales;Flavobacteriaceae;NS5 marine group;	0	0	0	0	0	0	0	0	0	0	0.0145015	0	0	0	0	0	0	0	0	0	0	0	0	0	0	0	0	0	0	0	0	0	0	0	0	0	0	0	0	0	0	0	0	0.001
T494	Bacteria;Bacteroidetes;Bacteroidia;Flavobacteriales;Flavobacteriaceae;Polaribacter 4;	0	0	0	0	0	0	0	0	0	0	0	0	0	0	0	0	0	0	0	0	0	0	0	0	0	0	0	0	0	0	0	0	0	0	0	0	0	0	0	0	0	0	0	0
T495	Bacteria;Bacteroidetes;Bacteroidia;Flavobacteriales;Flavobacteriaceae;Polaribacter;	0	0	0	0	0	0	0	0	0	0	0	0	0	0	0	0	0	0	0	0	0	0	0	0	0	0	0	0	0	0	0	0	0	0	0	0	0	0	0	0	0	0	0	0
T496	Bacteria;Bacteroidetes;Bacteroidia;Flavobacteriales;Flavobacteriaceae;Salegentibacter;	0	0	0	0	0	0	0	0	0	0	0	0	0	0	0	0	0	0	0	0	0	0	0	0	0	0	0.0106212	0	0	0	0	0	0	0	0	0	0	0	0	0	0	0	0	0
T497	Bacteria;Bacteroidetes;Bacteroidia;Flavobacteriales;Flavobacteriaceae;Sediminibacter;	0	0	0	0	0	0	0	0	0	0	0	0	0	0	0	0	0	0	0	0	0	0	0	0	0	0	0	0	0	0	0	0	0	0	0	0	0	0	0	0	0	0	0	0
T498	Bacteria;Bacteroidetes;Bacteroidia;Flavobacteriales;Flavobacteriaceae;Subsaxibacter;	0	0	0	0	0	0	0	0	0	0	0	0	0	0	0	0	0	0	0	0	0	0	0	0	0	0	0	0	0	0	0	0	0	0	0	0	0	0	0	0	0	0	0	0
T499	Bacteria;Bacteroidetes;Bacteroidia;Flavobacteriales;Flavobacteriaceae;Ulvibacter;	0	0	0	0	0	0	0	0	0	0	0	0.00136392	0	0	0	0	0	0	0	0	0	0	0	0	0	0	0	0	0	0	0	0	0	0	0	0	0	0	0	0	0	0	0	0
T500	Bacteria;Bacteroidetes;Bacteroidia;Flavobacteriales;Flavobacteriaceae;Wenyingzhuangia;	0	0	0	0	0	0	0	0	0	0.00166889	0.00483384	0	0	0	0	0	0	0	0	0	0	0	0	0	0	0	0.0035404	0	0	0	0	0	0	0	0	0	0	0	0	0	0	0	0	0
T501	Bacteria;Bacteroidetes;Bacteroidia;Flavobacteriales;Flavobacteriaceae;Winogradskyella;	0	0	0	0	0	0	0	0	0	0.00166889	0.00241692	0	0	0.000422278	0.00250152	0	0	0	0	0	0	0	0	0.000882106	0	0	0	0	0	0	0	0	0	0	0	0	0	0.0041	0	0.00372301	0	0	0	0
T502	Bacteria;Bacteroidetes;Bacteroidia;Flavobacteriales;Flavobacteriaceae;uncultured;	0	0	0	0	0	0	0	0	0	0	0	0	0	0	0	0	0	0	0.00115129	0	0.00664172	0	0	0	0.0012637	0.0127759	0.0035404	0	0	0	0	0.00118773	0	0	0	0	0	0.001	0.0031408	0	0	0	0	0
T503	Bacteria;Bacteroidetes;Bacteroidia;Flavobacteriales;NS9 marine group;	0.00108301	0	0.00199836	0	0	0	0	0	0	0	0	0	0	0.000844555	0.000625379	0	0	0	0	0	0	0	0	0	0.787282	0.632899	0.324301	0.0196093	0.0169481	0.00960861	0.00436395	0.0867045	0.0321325	0	0.00281706	0.0277877	0	0.0082	0.0732854	0	0	0.000406929	0	0
T504	Bacteria;Bacteroidetes;Bacteroidia;Flavobacteriales;Weeksellaceae;Bergeyella;	0	0	0	0	0	0	0	0	0	0	0	0	0	0	0	0	0	0	0	0	0	0.0018	0	0	0	0	0.00070808	0	0	0	0	0	0	0	0	0	0	0	0	0	0	0	0	0.001
T505	Bacteria;Bacteroidetes;Bacteroidia;Flavobacteriales;Weeksellaceae;Chryseobacterium;	0	0	0	0	0	0	0	0	0	0	0	0	0	0	0	0	0	0	0	0	0	0	0	0	0	0	0	0	0	0	0	0	0	0	0	0	0	0	0	0	0.00208218	0	0	0.0169
T506	Bacteria;Bacteroidetes;Bacteroidia;Flavobacteriales;Weeksellaceae;Cloacibacterium;	0	0	0	0	0	0	0	0	0	0	0	0	0	0	0	0	0	0	0	0	0.00442782	0	0	0	0	0.00196552	0.00070808	0	0	0	0	0	0	0	0	0	0	0	0	0	0.000694059	0	0	0
T507	Bacteria;Bacteroidetes;Bacteroidia;Flavobacteriales;Weeksellaceae;Elizabethkingia;	0	0	0	0	0	0	0	0	0	0	0.00241692	0	0	0	0	0	0	0	0	0	0	0	0	0	0	0	0	0	0	0	0	0	0	0	0	0	0	0	0	0	0	0	0	0
T508	Bacteria;Bacteroidetes;Bacteroidia;Flavobacteriales;Weeksellaceae;Empedobacter;	0	0	0	0	0	0	0	0	0	0	0	0	0	0	0	0	0	0	0	0	0	0	0	0	0	0	0.00283232	0	0	0	0	0	0	0	0	0	0	0	0	0	0	0	0	0
T509	Bacteria;Bacteroidetes;Bacteroidia;Flavobacteriales;Weeksellaceae;uncultured;	0	0	0	0	0	0	0	0	0	0	0	0	0	0.000422278	0	0	0	0	0	0	0	0	0	0	0	0	0.00070808	0	0	0	0	0	0	0	0	0	0	0	0	0	0	0	0	0
T510	Bacteria;Bacteroidetes;Bacteroidia;Sphingobacteriales;FFCH9454;	0	0	0	0	0	0	0	0	0	0	0	0	0	0	0	0	0	0	0	0	0	0	0	0	0	0	0	0	0	0	0	0	0	0	0	0	0	0	0	0	0	0	0	0
T511	Bacteria;Bacteroidetes;Bacteroidia;Sphingobacteriales;GWF2-29-10;	0	0	0	0	0	0	0	0	0	0	0	0	0	0.000422278	0	0.000393337	0	0	0	0.00230912	0	0	0	0	0	0	0	0	0	0	0	0	0	0	0	0	0	0	0	0	0	0	0	0
T512	Bacteria;Bacteroidetes;Bacteroidia;Sphingobacteriales;KD3-93;	0	0	0	0	0	0	0.000849134	0	0	0	0	0	0.0033919	0	0	0.000786674	0	0	0.00345387	0.00115456	0	0	0	0	0.0012637	0.0117931	0.0325717	0.00103207	0.00188312	0.00160143	0	0	0.000747267	0	0	0	0	0	0	0.0018615	0	0.000406929	0	0
T513	Bacteria;Bacteroidetes;Bacteroidia;Sphingobacteriales;Lentimicrobiaceae;	0	0	0	0	0	0	0	0	0	0	0	0	0	0	0	0	0	0	0	0	0	0	0	0	0	0	0.00070808	0	0	0	0	0	0	0	0	0	0	0	0	0	0	0	0	0
T514	Bacteria;Bacteroidetes;Bacteroidia;Sphingobacteriales;Lentimicrobiaceae;Lentimicrobium;	0	0	0	0	0	0	0	0	0	0.00500668	0	0	0	0.000422278	0	0	0	0	0	0	0	0	0.00122475	0.000882106	0	0	0	0	0	0	0	0	0	0	0	0	0	0.0082	0	0.00930752	0	0	0	0.002
T515	Bacteria;Bacteroidetes;Bacteroidia;Sphingobacteriales;LiUU-11-161;	0	0	0	0	0	0	0	0	0	0	0	0	0	0	0	0	0	0	0	0	0	0	0	0	0	0	0.00141616	0	0	0	0	0	0	0	0	0	0	0	0	0	0	0	0	0
T516	Bacteria;Bacteroidetes;Bacteroidia;Sphingobacteriales;NS11-12 marine group;	0	0	0	0	0	0	0	0	0	0	0	0	0	0	0	0	0	0	0	0	0	0	0	0	0.0012637	0	0.00212424	0	0	0	0	0	0	0	0	0	0	0	0	0	0	0	0	0
T517	Bacteria;Bacteroidetes;Bacteroidia;Sphingobacteriales;ST-12K33;	0	0	0	0	0	0	0	0	0	0	0	0	0	0	0	0	0	0	0	0	0	0	0	0	0	0	0.00070808	0	0	0	0	0	0	0	0	0	0	0	0	0	0	0	0	0
T518	Bacteria;Bacteroidetes;Bacteroidia;Sphingobacteriales;Sphingobacteriaceae;	0	0	0	0	0	0	0.000849134	0	0	0	0	0	0.0203514	0.322198	0.470285	0	0	0	0	0.00577281	0	0	0.00244951	0	1.33446	1.2825	1.37226	0.0361223	0.0822296	0.0304273	0.00327297	0.472718	0.136003	0.0101583	0.0309877	0.0355682	0	0.0205	0	0.0260611	0	0.00244158	0	0
T519	Bacteria;Bacteroidetes;Bacteroidia;Sphingobacteriales;Sphingobacteriaceae;Arcticibacter;	0	0	0	0	0	0	0	0	0	0	0	0	0	0	0	0	0	0	0	0	0	0	0	0	0.0012637	0.0078621	0.0148697	0	0	0	0	0	0	0	0	0	0	0	0	0	0	0	0	0.001
T520	Bacteria;Bacteroidetes;Bacteroidia;Sphingobacteriales;Sphingobacteriaceae;Mucilaginibacter;	0.00108301	0.00153889	0.000999181	0	0	0	0	0	0	0	0	0	0	0	0	0	0	0	0	0	0	0	0	0	7.7692	5.62042	1.44448	1.95577	0.849915	0.638973	0.0120009	1.65808	0.680013	0.0873611	0.142262	0.14783	0	0	0	0	0	0	0.0028	0
T521	Bacteria;Bacteroidetes;Bacteroidia;Sphingobacteriales;Sphingobacteriaceae;Nubsella;	0	0	0	0	0	0	0	0	0	0	0	0	0	0	0	0	0	0	0	0	0	0	0	0	0.0176917	0.0756727	0.0906342	0.00412827	0.0194589	0.00640574	0	0.00593867	0.0067254	0	0	0	0	0	0	0	0	0	0	0
T522	Bacteria;Bacteroidetes;Bacteroidia;Sphingobacteriales;Sphingobacteriaceae;Olivibacter;	0	0	0	0	0	0	0	0	0	0	0.00241692	0.00136392	0	0.00168911	0.0125076	0	0	0	0	0	0	0	0	0	0.175654	0.0668278	0.208175	0.0030962	0.00376624	0.00800717	0	0.035632	0.00597813	0	0	0.00444603	0	0.001	0	0.00930752	0	0	0	0
T523	Bacteria;Bacteroidetes;Bacteroidia;Sphingobacteriales;Sphingobacteriaceae;Parapedobacter;	0	0	0	0	0	0	0	0	0	0	0	0	0	0	0	0	0	0	0	0	0	0	0	0	0.0442293	0.0245691	0.0162858	0.0092886	0.00376624	0.0048043	0	0.00475093	0.000747267	0	0	0.00111151	0	0	0	0	0	0	0	0
T524	Bacteria;Bacteroidetes;Bacteroidia;Sphingobacteriales;Sphingobacteriaceae;Pedobacter;	0	0	0	0	0	0	0	0	0	0	0	0	0	0	0	0	0	0	0	0	0	0	0	0	0	0.000982762	0.0226586	0.00206413	0	0.00160143	0	0	0.00149453	0	0	0	0	0	0	0	0	0	0	0.001
T525	Bacteria;Bacteroidetes;Bacteroidia;Sphingobacteriales;Sphingobacteriaceae;Pseudosphingobacterium;	0	0	0	0	0	0	0	0	0	0	0	0	0	0	0	0	0	0	0	0	0	0	0	0	0.00631848	0.00687934	0.044609	0	0	0	0	0	0	0	0	0.00111151	0	0	0	0	0	0	0	0
T526	Bacteria;Bacteroidetes;Bacteroidia;Sphingobacteriales;Sphingobacteriaceae;Sphingobacterium;	0	0	0.000999181	0	0	0	0	0	0	0.00166889	0	0	0	0	0.000625379	0	0	0	0	0	0	0	0	0	0	0	0.201095	0	0	0	0	0.00237547	0	0	0	0	0	0.0051	0.00104693	0.0241996	0	0.00162772	0	0
T527	Bacteria;Bacteroidetes;Bacteroidia;Sphingobacteriales;Sphingobacteriaceae;uncultured;	0	0	0	0	0	0	0	0	0	0	0	0	0	0	0	0	0	0	0	0	0	0	0	0	0	0	0	0	0	0	0	0	0	0	0	0	0	0	0	0	0	0	0	0
T528	Bacteria;Bacteroidetes;Bacteroidia;Sphingobacteriales;env.OPS 17;	0	0	0	0	0	0	0	0	0	0	0	0	0	0	0	0	0	0	0	0	0	0	0	0	0	0	0	0	0	0	0	0	0	0	0	0	0	0	0	0	0	0	0.0442	0
T529	Bacteria;Bacteroidetes;Ignavibacteria;Ignavibacteriales;Ignavibacteriaceae;Ignavibacterium;	0	0	0	0	0	0	0	0	0	0	0	0	0	0	0	0	0	0	0	0	0	0	0	0	0	0	0	0	0	0	0	0	0	0	0	0	0	0	0	0	0	0	0	0
T530	Bacteria;Bacteroidetes;Ignavibacteria;Ignavibacteriales;Melioribacteraceae;IheB3-7;	0	0	0	0	0	0	0	0	0	0.00166889	0	0	0	0	0	0	0	0	0	0	0	0	0	0	0	0	0	0	0	0	0	0	0	0	0	0	0	0	0	0	0	0	0	0
T531	Bacteria;Bacteroidetes;Ignavibacteria;Ignavibacteriales;PHOS-HE36;	0	0	0	0	0	0	0	0	0	0	0	0	0	0	0	0	0	0	0	0	0	0	0	0.000882106	0	0	0	0	0	0	0	0	0	0	0	0	0	0	0	0	0	0	0	0
T532	Bacteria;Bacteroidetes;Ignavibacteria;Kryptoniales;BSV26;	0	0	0	0	0	0	0	0	0	0	0	0	0	0	0	0	0	0	0	0	0	0	0	0	0	0	0	0	0	0	0	0	0	0	0	0	0	0	0	0	0	0	0	0
T533	Bacteria;Bacteroidetes;Ignavibacteria;Kryptoniales;MSB-3C8;	0	0	0	0	0	0	0	0	0	0	0	0	0	0	0	0	0	0	0	0	0	0	0	0	0	0	0	0	0	0	0	0	0	0	0	0	0	0	0	0	0	0	0	0
T534	Bacteria;Bacteroidetes;Ignavibacteria;OPB56;	0	0	0	0	0	0	0.0025474	0.00213479	0	0	0	0	0	0	0	0	0	0	0.00575646	0.00230912	0.00442782	0	0	0	0	0	0	0	0.000627707	0.00160143	0	0	0	0	0	0	0	0	0	0	0	0	0	0
T535	Bacteria;Bacteroidetes;Ignavibacteria;SJA-28;	0	0	0	0	0	0	0	0	0	0	0	0	0	0	0	0	0	0	0	0	0	0	0	0	0	0	0	0	0	0	0	0	0	0	0	0	0	0	0	0	0	0	0	0.001
T536	Bacteria;Bacteroidetes;Rhodothermia;Balneolales;Balneolaceae;uncultured;	0	0	0	0	0	0	0	0	0	0	0	0	0	0	0	0	0	0	0	0	0	0	0	0	0	0	0	0	0	0	0	0	0	0	0	0	0	0	0	0	0	0	0	0
T537	Bacteria;Bacteroidetes;Rhodothermia;Rhodothermales;Rhodothermaceae;	0	0	0	0	0.00127642	0	0	0	0	0	0	0	0	0	0	0	0	0	0	0	0	0	0	0	0	0	0	0	0	0	0	0	0	0	0	0	0	0	0	0	0	0	0	0
T538	Bacteria;Bacteroidetes;Rhodothermia;Rhodothermales;Rhodothermaceae;Rubrivirga;	0	0	0	0	0	0	0	0	0	0.00166889	0	0	0	0	0	0	0	0	0	0	0	0	0	0	0	0	0	0	0	0	0	0	0	0	0	0	0	0	0	0	0	0	0	0
T539	Bacteria;Bacteroidetes;Rhodothermia;Rhodothermales;Rhodothermaceae;Salinibacter;	0	0	0	0	0	0	0	0	0	0	0	0.00272784	0	0	0	0	0	0	0	0	0	0	0	0	0	0	0	0	0	0	0	0	0	0	0	0	0	0	0	0	0	0	0	0
T540	Bacteria;Bacteroidetes;Rhodothermia;Rhodothermales;Rhodothermaceae;uncultured;	0	0	0	0	0	0	0	0	0	0	0	0	0	0	0	0	0	0	0	0	0	0	0	0	0	0	0	0	0	0	0	0	0	0	0	0	0	0	0	0	0	0	0	0
T541	Bacteria;Calditrichaeota;Calditrichia;Calditrichales;Calditrichaceae;	0.00108301	0	0	0	0	0	0	0	0	0	0	0	0.00169595	0.000844555	0	0	0.00189072	0.00110451	0.00115129	0.00230912	0.00442782	0	0	0	0	0	0	0	0	0	0	0	0	0	0	0	0.00189072	0.0399	0.00523467	0	0.0284564	0.00569701	0	0
T542	Bacteria;Calditrichaeota;Calditrichia;Calditrichales;Calditrichaceae;JdFR-76;	0	0	0	0	0	0	0	0	0	0	0	0	0.00169595	0.00126683	0.000625379	0.000786674	0.0122897	0.00110451	0	0.00346368	0.00442782	0	0.00489902	0	0	0	0	0	0	0	0	0	0	0	0	0	0.0122897	0.1403	0.0115163	0.00744602	0.175597	0.0109871	0	0
T543	Bacteria;Chlamydiae;Chlamydiae;Chlamydiales;Chlamydiaceae;	0	0	0	0	0	0	0	0	0	0	0	0	0	0.000422278	0	0.000393337	0.000945358	0	0	0	0	0	0	0	0	0	0	0	0	0	0	0	0	0	0	0	0.000945358	0.0031	0.0031408	0.0018615	0.00763465	0.000406929	0	0.007
T544	Bacteria;Chlamydiae;Chlamydiae;Chlamydiales;Chlamydiaceae;Candidatus Amphibiichlamydia;	0	0	0	0	0	0	0	0	0	0	0	0	0	0	0	0	0	0	0	0	0	0	0	0	0	0	0	0	0	0	0	0	0	0	0	0	0	0	0	0	0.00347029	0	0	0
T545	Bacteria;Chlamydiae;Chlamydiae;Chlamydiales;Chlamydiaceae;Candidatus Clavichlamydia;	0	0	0	0	0	0	0	0	0	0	0	0	0	0	0	0	0	0	0	0	0	0	0	0	0	0	0	0	0	0	0	0	0	0	0	0	0	0	0	0	0	0	0	0
T546	Bacteria;Chlamydiae;Chlamydiae;Chlamydiales;Chlamydiaceae;Chlamydia;	0	0	0	0	0	0	0	0	0	0	0	0	0	0	0	0	0	0	0	0	0	0	0	0	0	0	0	0	0	0	0	0	0	0	0	0	0	0	0	0	0	0	0	0
T547	Bacteria;Chlamydiae;Chlamydiae;Chlamydiales;Chlamydiaceae;uncultured;	0.00216603	0	0	0	0	0	0	0	0	0	0	0	0	0	0	0	0	0	0	0	0	0	0	0.000882106	0	0	0	0	0	0	0	0	0	0	0	0	0	0.001	0	0	0	0	0	0
T548	Bacteria;Chlamydiae;Chlamydiae;Chlamydiales;Parachlamydiaceae;	0	0	0	0	0	0	0	0	0	0	0	0	0	0	0	0.000393337	0	0.00220902	0	0.00115456	0	0.0036	0	0	0	0	0	0	0	0	0	0	0	0	0	0	0	0.0041	0.00104693	0	0	0.00325543	0	0
T549	Bacteria;Chlamydiae;Chlamydiae;Chlamydiales;Parachlamydiaceae;Candidatus Metachlamydia;	0	0.00461666	0	0	0	0.00545464	0.00169827	0	0	0	0	0	0	0.00126683	0	0.000393337	0.000945358	0	0	0	0	0	0	0.000882106	0	0	0	0	0	0	0	0	0	0	0	0	0.000945358	0.0072	0	0.00744602	0.00277624	0.0504592	0.0028	0
T550	Bacteria;Chlamydiae;Chlamydiae;Chlamydiales;Parachlamydiaceae;Candidatus Protochlamydia;	0	0	0	0	0	0	0	0	0	0	0	0	0	0	0	0	0	0	0	0	0	0	0	0	0	0	0.00070808	0	0	0	0	0	0	0	0	0	0	0	0	0	0	0	0.0028	0
T551	Bacteria;Chlamydiae;Chlamydiae;Chlamydiales;Parachlamydiaceae;Neochlamydia;	0	0	0	0	0	0	0	0	0	0	0	0	0	0	0	0.000786674	0.000945358	0	0	0	0	0.0009	0	0	0	0	0.00141616	0.00206413	0.000627707	0	0.00327297	0.00237547	0	0	0	0.00111151	0.000945358	0	0	0	0	0	0.0083	0
T552	Bacteria;Chlamydiae;Chlamydiae;Chlamydiales;Parachlamydiaceae;Parachlamydia;	0	0	0	0	0	0	0	0	0	0	0	0	0	0	0	0	0	0	0	0	0	0	0	0	0	0	0	0	0	0	0	0	0	0	0	0	0	0	0	0	0	0	0	0
T553	Bacteria;Chlamydiae;Chlamydiae;Chlamydiales;Parachlamydiaceae;uncultured;	0	0	0	0	0	0	0	0	0	0	0	0	0	0	0	0	0	0	0	0	0	0	0	0	0	0	0	0	0	0	0	0	0	0	0	0	0	0	0	0	0	0	0	0
T554	Bacteria;Chlamydiae;Chlamydiae;Chlamydiales;Simkaniaceae;	0	0	0	0	0	0	0	0	0	0	0	0	0	0	0	0	0	0	0	0	0	0	0	0	0	0	0	0	0	0	0	0	0	0	0	0	0	0.0061	0	0	0.000694059	0.00162772	0	0
T555	Bacteria;Chlamydiae;Chlamydiae;Chlamydiales;Simkaniaceae;Ga0074140;	0	0	0	0	0	0	0	0	0	0	0	0	0	0	0	0	0	0	0	0	0	0	0	0	0	0	0	0	0	0	0	0	0	0	0	0	0	0.001	0	0	0	0	0.0028	0
T556	Bacteria;Chlamydiae;Chlamydiae;Chlamydiales;Simkaniaceae;uncultured;	0.267504	0.381644	0.213825	0.52434	0.421219	0.754923	0.0730256	0.119548	0.0947539	0.146862	0.0314199	0.0245506	3.62425	2.54253	2.72978	1.41365	1.18832	0.428549	1.14553	1.71106	0.974119	0.2097	0.268221	0.276981	0.0012637	0.000982762	0.00070808	0.00206413	0.00313853	0.00320287	0.00327297	0.0035632	0.00597813	0	0	0	1.18832	1.1175	1.06578	0.826508	1.38326	2.7309	0	0
T557	Bacteria;Chlamydiae;Chlamydiae;Chlamydiales;cvE6;	0	0	0	0	0	0	0	0	0	0	0	0	0	0	0	0	0	0	0	0	0	0	0	0	0	0	0	0	0	0	0	0	0	0	0	0	0	0	0	0	0	0	0.011	0
T558	Bacteria;Chloroflexi;AD3;	0	0	0	0	0	0	0	0	0	0	0	0	0	0	0	0	0	0	0	0	0	0	0	0	0	0	0	0	0	0	0	0	0	0	0	0	0	0	0	0	0	0	0.0414	0.0329
T559	Bacteria;Chloroflexi;Anaerolineae;1-20;	0	0	0	0	0	0	0	0	0	0	0	0	0	0	0.000625379	0	0	0	0	0	0	0	0.00122475	0	0	0	0	0	0	0	0.00109099	0	0	0	0	0	0	0	0	0	0	0.000813858	0	0
T560	Bacteria;Chloroflexi;Anaerolineae;Anaerolineales;Anaerolineaceae;uncultured;	0	0	0	0	0	0	0	0	0	0	0	0	0	0	0	0	0	0	0	0	0	0	0	0	0	0	0	0	0	0	0	0	0	0	0	0	0	0	0	0	0	0	0.0359	0
T561	Bacteria;Chloroflexi;Anaerolineae;Ardenticatenales;Ardenticatenaceae;uncultured;	0	0	0	0	0	0	0	0	0	0	0	0	0	0	0	0	0	0	0	0	0	0	0	0	0	0	0	0	0	0	0	0	0	0	0	0	0	0	0	0	0	0	0	0
T562	Bacteria;Chloroflexi;Anaerolineae;Ardenticatenales;uncultured;	0	0	0	0	0	0	0	0	0	0	0	0	0	0	0	0	0	0	0	0	0	0	0	0	0	0	0.00070808	0	0	0	0	0	0.000747267	0	0	0	0	0	0	0	0	0	0	0
T563	Bacteria;Chloroflexi;Anaerolineae;Caldilineales;Caldilineaceae;	0	0	0.00199836	0.00209736	0	0	0	0	0	0.00166889	0.00241692	0	0.0033919	0.000844555	0.00375227	0	0	0	0	0	0	0	0	0	0	0	0.00141616	0.00103207	0.000627707	0	0.00109099	0.00118773	0	0	0.00704265	0	0	0.0174	0.0031408	0.0558451	0	0	0.0028	0
T564	Bacteria;Chloroflexi;Anaerolineae;Caldilineales;Caldilineaceae;Litorilinea;	0	0.00153889	0	0	0	0	0	0	0	0	0	0	0	0.000844555	0	0.000393337	0	0	0	0	0	0	0	0	0	0	0	0	0	0	0	0	0	0	0	0	0	0	0	0	0	0	0	0
T565	Bacteria;Chloroflexi;Anaerolineae;Caldilineales;Caldilineaceae;uncultured;	0.00108301	0	0	0	0	0	0	0	0	0	0	0	0	0	0.000625379	0	0	0	0	0	0	0	0	0	0	0	0	0	0	0	0	0	0	0	0	0	0	0	0	0.00558451	0	0	0.2153	0.002
T566	Bacteria;Chloroflexi;Anaerolineae;RBG-13-54-9;	0	0	0.00799345	0	0	0	0	0	0	0	0	0	0	0.000422278	0.00375227	0	0	0	0	0	0	0	0	0	0	0	0.0070808	0	0	0	0.00109099	0	0.00149453	0	0.00422559	0	0	0.0133	0.00523467	0.0279226	0	0.00203465	0.8006	0.002
T567	Bacteria;Chloroflexi;Anaerolineae;SBR1031;	0	0	0	0	0	0	0	0	0	0	0	0	0	0	0.00750455	0	0	0	0	0	0	0	0	0	0	0	0	0	0	0	0	0	0	0	0	0	0	0	0	0.0018615	0	0.000406929	0.0524	0
T568	Bacteria;Chloroflexi;Anaerolineae;SBR1031;A4b;	0	0	0	0	0	0	0	0	0	0	0	0	0	0	0	0	0	0	0	0	0	0	0	0	0	0	0	0	0	0	0	0	0	0	0	0	0	0	0	0	0	0	0.1215	0
T569	Bacteria;Chloroflexi;Anaerolineae;SBR1031;A4b;OLB15;	0	0	0	0	0	0	0	0	0	0	0	0	0	0	0	0	0	0	0	0	0	0	0	0	0	0	0	0	0	0	0	0	0	0	0	0	0	0	0	0	0	0	0	0
T570	Bacteria;Chloroflexi;Chloroflexia;Chloroflexales;Chloroflexaceae;Candidatus Chloroploca;	0	0.00153889	0	0	0	0	0	0	0	0	0	0	0	0	0.00187614	0	0	0	0	0	0	0	0	0	0	0	0	0	0	0	0.00109099	0	0	0	0.00140853	0	0	0.001	0	0.00744602	0	0	0	0
T571	Bacteria;Chloroflexi;Chloroflexia;Chloroflexales;Roseiflexaceae;Roseiflexus;	0	0	0	0	0	0	0	0	0	0	0	0	0	0	0	0	0	0	0	0	0	0	0	0	0	0	0	0	0	0	0	0	0	0	0	0	0	0	0	0	0	0	0	0
T572	Bacteria;Chloroflexi;Chloroflexia;Chloroflexales;Roseiflexaceae;uncultured;	0	0	0	0	0	0	0	0	0	0	0	0.00136392	0	0	0	0	0.000945358	0	0	0	0	0	0	0	0	0	0	0	0	0	0	0	0	0	0	0	0.000945358	0	0	0	0	0	0	0
T573	Bacteria;Chloroflexi;Chloroflexia;Kallotenuales;AKIW781;	0.0909731	0.206211	0.336724	0.00629208	0.0472276	0.0589102	0.000849134	0.0213479	0.0360967	0.0200267	0.0217523	0.0122753	0.252697	0.301084	0.267662	0.0295003	0.00850822	0.0121496	0.00575646	0.0600372	0.0221391	0	0.0122475	0.00970317	1.59352	0.739037	0.795882	0.405602	0.41052	0.398757	0.208379	0.475093	0.620979	0.0203165	0.0422559	0.0678019	0.00850822	0.1373	0.0366427	0.147059	0.00971682	0.0988838	0	0
T574	Bacteria;Chloroflexi;Chloroflexia;Thermomicrobiales;AKYG1722;	0	0	0	0	0	0	0	0	0	0	0	0	0	0	0	0	0	0	0	0	0	0	0	0	0	0	0	0	0	0	0	0	0	0	0	0	0	0.002	0	0	0	0	0	0
T575	Bacteria;Chloroflexi;Chloroflexia;Thermomicrobiales;JG30-KF-CM45;	0	0	0	0	0	0	0	0	0	0	0	0	0	0	0	0	0	0	0	0	0	0	0	0	0	0	0	0	0	0	0	0	0	0	0	0	0	0	0	0	0	0	0.5135	0.1793
T576	Bacteria;Chloroflexi;Chloroflexia;Thermomicrobiales;Thermomicrobiaceae;	0	0	0	0	0	0	0	0	0	0	0	0	0	0	0	0	0	0	0	0	0	0	0	0	0	0	0	0	0	0	0	0	0	0	0	0	0	0	0	0	0	0	0	0
T577	Bacteria;Chloroflexi;Chloroflexia;Thermomicrobiales;Thermomicrobiaceae;Nitrolancea;	0	0	0	0	0	0	0	0	0	0	0	0	0	0	0	0	0	0	0	0	0	0	0	0	0	0	0	0	0	0	0	0	0	0	0	0	0	0	0	0	0	0	0	0
T578	Bacteria;Chloroflexi;Dehalococcoidia;Dehalococcoidales;uncultured;	0	0	0.00199836	0	0	0	0	0	0.00150403	0.00166889	0	0	0	0	0	0.000393337	0	0	0	0	0	0	0	0	0	0	0.00070808	0	0	0	0	0	0	0	0.00140853	0	0	0.001	0.00104693	0.00744602	0	0	0	0
T579	Bacteria;Chloroflexi;Dehalococcoidia;MSBL5;	0	0	0	0	0	0	0	0	0	0	0.00966767	0	0	0	0	0	0	0	0	0	0	0	0	0	0	0	0	0	0	0	0	0	0	0	0	0	0	0	0	0	0	0	0	0
T580	Bacteria;Chloroflexi;Dehalococcoidia;S085;	0	0	0	0	0	0	0	0	0	0	0	0	0	0	0	0	0	0	0	0	0	0	0	0	0	0	0	0	0	0	0	0	0	0	0	0	0	0	0	0	0	0	1.118	0.0379
T581	Bacteria;Chloroflexi;Dehalococcoidia;SAR202 clade;	0	0	0	0	0	0	0	0	0	0	0	0	0	0	0	0	0	0	0	0	0	0	0	0	0	0	0	0	0	0	0	0	0	0	0	0	0	0	0	0	0	0	0.0028	0
T582	Bacteria;Chloroflexi;Gitt-GS-136;	0	0	0	0	0	0	0	0	0.00150403	0	0	0	0	0.000422278	0.000625379	0.00196668	0	0	0.00115129	0.00115456	0.00442782	0	0	0	0	0	0.00141616	0	0.000627707	0	0	0	0	0	0	0	0	0.002	0	0	0	0	0	0
T583	Bacteria;Chloroflexi;JG30-KF-CM66;	0	0	0	0	0	0	0	0	0	0	0	0	0	0	0	0	0	0	0	0	0	0	0	0	0	0	0	0	0	0	0	0	0	0	0	0	0	0	0	0	0	0	0.1159	0.001
T584	Bacteria;Chloroflexi;KD4-96;	0	0	0	0	0	0	0	0	0	0	0	0	0.00169595	0	0.00500303	0	0	0	0	0	0	0	0	0	0	0	0	0	0	0	0	0	0	0	0	0	0	0.0174	0.00209387	0.0204765	0	0	7.8206	0.003
T585	Bacteria;Chloroflexi;Ktedonobacteria;B10-SB3A;	0.267504	0.260072	0.259787	0.134231	0.22465	0.113457	0.199547	0.232692	0.237637	0.138518	0.0217523	0.0545569	0.0390069	0.0257589	0.0293928	0.0440537	0.0964265	0.113764	0.0115129	0.0508007	0.0221391	0.0071	0.0208208	0.0114674	0	0.000982762	0.00566464	0.00206413	0.00313853	0	0.00654593	0.0071264	0.0134508	0.0121899	0.0140853	0.0366797	0.0964265	0.0451	0.0722384	0.0539836	0.00902277	0.240088	0	0
T586	Bacteria;Chloroflexi;Ktedonobacteria;C0119;	0	0	0	0	0	0	0	0	0	0	0	0	0	0	0	0	0	0	0	0	0	0	0	0	0	0	0	0	0	0	0	0	0	0	0	0	0	0	0	0	0.00138812	0	0	0
T587	Bacteria;Chloroflexi;Ktedonobacteria;Ktedonobacterales;JG30-KF-AS9;	0	0	0	0	0	0	0	0	0	0	0	0	0	0.00802328	0.000625379	0.00157335	0.00567215	0.00331353	0.00575646	0.00346368	0.00221391	0	0	0	0	0	0	0	0	0	0	0	0	0	0	0	0.00567215	0	0.00104693	0	0.00624653	0.000406929	0.9772	0.2869
T588	Bacteria;Chloroflexi;Ktedonobacteria;Ktedonobacterales;Ktedonobacteraceae;HSB OF53-F07;	0	0	0	0	0	0	0	0	0	0	0	0	0	0	0	0	0	0	0	0	0	0	0	0	0	0	0	0	0	0	0	0	0	0	0	0	0	0	0	0	0	0	0	0
T589	Bacteria;Chloroflexi;Ktedonobacteria;Ktedonobacterales;Ktedonobacteraceae;uncultured;	0	0	0	0	0	0	0	0	0	0	0	0	0	0	0	0	0	0	0	0	0	0	0	0	0	0	0	0	0	0	0	0	0	0	0	0	0	0.001	0	0	0	0	0.0221	0.005
T590	Bacteria;Chloroflexi;N9D0;	0	0	0	0	0	0	0	0	0	0	0	0	0	0	0	0	0	0	0	0	0	0	0	0	0	0	0	0	0	0	0	0	0	0	0	0	0	0	0	0	0	0	0	0
T591	Bacteria;Chloroflexi;OLB14;	0	0	0	0	0	0	0	0	0	0	0	0	0	0	0	0	0	0	0	0	0	0	0	0	0	0	0	0	0	0	0	0	0	0	0	0	0	0	0	0	0	0	0.0497	0.001
T592	Bacteria;Chloroflexi;SHA-26;	0.0108301	0.01385	0.010991	0.0335578	0.0229756	0.0360007	0.00509481	0.00640437	0.00601612	0.00500668	0.00483384	0.00136392	0.0763178	0.0206916	0.018136	0.128228	0.112498	0.202125	0.0379926	0.0600372	0.0199252	0	0.00979804	0.0211706	0.0139006	0.0117931	0.0134535	0.0598598	0.0338962	0.036833	0.103644	0.0665131	0.0874302	0.00203165	0.00422559	0.00222301	0.112498	0.0953	0.0722384	0.0930752	0.0312326	0.208348	0.0055	0
T593	Bacteria;Chloroflexi;SL56 marine group;	0.00758109	0.0123111	0.00799345	0	0	0.00218186	0.0110387	0.00640437	0.00451209	0	0	0	0.00847975	0.0325154	0.00437765	0.0287136	0.00283607	0.00773156	0.0449004	0.0565735	0.0221391	0.0098	0.00734853	0.000882106	0	0	0	0	0	0	0	0	0	0	0	0	0.00283607	0.001	0.00209387	0.0018615	0.00277624	0.00732473	0	0
T594	Bacteria;Chloroflexi;TK10;	0.00433205	0.00461666	0	0	0	0.00218186	0	0	0	0.00333778	0	0	0.432467	0.00126683	0.00187614	0.00196668	0.000945358	0.00220902	0	0	0	0.0018	0	0.000882106	0	0	0	0	0	0	0	0	0	0	0	0	0.000945358	0.1567	0.0335019	0.109829	0.0131871	0.0244158	1.6066	1.6656
T595	Bacteria;Cyanobacteria;Melainabacteria;Gastranaerophilales;	0	0	0.000999181	0	0	0	0	0	0	0	0	0	0.0033919	0.00126683	0.0031269	0	0	0	0	0	0	0	0	0	0	0.000982762	0.0219505	0	0	0	0	0	0	0	0	0.00222301	0	0.001	0	0.0018615	0	0.00162772	0	0
T596	Bacteria;Cyanobacteria;Melainabacteria;Obscuribacterales;	0	0	0	0	0	0	0	0	0	0.00166889	0	0.00136392	0	0	0	0	0	0	0	0	0	0	0	0	0	0	0	0	0	0	0	0	0	0	0	0	0	0	0	0	0	0.000406929	0	0.001
T597	Bacteria;Cyanobacteria;Melainabacteria;Vampirovibrionales;	0	0	0	0	0	0	0	0	0	0.00500668	0	0.00136392	0	0	0	0	0	0	0	0	0	0	0	0	0	0	0	0	0	0	0	0	0	0	0	0	0	0	0	0	0	0	0	0
T598	Bacteria;Cyanobacteria;Oxyphotobacteria;Synechococcales;Cyanobiaceae;Cyanobium PCC-6307;	0	0	0	0	0	0	0	0	0	0.00166889	0.00725076	0.00272784	0	0	0	0	0	0	0	0	0	0	0	0.00176421	0	0	0	0	0	0	0	0	0	0	0	0	0	0	0	0	0	0	0	0
T599	Bacteria;Cyanobacteria;Oxyphotobacteria;Synechococcales;Cyanobiaceae;Prochlorococcus MIT9313;	0	0	0.000999181	0	0	0	0	0	0	0	0	0	0	0.000422278	0	0	0	0	0	0	0	0	0	0	0	0	0.168523	0	0.00313853	0	0	0.00237547	0.000747267	0	0	0	0	0	0.00104693	0	0	0	0	0
T600	Bacteria;Cyanobacteria;Oxyphotobacteria;Synechococcales;Cyanobiaceae;Synechococcus CC9902;	0	0	0	0	0	0	0	0	0	0	0	0	0	0	0	0	0	0	0	0	0	0	0	0	0	0	0	0	0	0	0	0	0	0	0	0	0	0	0	0	0	0	0	0
T601	Bacteria;Cyanobacteria;Sericytochromatia;	0	0	0	0	0	0	0	0	0	0	0	0	0	0	0	0	0	0	0	0	0	0	0	0	0	0	0	0	0.000627707	0	0	0	0	0.0345381	0.0281706	0.0311222	0	0	0	0	0	0	0	0
T602	Bacteria;Dadabacteria;Dadabacteriia;Dadabacteriales;	0	0	0	0	0	0	0	0	0	0.00333778	0	0	0	0	0	0	0	0	0	0	0	0	0	0	0	0	0	0	0	0	0	0	0	0	0	0	0	0	0	0	0	0	0	0
T603	Bacteria;Deferribacteres;Deferribacteres;Deferribacterales;Deferribacteraceae;Mucispirillum;	0	0	0	0	0	0	0	0	0	0	0	0	0	0	0	0	0	0	0	0	0	0	0	0	0	0	0	0	0	0	0	0	0	0	0	0	0	0	0	0	0	0	0	0
T604	Bacteria;Deinococcus-Thermus;Deinococci;Deinococcales;Deinococcaceae;Deinococcus;	0	0	0	0	0	0	0	0	0	0	0	0	0	0	0	0	0	0	0	0	0	0	0	0	0	0	0	0	0	0	0	0	0	0	0	0.00778054	0	0	0	0	0	0	0	0
T605	Bacteria;Deinococcus-Thermus;Deinococci;Deinococcales;Trueperaceae;Truepera;	0	0	0	0	0	0	0	0	0	0	0	0	0	0	0	0	0	0	0	0	0	0	0	0	0	0	0	0	0	0	0	0	0	0	0	0	0	0	0	0	0	0	0	0
T606	Bacteria;Deinococcus-Thermus;Deinococci;Thermales;Thermaceae;Thermus;	0	0.00307778	0.00199836	0	0.00638211	0.00109093	0.000849134	0.00213479	0	0	0	0	0	0.00126683	0.00187614	0.000393337	0.00189072	0	0	0.00115456	0.00442782	0	0.00122475	0.000882106	0	0	0.00070808	0	0	0	0	0	0	0	0	0	0.00189072	0.044	0.0167509	0.014892	0.0201277	0.0142425	0	0
T607	Bacteria;Dependentiae;Babeliae;Babeliales;	0	0	0	0	0	0	0	0	0	0	0	0	0	0	0	0	0	0	0	0	0	0	0	0	0	0	0	0	0	0	0	0	0	0	0	0	0	0	0	0	0	0	0	0
T608	Bacteria;Dependentiae;Babeliae;Babeliales;Babeliaceae;	0.00649808	0.00307778	0.00299754	0	0	0.00109093	0	0	0	0.00166889	0	0	0.00508785	0.00126683	0.00125076	0.00118001	0	0	0	0.00115456	0	0	0	0	0.0012637	0	0.00141616	0	0	0	0	0	0	0	0	0	0	0.0041	0	0.0018615	0.00138812	0	0.0138	0
T609	Bacteria;Dependentiae;Babeliae;Babeliales;Babeliaceae;Candidatus Babela;	0	0	0	0	0	0	0	0	0	0	0	0	0.00169595	0	0.00125076	0	0	0	0	0	0	0	0	0	0	0	0	0	0	0	0	0	0	0	0	0	0	0	0	0	0	0.00162772	0	0
T610	Bacteria;Dependentiae;Babeliae;Babeliales;UBA12409;	0	0.00153889	0.00199836	0	0	0	0.000849134	0.00426958	0.00150403	0	0	0	0	0.00211139	0	0.00236002	0.000945358	0	0.0138155	0.00808193	0.00221391	0	0.00244951	0	0	0	0	0	0	0	0	0	0	0	0	0	0.000945358	0	0	0	0	0.00122079	0	0
T611	Bacteria;Dependentiae;Babeliae;Babeliales;Vermiphilaceae;	0	0	0	0	0.00255284	0	0	0	0	0	0	0.00272784	0	0	0	0	0	0	0	0	0	0	0	0	0	0	0	0	0	0	0	0	0	0	0	0	0	0	0	0.0018615	0.000694059	0	0.0055	0
T612	Bacteria;Elusimicrobia;Elusimicrobia;Elusimicrobiales;Elusimicrobiaceae;Elusimicrobium;	0.00649808	0	0.00199836	0	0.00255284	0.00109093	0.0025474	0.00213479	0	0.0534045	1.84169	0.124117	0	0.0118238	0.00187614	0.00865341	0	0.00110451	0.0253284	0.0150093	0.00442782	0.0991	0.0244951	0.111145	0.0012637	0.000982762	0.00141616	0	0.00376624	0	0.00109099	0	0.00373633	0.0284431	0.00845118	0.0455718	0	0	0	0	0.0451138	0.0223811	0.0028	0
T613	Bacteria;Elusimicrobia;Elusimicrobia;Lineage IV;	0	0	0	0	0	0	0	0	0	0	0	0	0	0	0	0	0	0	0	0	0	0	0	0	0	0	0	0	0	0	0	0	0	0	0	0	0	0	0	0	0	0	0.0083	0
T614	Bacteria;Elusimicrobia;Endomicrobia;Endomicrobiales;Endomicrobiaceae;Candidatus Endomicrobium;	0	0	0.000999181	0	0	0	0	0	0	0	0	0	0	0	0	0	0	0	0	0	0	0.0027	0	0	0	0	0	0	0	0	0	0	0	0	0	0	0	0	0	0	0	0	0.0221	0.011
T615	Bacteria;Elusimicrobia;Lineage IIa;	0	0	0	0	0	0	0	0	0	0	0	0	0	0	0	0	0	0	0	0	0	0	0	0	0	0	0	0	0	0	0	0	0	0	0	0	0	0	0	0	0	0	0	0
T616	Bacteria;Entotheonellaeota;Entotheonellia;Entotheonellales;Entotheonellaceae;	0	0	0	0	0	0	0	0	0	0	0	0	0	0	0	0	0	0	0	0	0	0	0	0	0	0	0	0	0	0	0	0	0	0	0	0	0	0	0	0	0.000694059	0	0.0055	0.001
T617	Bacteria;Entotheonellaeota;Entotheonellia;Entotheonellales;Entotheonellaceae;Candidatus Entotheonella;	0	0	0.000999181	0	0	0	0.000849134	0.00213479	0	0.00834446	0	0.00136392	0	0	0	0	0	0	0	0	0	0	0	0	0	0	0	0	0	0	0	0	0	0.0101583	0.00422559	0	0	0	0	0	0	0	0	0
T618	Bacteria;Epsilonbacteraeota;Campylobacteria;Campylobacterales;Arcobacteraceae;Arcobacter;	0	0	0	0	0	0	0	0	0	0	0	0	0	0	0.000625379	0	0	0	0.00115129	0	0	0	0	0	0	0	0	0	0	0	0	0	0	0	0	0	0	0	0	0	0	0	0	0
T619	Bacteria;Epsilonbacteraeota;Campylobacteria;Campylobacterales;Rs-M59 termite group;	0	0	0	0	0	0	0	0	0	0	0	0	0	0	0	0	0	0	0	0	0	0	0	0	0	0	0	0	0	0	0	0	0	0	0	0	0	0	0	0	0	0	0	0
T620	Bacteria;Epsilonbacteraeota;Campylobacteria;Campylobacterales;Sulfurospirillaceae;Sulfurospirillum;	0	0	0	0	0	0	0	0	0	0	0	0	0	0	0	0	0	0	0	0	0	0	0	0	0	0	0	0	0	0	0	0	0	0	0	0	0	0	0	0	0	0	0	0
T621	Bacteria;Epsilonbacteraeota;Campylobacteria;Campylobacterales;Sulfurovaceae;Sulfurovum;	0	0	0	0	0	0	0	0	0	0	0	0	0	0	0	0	0	0	0	0	0	0	0	0	0	0	0	0	0	0	0	0	0	0	0	0	0	0	0	0	0	0	0	0
T622	Bacteria;Epsilonbacteraeota;Campylobacteria;Campylobacterales;Thiovulaceae;Sulfurimonas;	0	0	0	0	0	0	0	0	0	0	0	0	0	0	0	0	0	0	0	0	0	0	0	0	0	0	0	0	0	0	0	0	0	0	0	0	0	0	0	0	0	0	0	0
T623	Bacteria;FBP;	0	0	0	0	0	0	0	0	0	0	0	0	0	0	0	0	0	0	0	0	0	0	0	0	0	0	0	0	0	0	0	0	0	0	0	0	0	0	0	0	0	0	0	0
T624	Bacteria;FCPU426;	0	0	0	0	0	0	0	0	0	0	0	0	0	0	0.000625379	0	0	0	0	0	0	0	0	0	0	0	0	0	0	0	0	0	0	0	0	0	0	0	0	0	0	0	0	0
T625	Bacteria;Fibrobacteres;Chitinivibrionia;Chitinivibrionia Incertae Sedis;Unknown Family;possible genus 02;	0	0	0	0	0	0	0	0	0	0	0	0	0	0	0	0	0	0	0.00345387	0	0	0	0	0	0	0	0	0	0	0	0	0	0	0	0	0	0	0	0	0	0	0	0	0
T626	Bacteria;Fibrobacteres;Fibrobacteria;Fibrobacterales;Fibrobacteraceae;uncultured;	0	0	0	0	0	0	0	0	0	0	0	0	0	0	0	0	0	0	0	0	0	0	0	0	0	0	0	0	0	0	0	0	0	0	0	0	0	0	0	0	0	0	0	0
T627	Bacteria;Firmicutes;Bacilli;Bacillales;Alicyclobacillaceae;Alicyclobacillus;	0	0	0	0	0	0	0	0	0	0	0	0	0	0	0	0	0	0	0	0	0	0	0	0	0	0	0	0	0	0	0	0	0	0	0	0	0	0	0	0	0	0	0.0166	0.001
T628	Bacteria;Firmicutes;Bacilli;Bacillales;Bacillaceae;Alteribacillus;	0	0	0.000999181	0	0	0.00218186	0	0.00213479	0	0.00667557	0	0.00272784	0.00169595	0.000422278	0	0	0	0	0	0	0	0	0	0	0.0657122	0.00393105	0.0318636	0.00412827	0.00376624	0.0160143	0.0120009	0.00475093	0.00597813	0	0	0.00222301	0	0	0	0	0	0	0	0
T629	Bacteria;Firmicutes;Bacilli;Bacillales;Bacillaceae;Anoxybacillus;	0	0	0	0	0	0	0	0	0	0	0	0	0	0	0	0	0	0	0	0	0	0	0	0	0	0	0	0	0	0	0	0	0	0	0	0	0	0	0	0	0	0	0	0
T630	Bacteria;Firmicutes;Bacilli;Bacillales;Bacillaceae;Bacillus;	0	0	0	0	0	0	0	0	0	0	0	0	0	0	0	0	0	0	0	0	0	0	0	0	0	0	0	0	0	0	0	0	0	0	0	0	0	0	0	0	0	0	0.0083	0.0149
T631	Bacteria;Firmicutes;Bacilli;Bacillales;Bacillaceae;Cerasibacillus;	0	0	0	0	0	0	0	0	0	0	0	0	0	0	0	0	0	0	0	0	0	0.0036	0	0	0	0	0	0	0	0	0	0	0	0	0	0	0	0	0	0	0	0.00122079	0	0
T632	Bacteria;Firmicutes;Bacilli;Bacillales;Bacillaceae;Fictibacillus;	0	0	0	0	0	0	0	0	0	0	0	0	0	0	0	0	0	0	0	0	0	0	0	0	0	0	0	0	0	0	0	0	0	0	0	0	0	0	0	0	0	0	0	0
T633	Bacteria;Firmicutes;Bacilli;Bacillales;Bacillaceae;Geobacillus;	0	0	0	0	0	0	0	0	0	0	0	0	0	0	0	0	0	0	0	0	0	0	0	0	0	0	0	0	0	0	0	0	0	0	0	0	0	0	0	0	0	0	0	0
T634	Bacteria;Firmicutes;Bacilli;Bacillales;Bacillaceae;Gracilibacillus;	0	0	0	0	0	0	0	0	0	0	0	0	0	0	0	0	0	0	0	0	0	0	0	0	0	0	0	0	0	0	0	0	0	0	0	0	0	0	0	0	0	0	0	0
T635	Bacteria;Firmicutes;Bacilli;Bacillales;Bacillaceae;Oceanobacillus;	0	0	0	0	0	0	0	0	0	0	0	0	0	0.000422278	0	0	0	0	0	0	0	0	0	0	0	0	0	0	0	0	0	0	0	0	0	0	0	0	0	0	0	0	0	0
T636	Bacteria;Firmicutes;Bacilli;Bacillales;Bacillaceae;Ornithinibacillus;	0	0	0	0	0	0	0	0	0	0	0	0	0	0	0	0	0	0	0	0	0	0	0	0	0	0	0	0	0	0	0	0	0	0	0	0	0	0	0	0	0	0	0	0
T637	Bacteria;Firmicutes;Bacilli;Bacillales;Bacillaceae;Paucisalibacillus;	0	0	0	0	0	0	0	0	0	0	0	0	0	0	0	0	0	0	0	0	0	0	0	0	0	0	0	0	0	0	0	0	0	0	0	0	0	0	0	0	0	0	0	0
T638	Bacteria;Firmicutes;Bacilli;Bacillales;Bacillaceae;Pontibacillus;	0	0	0	0	0	0	0	0	0	0	0	0	0	0	0	0	0	0	0	0	0	0	0	0	0	0	0	0	0	0	0	0	0.000747267	0	0	0	0	0	0	0	0	0	0	0
T639	Bacteria;Firmicutes;Bacilli;Bacillales;Bacillaceae;Pseudogracilibacillus;	0	0	0	0	0	0	0	0	0	0	0	0	0	0	0	0	0	0	0	0	0	0	0	0	0	0	0	0	0	0	0	0	0	0	0	0	0	0	0	0	0	0	0.0055	0
T640	Bacteria;Firmicutes;Bacilli;Bacillales;Bacillaceae;Terribacillus;	0	0	0	0	0	0	0	0	0	0	0	0	0	0	0	0	0	0	0	0	0	0	0	0	0	0	0	0	0	0	0	0	0	0	0	0	0	0	0	0	0	0	0	0
T641	Bacteria;Firmicutes;Bacilli;Bacillales;Bacillaceae;Virgibacillus;	0	0	0	0	0	0	0	0	0	0	0	0	0	0.000844555	0	0	0	0	0.00115129	0	0	0	0	0	0	0	0.00070808	0	0.000627707	0	0	0	0	0	0	0	0	0	0	0	0	0.000406929	0	0
T642	Bacteria;Firmicutes;Bacilli;Bacillales;Bacillaceae;uncultured;	0	0	0	0	0	0	0	0	0	0.00166889	0.00483384	0	0	0	0	0	0	0	0	0	0	0	0	0	0	0	0	0	0	0	0	0	0	0	0	0	0	0	0	0	0	0.00325543	0	0
T643	Bacteria;Firmicutes;Bacilli;Bacillales;Family XI;Gemella;	0	0	0	0	0	0	0	0	0	0	0	0	0	0	0	0	0	0	0	0	0	0	0	0	0	0	0	0	0	0	0	0	0	0	0	0	0	0	0	0	0	0	0	0
T644	Bacteria;Firmicutes;Bacilli;Bacillales;Listeriaceae;Brochothrix;	0	0	0	0	0	0	0	0	0	0	0	0	0	0	0	0	0	0	0	0	0	0	0	0	0	0	0	0	0.00251083	0	0	0	0	0	0	0	0	0	0	0	0	0	0	0
T645	Bacteria;Firmicutes;Bacilli;Bacillales;Paenibacillaceae;	0	0	0	0	0	0	0	0	0	0	0	0	0	0	0	0	0	0	0	0	0	0	0	0	0.0012637	0	0.00141616	0	0.000627707	0	0	0	0	0	0	0	0	0.002	0	0.0018615	0	0.000406929	0	0
T646	Bacteria;Firmicutes;Bacilli;Bacillales;Paenibacillaceae;Brevibacillus;	0	0	0.000999181	0	0	0	0	0	0	0	0	0	0	0	0	0	0	0	0	0	0	0	0	0	0	0.00294829	0.0035404	0.00206413	0.00188312	0.00160143	0.00109099	0	0.000747267	0.00203165	0	0	0	0	0.00104693	0.0018615	0	0	0	0
T647	Bacteria;Firmicutes;Bacilli;Bacillales;Paenibacillaceae;Cohnella;	0	0	0	0	0	0	0	0	0	0	0	0	0	0	0	0	0	0	0	0	0	0	0	0	0	0	0	0	0	0	0	0	0	0	0	0	0	0	0	0	0	0	0.0055	0.001
T648	Bacteria;Firmicutes;Bacilli;Bacillales;Paenibacillaceae;Paenibacillus;	0	0	0	0	0	0.00109093	0	0	0	0	0	0	0	0	0	0	0	0	0	0	0	0	0	0	0	0	0	0	0	0	0	0	0	0	0	0	0	0	0	0.00372301	0	0.000813858	0	0.004
T649	Bacteria;Firmicutes;Bacilli;Bacillales;Paenibacillaceae;uncultured;	0	0	0	0	0	0	0	0	0	0	0	0	0	0	0	0	0	0	0	0	0	0	0	0	0	0	0.00070808	0	0	0	0	0	0	0	0	0	0	0	0	0	0	0	0	0
T650	Bacteria;Firmicutes;Bacilli;Bacillales;Pasteuriaceae;Pasteuria;	0	0	0	0	0	0	0	0	0	0	0	0	0	0	0	0	0	0	0	0	0	0	0	0	0	0	0	0	0	0	0.00327297	0	0.00149453	0	0	0	0	0	0	0	0	0	0	0
T651	Bacteria;Firmicutes;Bacilli;Bacillales;Planococcaceae;Jeotgalibacillus;	0	0	0	0	0	0	0	0	0	0	0	0	0	0	0	0	0	0	0	0	0	0	0	0	0	0	0	0	0	0	0	0	0	0	0	0	0	0	0	0	0	0	0	0
T652	Bacteria;Firmicutes;Bacilli;Bacillales;Planococcaceae;Lysinibacillus;	0	0	0	0	0	0	0	0	0	0	0	0	0	0	0	0	0	0	0	0	0	0	0	0	0	0	0	0	0	0	0.00109099	0	0	0	0	0	0	0	0	0	0	0	0	0.0398
T653	Bacteria;Firmicutes;Bacilli;Bacillales;Planococcaceae;Solibacillus;	0	0	0	0	0	0	0	0	0	0	0	0	0	0	0	0	0	0	0	0	0	0	0	0	0	0	0	0	0	0	0	0	0	0	0	0	0	0	0	0	0	0	0	0.003
T654	Bacteria;Firmicutes;Bacilli;Bacillales;Planococcaceae;Sporosarcina;	0	0	0	0	0	0	0	0	0	0	0	0	0	0	0	0	0	0	0.00115129	0	0	0	0	0	0	0	0	0	0	0	0	0	0	0	0	0	0	0	0	0	0	0	0	0
T655	Bacteria;Firmicutes;Bacilli;Bacillales;Planococcaceae;uncultured;	0	0	0	0	0	0	0	0	0	0	0	0	0	0	0	0	0	0	0	0	0	0	0	0	0	0	0	0	0	0	0	0	0	0	0	0	0	0	0	0	0	0	0	0
T656	Bacteria;Firmicutes;Bacilli;Bacillales;Sporolactobacillaceae;Pullulanibacillus;	0	0	0	0	0	0	0	0	0	0	0	0	0	0	0	0	0	0	0	0	0	0	0	0	0	0	0	0	0	0	0	0	0	0	0	0	0	0	0	0	0	0	0	0
T657	Bacteria;Firmicutes;Bacilli;Bacillales;Sporolactobacillaceae;Scopulibacillus;	0	0	0	0	0	0	0	0	0	0	0	0	0	0	0	0	0	0	0	0	0	0	0	0	0	0	0.00070808	0	0	0	0	0	0	0	0	0	0	0	0	0	0	0	0	0
T658	Bacteria;Firmicutes;Bacilli;Bacillales;Sporolactobacillaceae;Sporolactobacillus;	0.00108301	0	0	0	0	0	0	0.00213479	0	0	0	0	0	0	0	0.000393337	0.000945358	0	0	0	0	0	0	0	0	0	0	0	0	0	0	0	0	0	0	0	0.000945358	0	0	0	0	0	0	0
T659	Bacteria;Firmicutes;Bacilli;Bacillales;Sporolactobacillaceae;Tuberibacillus;	0	0	0	0	0	0	0	0	0	0.00500668	0.00483384	0	0.00169595	0.000422278	0.000625379	0.000393337	0	0	0	0	0.00221391	0.0054	0	0	0	0	0	0	0	0	0	0	0	0.00203165	0.00845118	0	0	0	0	0	0	0.000406929	0	0
T660	Bacteria;Firmicutes;Bacilli;Bacillales;Staphylococcaceae;Salinicoccus;	0	0	0	0	0	0	0	0	0	0	0	0	0	0	0	0	0	0	0	0	0	0	0	0	0	0	0	0	0	0	0	0	0	0	0	0	0	0.001	0	0	0	0	0	0
T661	Bacteria;Firmicutes;Bacilli;Bacillales;Staphylococcaceae;Staphylococcus;	0	0	0	0	0	0	0	0	0	0	0	0	0.00169595	0.000422278	0	0	0	0	0.00115129	0	0	0	0	0	0	0	0	0	0	0	0	0	0	0	0	0	0	0.001	0	0	0	0	0	0
T662	Bacteria;Firmicutes;Bacilli;Bacillales;Thermoactinomycetaceae;Baia;	0	0	0	0	0	0	0	0	0	0	0	0	0	0	0	0	0	0	0	0	0	0	0	0	0	0	0	0	0	0	0	0	0	0	0	0	0	0	0	0	0	0	0	0
T663	Bacteria;Firmicutes;Bacilli;Bacillales;Thermoactinomycetaceae;Geothermomicrobium;	0	0	0	0	0	0	0	0	0	0	0	0	0	0	0	0	0	0	0	0	0	0	0	0	0	0	0	0.00103207	0	0	0	0	0	0	0	0	0	0	0	0	0	0	0	0
T664	Bacteria;Firmicutes;Bacilli;Bacillales;Thermoactinomycetaceae;Laceyella;	0	0	0	0	0	0	0	0	0	0	0	0	0	0.000422278	0.00125076	0	0	0	0	0	0	0	0	0	0	0	0	0	0	0	0	0	0	0	0	0	0	0	0.00104693	0	0	0	0	0
T665	Bacteria;Firmicutes;Bacilli;Bacillales;Thermoactinomycetaceae;Shimazuella;	0	0	0	0	0	0	0	0	0	0	0	0	0	0	0.0031269	0	0	0	0	0	0	0	0	0	0	0	0	0	0	0	0	0	0	0	0	0	0	0	0	0.0018615	0	0.00122079	0	0
T666	Bacteria;Firmicutes;Bacilli;Bacillales;Thermoactinomycetaceae;Thermoflavimicrobium;	0	0	0	0	0	0	0	0	0	0	0	0	0	0	0	0	0	0	0	0	0	0	0	0	0	0	0	0	0	0	0	0	0	0	0	0	0	0	0	0	0	0	0	0
T667	Bacteria;Firmicutes;Bacilli;Bacillales;uncultured;	0	0	0	0	0	0	0	0	0	0	0	0.00272784	0	0	0	0	0	0	0	0	0	0	0	0	0	0	0	0	0	0	0	0	0	0	0	0	0	0	0	0	0	0	0.0055	0
T668	Bacteria;Firmicutes;Bacilli;Lactobacillales;Aerococcaceae;Abiotrophia;	0.00108301	0	0	0	0	0	0	0	0	0	0	0	0	0	0	0	0	0	0	0	0	0.0018	0	0	0	0	0	0	0	0.00320287	0	0	0	0	0	0	0	0	0	0	0	0	0	0
T669	Bacteria;Firmicutes;Bacilli;Lactobacillales;Carnobacteriaceae;Atopostipes;	0.00108301	0	0	0	0	0	0	0	0.00150403	0	0.00241692	0	0	0.000844555	0	0	0	0	0	0	0	0	0	0	0	0	0	0	0	0	0	0	0	0	0	0	0	0.001	0	0	0	0	0	0
T670	Bacteria;Firmicutes;Bacilli;Lactobacillales;Carnobacteriaceae;Carnobacterium;	0	0	0	0	0	0	0	0	0	0	0	0	0	0	0	0	0	0	0	0	0	0.0036	0	0	0	0	0	0	0	0	0	0	0	0	0	0	0	0	0	0	0	0	0	0
T671	Bacteria;Firmicutes;Bacilli;Lactobacillales;Carnobacteriaceae;Dolosigranulum;	0	0	0	0	0	0	0	0	0	0	0	0	0	0	0	0	0	0	0	0	0	0	0	0	0	0	0	0	0.000627707	0	0	0	0	0	0	0	0	0	0	0	0	0	0	0
T672	Bacteria;Firmicutes;Bacilli;Lactobacillales;Carnobacteriaceae;Granulicatella;	0	0	0	0	0	0	0.0135861	0.00853916	0.00601612	0	0	0	0	0.00126683	0	0.000393337	0	0	0.00230258	0	0.00221391	0	0	0	0	0.000982762	0	0	0.000627707	0.00160143	0	0	0.000747267	0	0	0	0	0	0	0	0	0	0	0
T673	Bacteria;Firmicutes;Bacilli;Lactobacillales;Carnobacteriaceae;Trichococcus;	0.16895	0.0477055	0.0639476	0	0	0.00327279	0.00934048	0.0192131	0.0240645	0.260347	2.71178	0.778799	0.0135676	0.0738986	0.0150091	0.0114068	0.000945358	0.00441803	0.139306	0.110838	0.0642033	0.3561	0.0636872	0.417236	0.250212	0.150363	0.0644353	0.108367	0.179524	0.166549	0.0545494	0.129463	0.127783	0.631844	0.647924	0.404588	0.000945358	0.002	0.00418774	0.00372301	0.00138812	0.00122079	0	0
T674	Bacteria;Firmicutes;Bacilli;Lactobacillales;Enterococcaceae;Enterococcus;	0	0	0	0	0	0	0	0	0	0	0	0	0	0.000422278	0	0	0	0	0	0	0	0.0054	0	0	0	0	0	0	0	0	0	0	0	0	0	0	0	0	0	0	0	0	0.0028	0
T675	Bacteria;Firmicutes;Bacilli;Lactobacillales;Enterococcaceae;Pilibacter;	0.00758109	0.00461666	0.00399672	0	0	0	0.00339654	0.00426958	0.00150403	0.0267023	0	0.00545569	0	0.00464505	0	0.00118001	0	0	0.00115129	0.00692737	0.00221391	0.4248	0	0.0379306	0.00505478	0.0108104	0.00212424	0.00412827	0.00125541	0.0128115	0	0.0035632	0.00298907	0	0	0.00222301	0	0	0	0	0.000694059	0.00244158	0.0138	0
T676	Bacteria;Firmicutes;Bacilli;Lactobacillales;Lactobacillaceae;Lactobacillus;	0	0	0	0	0	0	0	0	0	0	0	0	0	0	0	0	0	0	0	0	0	0.0018	0	0	0	0	0	0	0	0	0	0	0	0	0	0	0	0	0	0	0	0	0	0
T677	Bacteria;Firmicutes;Bacilli;Lactobacillales;Leuconostocaceae;Leuconostoc;	0	0	0	0	0	0	0	0	0	0	0	0	0	0.000422278	0.000625379	0	0	0	0.00115129	0	0	0	0	0	0	0	0	0	0	0	0	0	0.000747267	0	0	0	0	0	0	0	0	0.000406929	0	0
T678	Bacteria;Firmicutes;Bacilli;Lactobacillales;Leuconostocaceae;Weissella;	4.05805	1.03721	0.945225	0.0859917	0.126366	0.0403644	1.28644	1.59469	1.64842	0.619159	0.16435	0.186857	0.14246	0.863558	0.277043	0.177395	0.0255247	0.0706886	1.54043	1.38778	0.925413	1.5992	0.197186	0.285802	0	0	0	0	0	0	0	0	0	0	0	0	0.0255247	0.0328	0.113069	0.0446761	0.0180455	0.0248227	0	0
T679	Bacteria;Firmicutes;Bacilli;Lactobacillales;Streptococcaceae;Anthococcus;	0.194942	0.0461666	0.0999181	0.00629208	0.00893495	0.00654557	0.0212284	0.040561	0.0391048	0.0350467	0.00241692	0.0136392	0.0407028	0.196359	0.0343959	0.0287136	0.00567215	0.0110451	0.112827	0.181266	0.106268	0.2401	0.0477654	0.066158	0.305814	0.166087	0.101964	0.34987	0.434373	0.262635	0.0676413	0.185286	0.200268	0.0142216	0.0338047	0.0533523	0.00567215	0.001	0.00523467	0.00744602	0.00624653	0.017091	0	0
T680	Bacteria;Firmicutes;Bacilli;Lactobacillales;Streptococcaceae;Lactococcus;	0.16895	0.0277	0.0429648	0.00629208	0	0.00218186	0.0152844	0.0384262	0.0391048	0.00667557	0.00483384	0.00272784	0.0118717	0.0291372	0.00938069	0.0137668	0.000945358	0	0.0794391	0.0484916	0.0154974	0.0054	0	0	0.00252739	0.0078621	0.00637272	0	0.0282468	0.0128115	0	0.0035632	0.00597813	0.00203165	0.00422559	0	0.000945358	0.0031	0.0031408	0.0018615	0	0.00122079	0.0442	0
T681	Bacteria;Firmicutes;Bacilli;Lactobacillales;Streptococcaceae;Lactovum;	0	0	0.000999181	0	0	0	0	0	0	0	0	0	0.0033919	0.0038005	0.000625379	0.00432671	0	0.00220902	0.0103616	0.00808193	0	0	0	0	0	0	0	0	0	0.00160143	0	0	0	0	0	0	0	0.001	0.0031408	0	0	0	0.0221	0
T682	Bacteria;Firmicutes;Bacilli;Lactobacillales;Streptococcaceae;Streptococcus;	0	0	0	0	0	0	0	0	0	0	0	0	0	0.000422278	0	0	0	0	0	0	0	0	0	0	0	0	0	0	0	0	0	0	0	0	0	0	0	0	0	0	0	0	0	0.002
T683	Bacteria;Firmicutes;Bacilli;Lactobacillales;uncultured;	0	0	0	0	0	0	0	0	0	0	0	0	0	0	0	0	0	0	0	0	0	0	0	0	0	0	0	0	0	0	0	0	0	0	0	0	0	0	0	0	0	0	0	0
T684	Bacteria;Firmicutes;Bacilli;uncultured;	0.00108301	0	0	0	0	0	0	0	0	0	0	0	0	0.000422278	0	0.000393337	0	0	0	0	0	0	0	0	0	0	0	0	0	0	0	0	0	0	0	0	0	0	0	0	0	0	0	0
T685	Bacteria;Firmicutes;Clostridia;Clostridia Incertae Sedis;Unknown Family;Candidatus Desulforudis;	0	0	0	0	0	0	0	0	0	0	0	0	0	0	0	0	0	0	0	0	0	0	0	0	0	0	0	0	0	0	0	0	0	0	0	0	0	0	0	0	0	0	0	0
T686	Bacteria;Firmicutes;Clostridia;Clostridiales;Caldicoprobacteraceae;Caldicoprobacter;	0	0	0	0	0	0	0	0	0	0	0	0	0	0	0	0	0	0	0	0	0	0	0	0	0	0	0	0	0	0	0	0	0	0	0	0	0	0	0	0	0	0	0	0
T687	Bacteria;Firmicutes;Clostridia;Clostridiales;Christensenellaceae;	0.0357394	0.0215444	0.0239803	0.00838944	0.00382927	0.00218186	0.00764221	0.00853916	0.00752015	0.220294	0	0.20186	0.00169595	0.0109792	0.00375227	0.00511338	0.00283607	0.00110451	0.0195719	0.0161639	0.0110695	0.7095	0.220456	0.024699	0.0278013	0.00687934	0.0198262	0.0299299	0.0389178	0.0336301	0.0098189	0.0296933	0.0209235	0.00203165	0.00281706	0	0.00283607	0	0.00209387	0.0018615	0	0.000406929	0	0
T688	Bacteria;Firmicutes;Clostridia;Clostridiales;Christensenellaceae;Catabacter;	0.00216603	0	0	0	0	0	0	0	0.00150403	0.00166889	0	0	0	0.000844555	0.000625379	0.000393337	0.000945358	0	0	0	0.00221391	0	0	0	0	0	0.00070808	0.00103207	0.00125541	0	0	0	0	0	0	0	0.000945358	0	0	0	0	0	0	0
T689	Bacteria;Firmicutes;Clostridia;Clostridiales;Christensenellaceae;Christensenellaceae R-7 group;	0.00108301	0	0	0	0	0	0	0	0	0	0	0	0	0	0	0	0	0	0	0	0	0	0	0	0	0	0	0	0	0	0	0	0	0	0	0	0	0	0	0	0	0	0.0028	0.003
T690	Bacteria;Firmicutes;Clostridia;Clostridiales;Christensenellaceae;uncultured;	0	0	0	0	0	0	0	0	0	0	0	0	0	0.000422278	0	0	0	0	0.00115129	0	0	0	0	0	0.0012637	0	0.00070808	0	0.000627707	0	0	0	0	0	0	0	0	0	0	0	0	0	0.0028	0
T691	Bacteria;Firmicutes;Clostridia;Clostridiales;Clostridiaceae 1;Clostridium sensu stricto 10;	0	0	0	0	0	0	0	0	0	0	0	0	0	0	0	0	0	0	0	0	0	0	0	0	0.0012637	0	0	0	0	0	0	0	0.000747267	0	0	0	0	0	0	0	0	0	0	0
T692	Bacteria;Firmicutes;Clostridia;Clostridiales;Clostridiaceae 1;Clostridium sensu stricto 12;	0	0	0	0	0	0	0	0	0	0	0	0.00136392	0	0	0	0	0	0	0	0	0	0	0	0	0	0	0	0	0	0	0	0	0	0	0	0	0	0	0	0	0	0	0	0
T693	Bacteria;Firmicutes;Clostridia;Clostridiales;Clostridiaceae 1;Clostridium sensu stricto 13;	0	0	0	0	0	0	0	0	0	0	0	0	0	0	0	0	0	0	0.00115129	0	0	0	0.00122475	0	0	0	0	0	0	0	0	0	0	0	0	0	0	0	0	0	0	0	0	0
T694	Bacteria;Firmicutes;Clostridia;Clostridiales;Clostridiaceae 1;Clostridium sensu stricto 16;	0	0	0	0	0	0	0	0	0	0	0	0	0	0	0	0	0	0	0	0	0	0	0	0	0	0	0	0	0	0	0	0	0	0	0	0	0	0	0	0	0	0	0	0
T695	Bacteria;Firmicutes;Clostridia;Clostridiales;Clostridiaceae 1;Clostridium sensu stricto 18;	0.082309	0.0153889	0.0279771	0	0.00382927	0.00327279	0.0704781	0.0555046	0.0571532	0	0	0.00136392	0.0033919	0.030404	0.013133	0.0129801	0.00283607	0.00110451	0.109373	0.0646554	0.0332086	0.0018	0	0	0.00252739	0.00491381	0.00283232	0.00206413	0.0119264	0.0048043	0	0	0.00373633	0	0	0	0.00283607	0.002	0.0104693	0	0.000694059	0	0	0
T696	Bacteria;Firmicutes;Clostridia;Clostridiales;Clostridiaceae 1;Clostridium sensu stricto 19;	0	0	0	0	0	0	0	0	0	0	0	0	0	0	0	0	0	0	0	0	0	0	0	0	0	0	0	0	0	0	0	0	0	0	0	0	0	0	0	0	0	0	0	0
T697	Bacteria;Firmicutes;Clostridia;Clostridiales;Clostridiaceae 1;Clostridium sensu stricto 1;	0	0	0	0	0	0	0	0	0	0	0	0	0	0.000422278	0.0112568	0	0	0	0	0	0	0	0	0	0	0	0.00070808	0	0	0	0	0	0	0	0	0	0	0	0	0	0	0	0.0083	0.002
T698	Bacteria;Firmicutes;Clostridia;Clostridiales;Clostridiaceae 1;Clostridium sensu stricto 2;	0	0	0	0	0	0	0	0	0	0	0	0.00272784	0	0	0	0	0	0	0	0	0	0	0	0.00264632	0	0.000982762	0	0	0.000627707	0	0	0	0	0.00203165	0.00422559	0.00444603	0	0	0	0	0	0	0	0
T699	Bacteria;Firmicutes;Clostridia;Clostridiales;Clostridiaceae 1;Clostridium sensu stricto 3;	0	0	0	0	0	0	0	0	0	0	0	0	0	0	0	0	0	0	0	0	0	0	0	0	0.0012637	0	0	0	0	0	0	0	0	0	0	0	0	0	0	0	0	0	0	0
T700	Bacteria;Firmicutes;Clostridia;Clostridiales;Clostridiaceae 1;Clostridium sensu stricto 7;	0	0	0.000999181	0	0	0	0	0	0	0	0	0	0	0	0	0	0	0	0.00115129	0	0	0	0	0	0	0	0.00070808	0	0	0	0	0	0	0	0	0	0	0	0	0	0	0	0	0
T701	Bacteria;Firmicutes;Clostridia;Clostridiales;Clostridiaceae 1;Clostridium sensu stricto 8;	0	0	0	0	0	0	0	0	0	0	0	0	0	0	0	0	0	0	0.00115129	0	0	0	0	0	0	0	0	0	0	0	0	0	0	0	0	0	0	0	0	0	0	0	0	0
T702	Bacteria;Firmicutes;Clostridia;Clostridiales;Clostridiaceae 1;Fonticella;	0	0	0	0	0	0	0	0	0	0	0	0	0	0	0	0	0	0	0	0	0	0	0	0	0	0	0	0	0	0	0	0	0	0	0	0	0	0	0	0	0	0	0	0
T703	Bacteria;Firmicutes;Clostridia;Clostridiales;Clostridiaceae 1;Oxobacter;	0	0	0	0	0	0	0	0	0	0	0.00241692	0	0	0	0	0	0	0	0	0	0	0	0	0	0	0	0	0	0.000627707	0	0	0	0	0	0	0	0	0	0	0	0	0	0	0
T704	Bacteria;Firmicutes;Clostridia;Clostridiales;Clostridiaceae 1;Sarcina;	0	0	0	0	0	0	0	0	0	0	0	0	0	0	0	0	0	0	0	0	0	0	0	0	0	0	0	0	0	0	0	0	0	0	0	0	0	0	0	0	0	0	0	0
T705	Bacteria;Firmicutes;Clostridia;Clostridiales;Clostridiaceae 1;uncultured;	0	0	0	0	0	0	0	0	0	0	0	0	0	0	0	0	0	0	0	0	0	0	0	0	0	0	0	0	0	0	0	0	0	0	0	0	0	0	0	0	0	0	0	0
T706	Bacteria;Firmicutes;Clostridia;Clostridiales;Clostridiaceae 3;Brassicibacter;	0.00108301	0.00615555	0.0049959	0	0	0	0.012737	0.00426958	0.00902418	0	0	0.00818353	0.0118717	0.068409	0.0106314	0.0169135	0.00756287	0.00552254	0.0898007	0.0889012	0.0819146	0.0732	0.491127	0.860936	0.00252739	0	0.00283232	0.00516033	0.00627707	0.00320287	0.00109099	0	0.000747267	0.0223482	0.0112682	0.00444603	0.00756287	0.0123	0.00523467	0.0241996	0.00138812	0.00569701	0	0.001
T707	Bacteria;Firmicutes;Clostridia;Clostridiales;Clostridiales Incertae Sedis;Proteiniborus;	0	0	0	0	0	0	0	0	0	0	0	0	0	0	0	0	0	0	0	0	0	0	0	0	0	0	0	0	0	0	0	0	0	0	0	0	0	0	0	0	0	0	0	0
T708	Bacteria;Firmicutes;Clostridia;Clostridiales;Clostridiales vadinBB60 group;	0	0	0	0	0	0	0	0	0	0	0	0	0	0	0	0	0	0	0	0	0	0	0	0	0	0	0	0	0	0	0	0	0	0	0	0	0	0	0	0	0	0	0.011	0
T709	Bacteria;Firmicutes;Clostridia;Clostridiales;Defluviitaleaceae;Defluviitalea;	0	0	0	0	0	0	0	0	0.00150403	0	0	0	0	0	0	0	0	0	0	0	0	0	0	0	0	0	0	0	0	0	0	0	0	0	0	0	0	0	0	0	0	0	0	0
T710	Bacteria;Firmicutes;Clostridia;Clostridiales;Eubacteriaceae;Alkalibacter;	0	0	0	0	0	0	0	0	0	0.00166889	0	0	0	0	0	0	0	0	0	0	0	0	0	0	0	0	0	0	0	0	0	0	0	0	0	0	0	0	0	0	0	0	0	0
T711	Bacteria;Firmicutes;Clostridia;Clostridiales;Eubacteriaceae;Anaerofustis;	0	0	0	0	0	0	0	0	0	0	0	0	0	0	0	0	0	0	0	0	0	0	0	0	0	0	0	0	0	0	0	0	0	0	0	0	0	0	0.00104693	0	0	0	0	0
T712	Bacteria;Firmicutes;Clostridia;Clostridiales;Family XI;Anaerococcus;	0	0	0	0	0	0	0	0	0	0	0	0	0	0	0	0	0	0	0	0	0	0	0	0	0	0	0	0	0	0	0	0	0	0	0	0	0	0	0	0	0	0	0	0
T713	Bacteria;Firmicutes;Clostridia;Clostridiales;Family XI;Finegoldia;	0	0	0	0	0	0	0	0	0	0	0	0	0	0	0	0	0	0	0	0	0	0	0	0	0.0012637	0	0	0	0.000627707	0	0	0	0	0	0	0	0	0	0	0	0	0	0	0
T714	Bacteria;Firmicutes;Clostridia;Clostridiales;Family XI;Gottschalkia;	0	0	0	0	0	0	0	0	0	0	0	0	0	0	0	0	0	0	0	0	0	0	0	0	0	0	0	0	0	0	0	0	0	0	0	0	0	0	0	0	0	0	0.0028	0.01
T715	Bacteria;Firmicutes;Clostridia;Clostridiales;Family XI;Sedimentibacter;	0	0	0	0	0	0	0	0	0	0	0	0	0	0	0	0	0	0	0	0	0	0	0	0	0	0	0	0	0	0	0	0	0	0	0	0	0	0	0	0	0	0	0	0
T716	Bacteria;Firmicutes;Clostridia;Clostridiales;Family XI;Tissierella;	0	0	0	0	0	0	0	0	0	0	0	0	0	0	0.000625379	0	0	0	0	0	0	0	0	0	0	0	0	0	0	0	0	0	0	0	0	0	0	0	0	0	0	0	0.0028	0.001
T717	Bacteria;Firmicutes;Clostridia;Clostridiales;Family XI;uncultured;	0	0	0	0	0	0	0	0	0	0	0	0	0	0	0.000625379	0	0	0	0.00115129	0	0	0	0	0	0	0	0	0	0	0	0	0	0	0	0	0	0	0	0	0	0	0	0.0028	0.001
T718	Bacteria;Firmicutes;Clostridia;Clostridiales;Family XII;Acidaminobacter;	0	0	0	0	0	0	0.000849134	0	0	0.415554	0.00725076	0.263237	0	0.000844555	0.000625379	0	0	0.00110451	0.00230258	0.00346368	0.00442782	0.0045	0.0232703	0.0105853	0.142798	0.0805865	0.0368202	0.106303	0.157554	0.124912	0.0283657	0.0677008	0.0694958	0.345381	0.142262	0.211186	0	0	0	0	0	0	0	0
T719	Bacteria;Firmicutes;Clostridia;Clostridiales;Family XII;Fusibacter;	0	0	0	0	0	0	0	0	0	0	0	0	0	0	0	0.000393337	0	0	0	0	0	0	0	0	0	0.000982762	0	0	0	0	0	0	0.00149453	0	0	0	0	0	0	0	0	0	0	0
T720	Bacteria;Firmicutes;Clostridia;Clostridiales;Family XIII;Anaerovorax;	0	0	0	0	0	0	0	0	0	0	0	0	0.0033919	0.00886783	0.00250152	0.000393337	0.000945358	0	0.00230258	0.00923649	0	0.0071	0.00122475	0.000882106	0.1984	0.0796038	0.0403606	0.0805012	0.0891344	0.102492	0.0261837	0.0736395	0.0582868	0.188944	0.0901459	0.158945	0.000945358	0	0	0	0	0.00122079	0.0028	0
T721	Bacteria;Firmicutes;Clostridia;Clostridiales;Family XIII;Family XIII AD3011 group;	0.134294	0.0938721	0.112907	0.00209736	0	0.00109093	0.0458533	0.0683133	0.0661774	0.642523	3.56979	0.812897	0.00508785	0.0312485	0.0112568	0.0129801	0.00378143	0.00552254	0.110524	0.0727373	0.0797007	2.6915	0.894071	0.64923	0.0202191	0.0196552	0.00424848	0.0185772	0.0307576	0.00800717	0.00436395	0.0142528	0.00597813	0.347413	0.192969	0.181176	0.00378143	0.002	0.00209387	0.011169	0.00138812	0.00325543	0	0
T722	Bacteria;Firmicutes;Clostridia;Clostridiales;Family XIII;[Eubacterium] brachy group;	0	0	0	0	0	0	0	0	0	0	0	0	0	0	0	0	0	0	0	0	0	0	0	0	0	0	0	0	0	0	0	0	0	0	0	0	0	0	0	0	0	0	0	0.001
T723	Bacteria;Firmicutes;Clostridia;Clostridiales;Family XIII;uncultured;	0	0	0	0	0	0	0	0	0	0	0.00241692	0	0	0	0	0	0	0	0	0	0	0	0	0	0	0	0	0	0	0	0	0	0	0	0	0	0	0	0	0	0	0	0.0028	0.001
T724	Bacteria;Firmicutes;Clostridia;Clostridiales;Family XVII;uncultured;	0	0	0	0	0	0	0	0	0	0	0	0	0	0	0	0	0	0	0	0	0	0	0	0	0	0	0.00212424	0	0	0	0	0	0	0	0	0	0	0	0	0.0018615	0	0	0	0
T725	Bacteria;Firmicutes;Clostridia;Clostridiales;Family XVIII;uncultured;	0.00216603	0.00153889	0.0049959	0.00209736	0.00127642	0.00654557	0.00339654	0.00213479	0	0	0	0	0.00169595	0.00126683	0.00187614	0.00629339	0.00378143	0.00441803	0.00230258	0.00115456	0	0.0009	0	0	0	0.000982762	0.00283232	0.00206413	0.010671	0.00640574	0.00436395	0.0035632	0.00971447	0	0	0	0.00378143	0.002	0.00104693	0	0	0.00203465	0	0
T726	Bacteria;Firmicutes;Clostridia;Clostridiales;Gracilibacteraceae;Gracilibacter;	0	0	0	0	0	0	0	0	0	0	0	0	0	0	0	0	0	0	0	0	0	0	0	0	0	0	0	0	0	0	0	0	0	0	0	0	0	0	0	0	0	0	0	0.002
T727	Bacteria;Firmicutes;Clostridia;Clostridiales;Gracilibacteraceae;Lutispora;	0	0	0	0	0	0	0	0	0	0	0	0	0.00169595	0	0	0.000393337	0.000945358	0	0.00115129	0.00115456	0	0	0	0	0	0	0	0	0	0	0	0	0	0	0	0	0.000945358	0	0.00104693	0	0	0	0	0.007
T728	Bacteria;Firmicutes;Clostridia;Clostridiales;Gracilibacteraceae;uncultured;	0	0	0	0	0	0	0	0	0	0	0	0	0	0.00802328	0	0	0	0	0	0	0	0	0	0	0	0	0	0	0	0	0	0	0	0	0	0	0	0.001	0	0	0	0	0	0
T729	Bacteria;Firmicutes;Clostridia;Clostridiales;Heliobacteriaceae;Hydrogenispora;	0	0	0	0	0	0	0	0	0	0	0	0	0	0	0	0.000393337	0	0	0.00115129	0.00230912	0.00221391	0	0	0	0	0	0	0	0	0	0	0	0	0	0	0	0	0	0	0	0	0	0.0442	0
T730	Bacteria;Firmicutes;Clostridia;Clostridiales;Lachnospiraceae;	0	0	0	0	0	0	0	0	0	0	0	0	0	0	0	0	0	0	0	0	0	0	0	0	0	0	0	0	0	0	0	0.00118773	0	0	0	0	0	0	0	0	0	0	0.0028	0
T731	Bacteria;Firmicutes;Clostridia;Clostridiales;Lachnospiraceae;Agathobacter;	0	0	0	0	0	0	0	0	0	0	0	0	0	0.000844555	0	0	0	0	0	0	0	0	0	0	0.0012637	0.000982762	0	0	0.000627707	0	0.00109099	0	0	0	0	0	0	0	0	0	0	0	0	0
T732	Bacteria;Firmicutes;Clostridia;Clostridiales;Lachnospiraceae;Anaerobium;	0	0	0	0	0	0	0	0	0	0	0	0	0	0	0	0	0	0	0.00115129	0.00115456	0	0	0.00122475	0	0.0012637	0	0	0	0	0	0	0	0	0	0.00140853	0.00222301	0	0	0	0	0	0	0	0
T733	Bacteria;Firmicutes;Clostridia;Clostridiales;Lachnospiraceae;Anaerocolumna;	0	0	0.000999181	0	0	0	0	0	0	0	0	0	0	0	0.00125076	0	0	0	0.00230258	0.00115456	0	0	0	0	0	0	0	0	0	0	0	0	0	0	0.00140853	0	0	0	0	0	0	0	0.0055	0.001
T734	Bacteria;Firmicutes;Clostridia;Clostridiales;Lachnospiraceae;Anaerosporobacter;	0.00216603	0	0	0	0	0	0	0	0	0	0	0	0	0.000422278	0	0.000393337	0	0	0.00345387	0.00346368	0	0.0045	0.00244951	0	0	0.000982762	0	0	0.00125541	0	0	0	0	0.00812661	0	0.00222301	0	0	0	0	0	0	0.0055	0
T735	Bacteria;Firmicutes;Clostridia;Clostridiales;Lachnospiraceae;Anaerostipes;	0	0	0	0	0	0	0	0	0	0	0	0	0.0033919	0.00802328	0.00500303	0.00196668	0	0	0.00921033	0.0150093	0.00664172	0.0027	0.0208208	0.0158779	0	0	0	0	0	0	0	0	0	0	0	0	0	0.002	0	0	0	0	0	0
T736	Bacteria;Firmicutes;Clostridia;Clostridiales;Lachnospiraceae;Blautia;	0	0	0	0	0	0	0	0	0	0	0	0	0	0	0	0	0	0	0	0	0	0	0	0	0	0	0	0	0	0	0	0	0	0.00609496	0	0	0	0	0	0	0	0	0.0028	0
T737	Bacteria;Firmicutes;Clostridia;Clostridiales;Lachnospiraceae;CHKCI001;	0.00216603	0	0.00199836	0	0	0	0	0	0	0	0	0	0	0.000844555	0	0	0	0	0.00230258	0.00230912	0	0	0	0	0	0	0	0	0	0	0	0	0	0.00203165	0	0.00111151	0	0	0.00104693	0	0	0	0.0028	0
T738	Bacteria;Firmicutes;Clostridia;Clostridiales;Lachnospiraceae;Coprococcus 2;	0	0	0	0	0	0	0	0	0	0	0	0	0	0	0.000625379	0	0	0	0.00115129	0	0	0	0	0	0	0	0	0	0	0	0	0	0	0	0	0	0	0	0	0	0	0	0	0
T739	Bacteria;Firmicutes;Clostridia;Clostridiales;Lachnospiraceae;Dorea;	0	0	0	0	0	0	0	0	0	0	0	0	0	0	0	0	0	0	0.00115129	0	0	0	0	0	0	0	0	0	0	0	0	0	0	0	0	0	0	0	0	0	0	0	0	0
T740	Bacteria;Firmicutes;Clostridia;Clostridiales;Lachnospiraceae;Epulopiscium;	0	0	0	0	0	0	0	0	0	0	0	0	0	0	0	0	0	0	0	0	0	0	0	0	0.00252739	0	0	0.00103207	0	0	0	0	0	0	0	0	0	0	0	0	0	0	0	0
T741	Bacteria;Firmicutes;Clostridia;Clostridiales;Lachnospiraceae;GCA-900066575;	0	0	0	0	0	0	0	0	0	0	0	0	0	0	0	0	0	0	0	0	0	0	0	0	0	0	0	0	0	0	0	0	0	0	0	0	0	0	0	0	0	0	0	0
T742	Bacteria;Firmicutes;Clostridia;Clostridiales;Lachnospiraceae;Herbinix;	0	0	0	0	0	0	0	0	0	0	0	0	0	0	0	0	0	0	0.00115129	0	0	0	0	0	0	0	0	0	0	0	0	0	0	0	0	0.00111151	0	0	0	0	0	0	0	0
T743	Bacteria;Firmicutes;Clostridia;Clostridiales;Lachnospiraceae;Howardella;	0	0	0	0	0	0	0	0	0	0	0	0	0	0.000422278	0	0	0	0	0	0	0	0	0	0	0	0	0	0	0	0	0	0	0	0	0	0	0	0	0	0	0	0	0	0
T744	Bacteria;Firmicutes;Clostridia;Clostridiales;Lachnospiraceae;Johnsonella;	0	0	0	0	0	0	0	0	0	0	0	0	0	0	0	0	0	0	0	0	0	0	0	0	0	0	0	0	0	0	0	0	0	0	0	0	0	0	0	0	0	0	0	0
T745	Bacteria;Firmicutes;Clostridia;Clostridiales;Lachnospiraceae;Lachnoclostridium 10;	0	0	0	0	0	0	0	0	0	0	0	0	0.0067838	0.0105569	0.00187614	0.00157335	0.000945358	0.00110451	0.0184207	0.0219367	0.0110695	0.0009	0.0612377	0.00529264	0	0	0.00070808	0	0	0	0	0	0	0	0	0	0.000945358	0.0031	0.00104693	0.00372301	0.00138812	0.00203465	0	0
T746	Bacteria;Firmicutes;Clostridia;Clostridiales;Lachnospiraceae;Lachnoclostridium 12;	0	0	0	0	0	0	0	0	0	0	0	0	0.0067838	0.0185802	0.00375227	0.00432671	0.000945358	0.00110451	0.0437491	0.028864	0.0154974	0.0018	0	0.00529264	0.0012637	0.00294829	0.00495656	0.0030962	0.0232252	0.00800717	0	0	0.0022418	0.0162532	0.0253535	0.0389027	0.000945358	0.001	0.00209387	0	0	0.000813858	0	0
T747	Bacteria;Firmicutes;Clostridia;Clostridiales;Lachnospiraceae;Lachnoclostridium 5;	0	0	0	0	0	0	0	0	0	0	0	0	0	0.000844555	0	0	0	0	0.00460516	0.00115456	0	0	0	0.000882106	0	0	0	0	0.000627707	0	0	0	0	0	0	0	0	0	0	0	0	0	0.0055	0
T748	Bacteria;Firmicutes;Clostridia;Clostridiales;Lachnospiraceae;Lachnoclostridium;	0	0	0	0	0	0	0.000849134	0	0	0	0	0	0	0	0	0.000393337	0	0	0	0	0	0	0	0	0	0	0	0	0	0	0	0	0	0	0	0	0	0	0	0	0	0	0	0.001
T749	Bacteria;Firmicutes;Clostridia;Clostridiales;Lachnospiraceae;Lachnospiraceae AC2044 group;	0	0	0	0	0	0	0	0	0	0	0	0	0	0	0	0	0	0	0	0	0	0	0	0	0	0	0	0	0	0	0	0	0	0.00203165	0	0	0	0	0	0	0	0	0	0
T750	Bacteria;Firmicutes;Clostridia;Clostridiales;Lachnospiraceae;Lachnospiraceae FCS020 group;	0.00108301	0	0	0	0	0	0	0.00213479	0	0	0	0	0	0	0	0	0	0	0.00115129	0.00115456	0	0	0	0.000882106	0	0	0	0	0	0	0	0	0	0	0	0.00111151	0	0	0	0	0	0	0	0
T751	Bacteria;Firmicutes;Clostridia;Clostridiales;Lachnospiraceae;Lachnospiraceae FE2018 group;	0	0	0	0	0	0	0	0	0	0	0	0	0	0.00126683	0	0	0	0	0.00115129	0.00115456	0	0	0.00122475	0	0	0	0	0	0	0	0	0	0	0	0	0	0	0	0	0	0	0	0	0
T752	Bacteria;Firmicutes;Clostridia;Clostridiales;Lachnospiraceae;Lachnospiraceae NC2004 group;	0	0	0	0	0	0	0	0	0	0	0	0	0.0033919	0.00717872	0.00125076	0.00354003	0	0	0.0230258	0.00577281	0.00221391	0.0071	0.00367426	0.00264632	0.0012637	0.000982762	0.00141616	0.00103207	0.00439395	0	0.00109099	0.00118773	0.00149453	0.0182849	0.0112682	0.0155611	0	0	0	0	0	0	0	0
T753	Bacteria;Firmicutes;Clostridia;Clostridiales;Lachnospiraceae;Lachnospiraceae ND3007 group;	0	0	0.000999181	0	0	0	0	0	0	0	0	0	0	0.000422278	0	0	0	0	0	0	0	0	0	0	0	0	0.00070808	0	0	0	0	0	0	0	0	0	0	0	0	0	0	0	0	0
T754	Bacteria;Firmicutes;Clostridia;Clostridiales;Lachnospiraceae;Lachnospiraceae NK4A136 group;	0	0	0	0	0	0	0	0	0	0	0	0	0	0	0	0	0	0	0.00115129	0	0	0	0	0	0	0	0	0	0	0	0	0	0	0	0	0	0	0	0	0	0	0	0	0
T755	Bacteria;Firmicutes;Clostridia;Clostridiales;Lachnospiraceae;Lachnospiraceae UCG-001;	0	0	0	0	0	0	0	0	0	0	0	0	0	0.00211139	0.000625379	0	0	0	0.0126642	0.00115456	0	0.0027	0.00122475	0	0	0	0.00070808	0	0.00439395	0	0	0	0	0.00406331	0.00422559	0.0100036	0	0	0	0	0	0	0	0
T756	Bacteria;Firmicutes;Clostridia;Clostridiales;Lachnospiraceae;Lachnospiraceae UCG-002;	0	0	0	0	0	0	0	0	0	0	0	0	0	0	0	0.000393337	0	0	0	0	0	0	0	0	0	0	0.00070808	0	0.00125541	0	0.00109099	0	0	0	0	0	0	0	0	0	0	0	0	0
T757	Bacteria;Firmicutes;Clostridia;Clostridiales;Lachnospiraceae;Lachnospiraceae UCG-004;	0	0	0	0	0	0	0	0	0	0	0	0	0	0.00168911	0	0.00236002	0.000945358	0	0.0149668	0.00230912	0.00221391	0.0036	0	0	0	0	0	0	0.000627707	0	0	0	0	0	0	0.00111151	0.000945358	0	0	0	0	0	0	0
T758	Bacteria;Firmicutes;Clostridia;Clostridiales;Lachnospiraceae;Lachnospiraceae UCG-006;	0	0	0	0	0	0	0	0	0	0	0	0	0.00169595	0	0	0.000393337	0	0	0	0	0	0	0	0	0	0	0	0	0	0	0	0	0	0	0	0	0	0	0	0	0	0	0	0
T759	Bacteria;Firmicutes;Clostridia;Clostridiales;Lachnospiraceae;Lachnospiraceae UCG-008;	0	0	0	0	0	0	0	0	0	0	0	0	0	0	0	0	0	0	0	0	0	0	0	0	0	0	0	0	0	0	0	0	0	0	0	0	0	0	0	0	0	0	0	0
T760	Bacteria;Firmicutes;Clostridia;Clostridiales;Lachnospiraceae;Lachnospiraceae UCG-009;	0.00216603	0	0.00199836	0	0	0	0.0025474	0.00213479	0	0.0200267	0	0.00818353	0	0	0	0	0	0	0	0	0	0	0.00122475	0	0.0012637	0	0	0.00206413	0.00439395	0	0	0.00118773	0.00149453	0.00406331	0.00140853	0.00222301	0	0	0	0	0	0	0	0
T761	Bacteria;Firmicutes;Clostridia;Clostridiales;Lachnospiraceae;Lachnospiraceae UCG-010;	0	0	0	0	0	0	0	0	0	0	0	0	0	0	0	0	0	0	0	0	0	0	0	0	0	0	0	0	0	0	0	0	0	0	0	0	0	0	0	0	0	0	0	0
T762	Bacteria;Firmicutes;Clostridia;Clostridiales;Lachnospiraceae;Lachnospiraceae XPB1014 group;	0	0	0	0	0	0	0	0	0	0	0	0	0	0.00591189	0.00375227	0.00236002	0	0	0.00460516	0.00808193	0.00885563	0.0723	0.00612377	0.0194063	0	0	0.00070808	0	0.00125541	0	0	0	0	0	0	0	0	0	0.00104693	0	0.00208218	0.000406929	0	0
T763	Bacteria;Firmicutes;Clostridia;Clostridiales;Lachnospiraceae;Lachnotalea;	0	0	0	0	0	0	0	0	0	0	0	0	0	0.000422278	0	0	0	0	0	0.00115456	0	0	0	0	0	0	0	0	0	0	0	0	0	0	0	0	0	0	0	0	0	0	0	0
T764	Bacteria;Firmicutes;Clostridia;Clostridiales;Lachnospiraceae;Marvinbryantia;	0	0	0	0	0	0	0	0	0	0	0	0	0	0	0	0	0	0	0	0	0	0	0	0	0	0	0	0	0.000627707	0	0	0	0	0	0.00140853	0	0	0	0	0	0	0	0	0
T765	Bacteria;Firmicutes;Clostridia;Clostridiales;Lachnospiraceae;Moryella;	0.00108301	0	0	0	0	0	0	0	0	0	0	0	0	0	0	0	0	0	0.00115129	0	0	0	0.00122475	0.000882106	0.0012637	0	0	0	0.000627707	0	0	0	0	0.00203165	0.00140853	0.00555753	0	0	0	0	0	0	0	0
T766	Bacteria;Firmicutes;Clostridia;Clostridiales;Lachnospiraceae;Pseudobutyrivibrio;	0	0	0	0	0	0	0	0	0	0	0	0	0	0	0	0	0	0	0.00115129	0	0	0	0	0	0	0	0	0	0	0	0	0	0	0	0	0	0	0	0	0	0	0	0	0
T767	Bacteria;Firmicutes;Clostridia;Clostridiales;Lachnospiraceae;Roseburia;	0	0	0	0	0	0	0	0	0	0	0	0	0	0	0	0	0	0	0	0.00115456	0	0	0	0	0	0	0	0	0	0	0	0	0	0	0	0	0	0	0	0	0	0	0	0
T768	Bacteria;Firmicutes;Clostridia;Clostridiales;Lachnospiraceae;Sellimonas;	0	0	0	0	0	0	0	0	0	0	0	0	0	0	0	0	0	0	0	0	0	0	0	0	0	0	0	0	0	0	0	0	0	0	0	0	0	0	0	0	0	0	0	0
T769	Bacteria;Firmicutes;Clostridia;Clostridiales;Lachnospiraceae;Shuttleworthia;	0.0227433	0.00769444	0.00599508	0	0.00382927	0.00109093	0.00764221	0.00640437	0.00601612	0.317089	0	0.158215	0.0966692	0.399475	0.129453	0.183688	0.0425411	0.0861517	0.931395	0.857839	0.588899	0.2874	1.35335	0.14643	0.0101096	0.00393105	0.00212424	0.0061924	0.00376624	0.00320287	0.00218198	0.00118773	0.00298907	0.0446964	0.0197194	0.0200071	0.0425411	0.0266	0.0136101	0.022338	0.00416435	0.0215672	0	0
T770	Bacteria;Firmicutes;Clostridia;Clostridiales;Lachnospiraceae;Syntrophococcus;	0	0	0	0	0	0	0	0	0	0	0	0	0	0.000422278	0	0	0	0	0	0	0	0	0	0	0	0	0	0	0	0	0	0	0	0	0	0	0	0	0	0	0	0	0	0
T771	Bacteria;Firmicutes;Clostridia;Clostridiales;Lachnospiraceae;Tyzzerella 3;	0	0	0	0	0	0	0	0	0	0	0	0	0	0.00211139	0.000625379	0.000393337	0.00189072	0	0.00575646	0.00577281	0.00221391	0.0062	0.00244951	0.111145	0	0	0	0	0	0	0	0	0	0	0	0	0.00189072	0.002	0.00104693	0	0	0	0.0966	0.006
T772	Bacteria;Firmicutes;Clostridia;Clostridiales;Lachnospiraceae;Tyzzerella 4;	0	0	0	0	0	0	0	0	0	0	0	0	0	0	0	0	0	0	0	0	0	0	0	0	0	0	0.00070808	0	0	0	0	0	0	0	0	0	0	0	0	0	0	0	0	0
T773	Bacteria;Firmicutes;Clostridia;Clostridiales;Lachnospiraceae;Tyzzerella;	0	0.00153889	0	0	0	0	0	0	0	0	0	0	0	0	0	0	0	0	0	0.00115456	0	0	0	0	0	0.000982762	0	0	0.000627707	0	0	0	0	0.00203165	0	0	0	0	0	0	0	0	0	0
T774	Bacteria;Firmicutes;Clostridia;Clostridiales;Lachnospiraceae;XBB1006;	0	0	0	0	0	0	0	0	0	0	0	0	0	0.00253367	0	0.000393337	0	0.00110451	0.00805904	0.00692737	0	0	0	0	0	0	0	0	0	0	0	0	0	0	0	0	0	0	0	0	0	0	0	0
T775	Bacteria;Firmicutes;Clostridia;Clostridiales;Lachnospiraceae;[Eubacterium] oxidoreducens group;	0	0	0	0	0	0	0	0	0	0	0	0	0	0	0	0	0	0	0	0	0	0	0	0	0	0	0	0	0	0	0	0	0	0	0	0	0	0	0	0	0	0	0	0.001
T776	Bacteria;Firmicutes;Clostridia;Clostridiales;Lachnospiraceae;[Eubacterium] ruminantium group;	0	0	0	0	0	0	0	0	0	0	0	0	0.00169595	0.00211139	0.00125076	0.000786674	0	0	0.00575646	0.00230912	0	0	0	0	0	0	0.00070808	0.00103207	0.00251083	0	0	0.00118773	0.000747267	0	0	0.00444603	0	0	0	0	0	0	0	0
T777	Bacteria;Firmicutes;Clostridia;Clostridiales;Lachnospiraceae;[Eubacterium] xylanophilum group;	0	0	0	0	0	0	0	0	0	0	0	0	0	0	0	0	0	0	0	0	0	0	0	0	0	0	0	0	0	0	0	0	0	0	0	0	0	0	0	0	0	0	0	0
T778	Bacteria;Firmicutes;Clostridia;Clostridiales;Lachnospiraceae;[Ruminococcus] gauvreauii group;	0.0920561	0.0492444	0.0509582	0.0125842	0.00255284	0.00327279	0.0458533	0.0555046	0.0601612	0.213618	2.09547	0.276876	0.0644461	0.256745	0.0794232	0.0605739	0.0189072	0.0176721	0.673505	0.523016	0.440568	1.5278	1.58238	4.67869	0.131424	0.0727244	0.0467333	0.156874	0.21091	0.140926	0.0294567	0.084329	0.111343	7.48664	4.84957	6.53788	0.0189072	0.0113	0.00942241	0.00930752	0	0.0101732	0	0
T779	Bacteria;Firmicutes;Clostridia;Clostridiales;Lachnospiraceae;[Ruminococcus] torques group;	0	0	0	0	0	0	0	0	0	0	0	0	0	0	0	0	0	0	0	0	0	0	0	0	0	0	0	0	0	0	0	0	0	0	0	0	0	0	0	0	0	0	0	0
T780	Bacteria;Firmicutes;Clostridia;Clostridiales;Lachnospiraceae;uncultured;	0	0	0	0	0	0	0	0	0	0	0	0	0	0	0	0	0	0	0	0	0	0	0	0.000882106	0	0	0	0	0	0	0	0	0	0	0	0	0	0	0	0	0	0	0.0524	0.005
T781	Bacteria;Firmicutes;Clostridia;Clostridiales;Peptococcaceae;Candidatus Dichloromethanomonas;	0	0	0	0	0	0	0	0	0	0	0	0	0	0	0	0	0	0	0	0	0	0	0	0	0.0012637	0	0	0	0	0	0	0	0	0	0	0	0	0	0	0	0	0	0	0
T782	Bacteria;Firmicutes;Clostridia;Clostridiales;Peptococcaceae;Dehalobacter;	0	0	0	0	0	0	0	0	0	0	0	0	0	0.00126683	0	0.000393337	0.000945358	0.00110451	0.00115129	0.00230912	0.00221391	0	0	0	0	0	0	0	0	0	0	0	0	0	0	0.00111151	0.000945358	0.001	0	0.0018615	0	0	0	0
T783	Bacteria;Firmicutes;Clostridia;Clostridiales;Peptococcaceae;Desulfitobacterium;	0	0	0	0	0	0	0	0	0	0	0	0	0	0	0.000625379	0	0	0	0	0	0	0	0	0	0	0	0	0	0	0	0	0	0	0	0	0	0	0	0	0	0	0	0.011	0
T784	Bacteria;Firmicutes;Clostridia;Clostridiales;Peptococcaceae;Desulfosporosinus;	0	0	0	0	0	0	0	0	0	0	0	0	0	0	0	0	0	0	0	0	0	0	0	0	0	0	0	0	0	0	0	0	0	0	0	0	0	0	0	0	0	0	0.0221	0.001
T785	Bacteria;Firmicutes;Clostridia;Clostridiales;Peptococcaceae;Desulfotomaculum;	0	0	0	0	0	0	0	0	0	0	0	0	0	0	0	0	0	0	0	0	0	0	0	0	0	0	0	0	0	0	0	0	0	0	0	0	0	0	0	0	0	0	0	0
T786	Bacteria;Firmicutes;Clostridia;Clostridiales;Peptococcaceae;Desulfurispora;	0.00216603	0	0.00199836	0.00209736	0.00127642	0	0	0.00213479	0	0.0133511	0	0.0381898	0.0033919	0	0	0.00118001	0	0	0.00115129	0	0	0.0089	0.00857328	0.00970317	0.0012637	0	0	0.00103207	0	0	0	0	0	0	0	0	0	0	0	0	0	0	0	0
T787	Bacteria;Firmicutes;Clostridia;Clostridiales;Peptococcaceae;Thermincola;	0	0	0	0	0	0	0	0	0	0	0	0	0	0	0	0	0	0	0	0	0	0.0009	0	0	0	0	0	0	0	0	0	0	0	0	0	0	0	0	0	0	0	0	0	0
T788	Bacteria;Firmicutes;Clostridia;Clostridiales;Peptococcaceae;uncultured;	0	0	0	0	0	0	0	0	0.00150403	0	0.00966767	0	0	0.000422278	0	0	0	0	0	0	0	0.0009	0.00122475	0.000882106	0	0	0	0	0	0	0	0	0	0	0	0	0	0	0	0	0	0	0	0
T789	Bacteria;Firmicutes;Clostridia;Clostridiales;Peptostreptococcaceae;Peptoclostridium;	0	0	0	0	0	0	0	0	0	0	0	0	0	0	0	0	0	0	0	0	0	0	0	0	0	0	0	0	0	0	0	0	0	0	0	0	0	0	0	0	0	0	0	0
T790	Bacteria;Firmicutes;Clostridia;Clostridiales;Peptostreptococcaceae;Proteocatella;	0	0	0	0	0	0	0	0	0	0	0	0	0	0.000422278	0	0	0	0.00110451	0	0	0	0	0	0	0	0.000982762	0	0	0.000627707	0	0	0	0	0	0	0	0	0	0	0	0	0	0	0
T791	Bacteria;Firmicutes;Clostridia;Clostridiales;Peptostreptococcaceae;Romboutsia;	0	0	0	0	0	0	0	0	0	0	0	0	0	0	0	0	0	0	0	0	0	0	0	0	0	0	0	0	0	0	0	0	0	0	0	0	0	0	0	0	0	0	0	0
T792	Bacteria;Firmicutes;Clostridia;Clostridiales;Peptostreptococcaceae;Tepidibacter;	0	0	0	0	0	0	0	0	0	0	0	0	0	0.000844555	0.000625379	0	0	0	0.00115129	0	0	0.0009	0	0.00176421	0	0	0	0	0	0	0	0	0	0.00203165	0	0.00111151	0	0	0	0	0	0	0	0
T793	Bacteria;Firmicutes;Clostridia;Clostridiales;Peptostreptococcaceae;Terrisporobacter;	0	0	0	0	0	0	0	0	0	0	0	0	0	0	0	0	0	0	0	0	0	0	0	0	0	0	0	0	0	0	0	0	0	0	0	0	0	0	0	0	0	0	0	0
T794	Bacteria;Firmicutes;Clostridia;Clostridiales;Peptostreptococcaceae;uncultured;	0	0	0	0	0	0	0	0	0	0	0	0	0	0	0	0	0	0	0	0	0	0	0	0	0	0	0	0	0	0	0	0	0	0	0	0	0	0	0	0	0	0	0	0
T795	Bacteria;Firmicutes;Clostridia;Clostridiales;Ruminococcaceae;	0	0	0	0	0	0	0	0	0	0	0	0	0	0	0	0	0	0	0	0	0	0	0	0	0	0	0	0.00103207	0	0	0	0.00118773	0	0	0	0	0	0	0	0	0	0	0	0
T796	Bacteria;Firmicutes;Clostridia;Clostridiales;Ruminococcaceae;Acetanaerobacterium;	0	0	0	0	0	0	0	0	0	0	0	0	0	0	0	0	0	0	0	0	0	0	0	0	0	0	0	0	0	0	0	0	0	0	0	0	0	0	0	0	0	0	0	0
T797	Bacteria;Firmicutes;Clostridia;Clostridiales;Ruminococcaceae;Anaerobacterium;	0.0541506	0.0200055	0.0379689	0.00629208	0.00765853	0.00545464	0.0118879	0.0149435	0.0120322	0.0133511	0	0.00681961	0.0186555	0.0472951	0.0175106	0.0169135	0.00189072	0.00441803	0.0656236	0.0738919	0.0642033	0.0152	0.235153	0.0838001	0.00252739	0	0.00070808	0.00103207	0.00376624	0.00320287	0	0.00237547	0.000747267	0	0	0	0.00189072	0.0041	0.00418774	0	0.000694059	0.00122079	0	0
T798	Bacteria;Firmicutes;Clostridia;Clostridiales;Ruminococcaceae;CAG-352;	0.0086641	0	0	0	0	0	0	0	0	0	0	0	0	0.000422278	0	0	0	0	0	0	0	0	0	0	0	0	0	0	0	0	0	0	0	0	0	0	0	0	0	0	0	0	0	0
T799	Bacteria;Firmicutes;Clostridia;Clostridiales;Ruminococcaceae;Candidatus Soleaferrea;	0	0	0	0	0	0	0	0	0	0	0	0	0	0	0	0	0	0	0	0	0	0	0	0	0	0	0	0	0	0	0	0	0	0	0	0	0	0	0	0	0	0	0.0138	0
T800	Bacteria;Firmicutes;Clostridia;Clostridiales;Ruminococcaceae;Caproiciproducens;	0	0	0	0	0	0	0.000849134	0.00426958	0.00150403	0	0	0	0	0	0	0.000393337	0	0	0.00230258	0.00115456	0	0	0	0	0	0	0	0	0	0	0	0	0	0	0	0	0	0	0	0	0	0	0.0028	0
T801	Bacteria;Firmicutes;Clostridia;Clostridiales;Ruminococcaceae;Ethanoligenens;	0	0	0	0	0	0	0	0	0	0	0	0	0	0	0	0	0	0	0	0	0	0	0	0	0	0	0	0	0	0	0	0	0	0	0	0	0	0	0	0	0	0.000406929	0	0
T802	Bacteria;Firmicutes;Clostridia;Clostridiales;Ruminococcaceae;Faecalibacterium;	0	0	0	0	0	0	0	0	0	0	0	0	0	0	0	0	0	0	0	0	0	0	0	0	0	0	0	0	0	0	0	0	0	0	0	0	0	0	0	0	0	0	0	0
T803	Bacteria;Firmicutes;Clostridia;Clostridiales;Ruminococcaceae;Fastidiosipila;	0	0	0	0	0	0	0	0	0	0	0	0	0	0	0	0	0	0	0	0	0	0	0	0	0	0	0	0	0	0	0	0	0	0	0	0	0	0	0	0	0	0	0	0
T804	Bacteria;Firmicutes;Clostridia;Clostridiales;Ruminococcaceae;Hydrogenoanaerobacterium;	0	0	0	0	0	0	0	0	0	0	0	0	0	0	0	0	0	0	0	0	0	0	0	0	0	0	0	0	0	0	0	0	0	0	0	0	0	0	0	0	0	0	0	0
T805	Bacteria;Firmicutes;Clostridia;Clostridiales;Ruminococcaceae;Negativibacillus;	0	0	0	0	0	0	0	0	0	0	0	0	0	0	0	0	0	0	0	0	0	0	0	0	0	0	0	0	0	0	0	0	0	0	0	0	0	0	0	0	0	0	0	0
T806	Bacteria;Firmicutes;Clostridia;Clostridiales;Ruminococcaceae;Papillibacter;	0.0314074	0.0230833	0.010991	0.00209736	0.00638211	0.00327279	0.00679307	0.0149435	0.0105282	0.468959	0	0.0627404	0.00508785	0.0135129	0.0168852	0.0125868	0.00189072	0.0121496	0.0195719	0.0242458	0.0132834	0.0054	0.0281694	0.000882106	0	0.000982762	0	0.00206413	0.00125541	0.00160143	0	0.00118773	0	0	0	0	0.00189072	0.001	0.00104693	0.00372301	0	0.00325543	0	0
T807	Bacteria;Firmicutes;Clostridia;Clostridiales;Ruminococcaceae;Pseudobacteroides;	0.00108301	0	0	0	0	0	0	0	0	0	0	0	0	0	0	0	0	0	0	0	0	0	0	0	0	0	0	0	0	0	0	0	0.000747267	0	0	0	0	0	0	0	0	0	0	0
T808	Bacteria;Firmicutes;Clostridia;Clostridiales;Ruminococcaceae;Ruminiclostridium 1;	0	0	0	0	0	0	0	0	0	0	0	0	0.0033919	0.0105569	0.00437765	0.00393337	0	0	0.00345387	0.0150093	0.0110695	0	0	0	0	0	0	0	0.000627707	0	0	0	0	0	0	0	0	0.001	0.00104693	0	0	0	0.0552	0.001
T809	Bacteria;Firmicutes;Clostridia;Clostridiales;Ruminococcaceae;Ruminiclostridium 5;	0	0	0	0	0	0	0	0	0	0	0	0	0	0	0	0	0	0	0	0	0	0	0	0	0	0	0	0	0	0	0	0	0	0.00203165	0	0.00111151	0	0	0	0	0	0	0	0
T810	Bacteria;Firmicutes;Clostridia;Clostridiales;Ruminococcaceae;Ruminiclostridium 6;	0.00108301	0	0	0	0	0	0	0	0	0	0	0	0	0.00211139	0	0.000393337	0	0.00110451	0.00115129	0.00115456	0	0	0.00122475	0	0	0	0	0	0	0	0	0	0	0	0	0	0	0	0.00104693	0	0	0	0.0028	0
T811	Bacteria;Firmicutes;Clostridia;Clostridiales;Ruminococcaceae;Ruminiclostridium 9;	0	0.00153889	0	0	0	0	0	0	0	0	0	0	0	0	0.000625379	0	0	0	0.00575646	0	0	0.1169	0.0195961	0.0344022	0.0012637	0.00196552	0	0.00103207	0.000627707	0.00160143	0	0.00118773	0	0	0.00140853	0.00889205	0	0	0	0	0	0	0	0
T812	Bacteria;Firmicutes;Clostridia;Clostridiales;Ruminococcaceae;Ruminiclostridium;	0	0	0	0	0	0	0	0	0	0	0	0	0	0	0	0	0	0	0	0	0	0	0	0	0	0	0	0	0	0	0	0	0	0	0	0	0	0	0	0	0	0	0.0166	0.001
T813	Bacteria;Firmicutes;Clostridia;Clostridiales;Ruminococcaceae;Ruminococcaceae NK4A214 group;	0	0	0	0	0	0	0	0	0	0.00166889	0	0	0	0.000844555	0.000625379	0.000786674	0	0	0	0	0	0	0.00122475	0	0.0012637	0.000982762	0	0	0	0	0	0	0	0	0	0	0	0	0	0	0	0	0	0.001
T814	Bacteria;Firmicutes;Clostridia;Clostridiales;Ruminococcaceae;Ruminococcaceae UCG-004;	0	0	0	0	0	0	0	0	0	0	0	0	0	0	0	0	0	0	0	0	0	0	0	0	0	0	0	0	0	0	0	0	0	0	0	0	0	0	0	0	0	0	0	0
T815	Bacteria;Firmicutes;Clostridia;Clostridiales;Ruminococcaceae;Ruminococcaceae UCG-005;	0.00649808	0.00615555	0.00199836	0	0.00382927	0	0.0025474	0.00640437	0	0.106809	0	0.0654682	0	0.00464505	0.00250152	0.00275336	0.00189072	0	0.00575646	0.00230912	0.00221391	0.0054	0.32701	0.041459	0.0139006	0.00687934	0.00212424	0.00722446	0.010671	0.00320287	0.00218198	0.0035632	0.0067254	0.00609496	0.00422559	0.00444603	0.00189072	0.001	0.00104693	0.0018615	0.000694059	0.000406929	0	0
T816	Bacteria;Firmicutes;Clostridia;Clostridiales;Ruminococcaceae;Ruminococcaceae UCG-009;	0	0	0	0	0	0	0	0	0	0	0	0	0	0	0	0.000393337	0	0	0	0	0	0	0	0	0	0	0	0	0	0	0	0	0	0	0	0	0	0	0	0	0	0	0	0
T817	Bacteria;Firmicutes;Clostridia;Clostridiales;Ruminococcaceae;Ruminococcaceae UCG-010;	0.0682298	0.0400111	0.0279771	0.0125842	0.0153171	0.0109093	0.0458533	0.040561	0.0391048	0.16522	0	0.103658	0.0186555	0.0772768	0.0187614	0.0165201	0.0103989	0.00552254	0.111675	0.128156	0.0774868	0.0955	0.313537	0.0511622	0.0366472	0.0226035	0.0219505	0.0536674	0.0684201	0.0528474	0.0141828	0.0427584	0.0388579	0.00812661	0.0112682	0.0133381	0.0103989	0.001	0.0031408	0	0.00138812	0.0028485	0.0028	0
T818	Bacteria;Firmicutes;Clostridia;Clostridiales;Ruminococcaceae;Ruminococcaceae UCG-011;	0.0953051	0.0400111	0.0349713	0	0.00255284	0	0.0025474	0.00213479	0.00601612	0.0183578	0	0	0.0067838	0.022803	0.00500303	0.00629339	0.00189072	0.00110451	0.0161181	0.0115456	0.00885563	0.0009	0	0.000882106	0.0884587	0.104173	0.0715161	0.165131	0.190823	0.166549	0.0490945	0.147279	0.0732322	0.00406331	0.0225365	0.00444603	0.00189072	0	0.0031408	0	0.000694059	0.00488315	0	0
T819	Bacteria;Firmicutes;Clostridia;Clostridiales;Ruminococcaceae;Ruminococcaceae UCG-013;	0	0	0	0	0	0	0	0	0	0	0	0	0	0.00126683	0	0.000393337	0	0	0.00115129	0.00115456	0	0.0018	0	0	0	0	0.00070808	0	0	0	0	0	0	0	0.00140853	0.00111151	0	0	0	0	0	0	0.0138	0.001
T820	Bacteria;Firmicutes;Clostridia;Clostridiales;Ruminococcaceae;Ruminococcaceae UCG-014;	0	0	0.000999181	0	0	0	0	0	0.00150403	0	0	0	0	0	0	0	0	0	0	0	0	0	0	0	0	0	0	0	0	0	0	0	0	0	0	0	0	0	0	0	0	0	0.0083	0
T821	Bacteria;Firmicutes;Clostridia;Clostridiales;Ruminococcaceae;Ruminococcus 1;	0	0	0	0	0	0	0	0	0	0	0	0	0	0.000422278	0	0	0	0	0	0	0	0	0	0	0	0	0	0	0	0	0	0	0	0	0	0	0	0	0	0	0	0	0.0028	0
T822	Bacteria;Firmicutes;Clostridia;Clostridiales;Ruminococcaceae;Ruminococcus 2;	0	0	0	0	0	0	0	0	0	0	0	0	0	0	0	0	0	0	0	0	0	0	0	0	0	0	0	0	0	0	0	0	0	0	0	0	0	0	0	0	0	0	0	0
T823	Bacteria;Firmicutes;Clostridia;Clostridiales;Ruminococcaceae;Sporobacter;	0.0433205	0.0169278	0.0479607	0.00419472	0.00255284	0.00327279	0.0203792	0.0213479	0.0225605	0.136849	0	0.0722878	0.0033919	0.027448	0.00687917	0.0121934	0.00472679	0.00220902	0.0898007	0.0542644	0.0929841	0.2534	0.449485	0.459577	0.0227465	0.0324312	0.0247828	0.0701805	0.177641	0.0800717	0.0370936	0.0498848	0.0418469	0.0142216	0.023945	0.0577983	0.00472679	0.001	0	0	0.000694059	0.00773165	0	0
T824	Bacteria;Firmicutes;Clostridia;Clostridiales;Ruminococcaceae;Subdoligranulum;	0.086641	0.0107722	0.0489599	0.0104868	0.00382927	0.00872743	0.0220775	0.0341567	0.00752015	0.166889	0.00241692	0.143212	0.00169595	0.00886783	0	0.00393337	0.00567215	0	0.0230258	0.0138547	0.0110695	0.0928	0.0955309	0.115556	0.0442293	0.0334139	0.0155778	0.0588278	0.072814	0.0688617	0.0229108	0.035632	0.0493196	0.78625	0.185926	0.557976	0.00567215	0	0	0.0018615	0	0.000813858	0	0
T825	Bacteria;Firmicutes;Clostridia;Clostridiales;Ruminococcaceae;[Eubacterium] coprostanoligenes group;	0	0	0	0	0	0	0	0	0	0	0	0	0	0	0	0	0	0	0	0	0	0.0045	0.0208208	0.00882106	0.00252739	0	0.00070808	0	0.000627707	0.0048043	0	0	0	0.0832978	0.0422559	0.0778054	0	0	0	0	0	0.000406929	0.0221	0
T826	Bacteria;Firmicutes;Clostridia;Clostridiales;Ruminococcaceae;uncultured;	0	0	0	0	0	0	0	0	0	0	0	0	0	0	0	0	0	0	0	0	0	0	0	0	0	0	0	0	0.00125541	0	0	0	0	0	0	0	0	0	0	0	0	0	0.0193	0.001
T827	Bacteria;Firmicutes;Clostridia;Clostridiales;Syntrophomonadaceae;Pelospora;	0	0	0	0	0	0	0	0	0	0	0	0	0	0	0	0	0	0	0	0	0	0	0	0	0	0	0	0	0	0	0	0	0	0.00203165	0	0.00111151	0	0	0	0	0	0	0	0
T828	Bacteria;Firmicutes;Clostridia;Clostridiales;Syntrophomonadaceae;Syntrophomonas;	0.00649808	0.00307778	0	0	0	0	0	0.00426958	0	0.0166889	0.0942598	0.00409176	0	0.000844555	0	0	0	0	0	0.00115456	0	0	0	0	0	0	0	0	0	0	0	0	0	0	0	0	0	0	0	0	0	0	0	0
T829	Bacteria;Firmicutes;Clostridia;Clostridiales;Syntrophomonadaceae;uncultured;	0	0	0	0	0	0	0	0	0	0	0	0	0	0	0	0	0	0	0	0	0	0	0	0	0	0	0	0	0	0	0	0	0	0	0	0	0	0	0	0	0	0	0	0
T830	Bacteria;Firmicutes;Clostridia;Clostridiales;TC1;	0	0	0	0	0.00127642	0	0	0	0	0	0	0	0.00169595	0.00126683	0.0031269	0.000786674	0.000945358	0	0.00115129	0.00692737	0	0	0	0	0	0	0	0	0	0	0	0	0	0	0	0	0.000945358	0	0.00418774	0	0	0.00366236	0.0028	0.006
T831	Bacteria;Firmicutes;Clostridia;Clostridiales;uncultured;	0.00108301	0	0.000999181	0	0	0.00109093	0	0	0	0	0	0	0	0.000422278	0.00125076	0.000786674	0	0	0	0	0	0	0	0	0.0012637	0	0	0	0	0	0	0	0	0	0	0	0	0	0	0.0018615	0	0	0	0
T832	Bacteria;Firmicutes;Clostridia;D8A-2;	0	0	0	0	0	0	0	0	0	0	0	0	0	0	0	0	0	0	0	0	0	0	0	0	0	0.000982762	0	0	0.00125541	0	0.00109099	0	0	0	0	0	0	0	0	0	0	0	0	0
T833	Bacteria;Firmicutes;Clostridia;DTU014;	0	0	0	0	0	0	0	0	0	0	0	0	0	0	0	0	0	0	0	0	0	0	0	0	0	0	0	0	0	0	0	0	0	0	0	0	0	0	0	0	0	0	0	0
T834	Bacteria;Firmicutes;Clostridia;M55-D21;	0	0	0	0	0	0	0	0	0	0	0	0	0	0	0	0	0	0	0	0	0	0	0	0	0	0	0	0	0	0	0	0	0	0	0	0	0	0	0	0	0	0	0	0
T835	Bacteria;Firmicutes;Clostridia;Thermoanaerobacterales;Thermoanaerobacteraceae;Gelria;	0.00108301	0	0	0	0	0	0.000849134	0	0.00300806	0	0	0	0	0	0	0	0	0	0	0	0	0	0	0	0	0	0	0	0	0	0	0	0	0	0	0	0	0	0	0	0	0	0	0
T836	Bacteria;Firmicutes;Erysipelotrichia;Erysipelotrichales;Erysipelotrichaceae;Breznakia;	0	0	0	0	0	0	0	0	0	0	0	0	0	0.000422278	0	0	0	0	0	0	0	0	0	0	0	0	0	0	0	0	0	0	0	0	0	0	0	0	0	0	0	0	0	0
T837	Bacteria;Firmicutes;Erysipelotrichia;Erysipelotrichales;Erysipelotrichaceae;Dielma;	0	0	0	0	0	0	0	0	0	0	0	0	0	0	0	0	0	0	0	0	0	0	0	0	0	0	0	0	0	0	0	0	0	0	0	0	0	0	0	0	0	0	0	0
T838	Bacteria;Firmicutes;Erysipelotrichia;Erysipelotrichales;Erysipelotrichaceae;Dubosiella;	0	0	0	0	0	0	0	0	0	0	0	0	0	0	0	0	0	0	0	0	0	0.0009	0	0	0	0	0	0	0	0	0	0	0	0	0	0	0	0	0	0	0	0	0	0
T839	Bacteria;Firmicutes;Erysipelotrichia;Erysipelotrichales;Erysipelotrichaceae;Erysipelothrix;	0	0	0	0	0	0	0	0	0	0	0	0	0	0	0	0	0	0	0	0	0	0.0018	0	0	0	0	0	0	0	0	0	0	0	0	0	0	0	0	0	0	0	0	0	0
T840	Bacteria;Firmicutes;Erysipelotrichia;Erysipelotrichales;Erysipelotrichaceae;Faecalibaculum;	0	0	0	0	0	0	0	0	0	0	0	0	0	0	0	0	0	0	0	0	0	0	0	0	0	0	0	0	0	0	0	0	0	0	0	0	0	0	0	0	0	0	0	0
T841	Bacteria;Firmicutes;Erysipelotrichia;Erysipelotrichales;Erysipelotrichaceae;ZOR0006;	0.00216603	0.00153889	0	0	0	0	0	0	0.00150403	0.0600801	0.029003	0.0218227	0	0.000422278	0	0	0	0	0.00115129	0.00115456	0	0	0.0563387	0.0520443	0	0	0	0.00206413	0.00376624	0.00160143	0.00218198	0.00475093	0.0022418	0.566831	0.20142	0.240085	0	0	0	0	0	0	0	0
T842	Bacteria;Firmicutes;Limnochordia;Limnochordales;Limnochordaceae;	0	0	0	0	0	0	0	0	0	0	0	0	0	0	0	0	0	0	0	0	0	0	0	0	0	0	0	0	0	0	0	0	0	0	0	0	0	0	0	0	0	0	0	0
T843	Bacteria;Firmicutes;Negativicutes;Selenomonadales;Acidaminococcaceae;uncultured;	0	0	0	0	0	0	0	0	0	0	0	0	0	0	0	0	0	0	0	0	0	0	0	0	0	0	0	0	0	0	0	0	0	0	0	0	0	0	0	0	0	0	0	0
T844	Bacteria;Firmicutes;Negativicutes;Selenomonadales;Veillonellaceae;Acetonema;	0	0	0	0	0	0	0	0	0	0	0	0	0	0	0	0	0	0	0	0	0	0	0	0	0	0	0	0	0.000627707	0	0	0	0	0	0	0	0	0	0	0	0	0	0	0
T845	Bacteria;Firmicutes;Negativicutes;Selenomonadales;Veillonellaceae;Anaerospora;	0	0	0	0	0	0	0	0	0	0	0	0	0	0	0	0	0	0	0	0	0	0	0	0	0	0	0	0	0	0	0	0	0	0	0	0	0	0	0	0	0	0	0	0
T846	Bacteria;Firmicutes;Negativicutes;Selenomonadales;Veillonellaceae;Dendrosporobacter;	0	0	0	0	0	0	0	0	0	0	0	0	0	0	0	0	0	0	0	0	0	0	0	0	0	0	0	0.00206413	0	0	0.00218198	0	0.000747267	0	0	0	0	0	0	0	0	0	0	0
T847	Bacteria;Firmicutes;Negativicutes;Selenomonadales;Veillonellaceae;Propionispora;	0	0	0	0	0	0	0	0	0	0	0	0	0	0	0	0	0	0	0	0	0	0	0	0	0	0	0	0	0	0	0	0	0	0	0	0	0	0	0	0	0	0	0	0
T848	Bacteria;Firmicutes;Negativicutes;Selenomonadales;Veillonellaceae;Sporomusa;	0	0	0.000999181	0	0	0	0	0	0	0.00166889	0	0	0	0	0.000625379	0	0	0	0.00115129	0	0	0	0.00122475	0	0	0	0	0	0.000627707	0	0	0.00118773	0	0	0	0	0	0.001	0	0	0	0	0	0
T849	Bacteria;Firmicutes;Negativicutes;Selenomonadales;Veillonellaceae;Veillonella;	0	0	0	0	0	0	0	0	0	0	0	0	0	0	0	0	0	0	0	0	0	0.0027	0	0	0	0	0	0	0	0	0	0	0	0	0	0	0	0	0	0	0	0	0	0
T850	Bacteria;Firmicutes;Negativicutes;Selenomonadales;Veillonellaceae;uncultured;	0	0	0	0	0	0	0	0	0	0	0	0	0	0	0	0	0	0	0	0	0	0	0	0	0	0	0	0	0	0	0	0	0	0	0	0.00111151	0	0	0	0	0	0	0.0055	0.001
T851	Bacteria;Fusobacteria;Fusobacteriia;Fusobacteriales;Fusobacteriaceae;Cetobacterium;	0	0	0	0	0	0	0	0	0	0	0	0	0	0	0	0	0	0	0	0	0	0.0009	0	0	0	0	0	0	0	0	0	0	0	0	0	0	0	0	0	0	0	0	0	0
T852	Bacteria;Fusobacteria;Fusobacteriia;Fusobacteriales;Fusobacteriaceae;Fusobacterium;	0	0	0	0	0	0	0	0	0	0	0	0	0.0322231	0.0595412	0.00375227	0.0310736	0.00378143	0.0143586	0.242922	0.202048	0.161615	1.5537	0.268221	0.986195	0	0	0	0	0	0	0	0	0	0	0	0	0.00378143	0.0041	0.00523467	0.00372301	0.0145752	0.0292989	0	0
T853	Bacteria;Fusobacteria;Fusobacteriia;Fusobacteriales;Leptotrichiaceae;Leptotrichia;	0	0	0	0	0	0	0	0	0	0	0	0	0	0	0	0	0	0	0	0	0	0	0	0	0	0	0.0070808	0	0	0	0	0	0.000747267	0	0	0	0	0	0	0	0	0	0	0
T854	Bacteria;Fusobacteria;Fusobacteriia;Fusobacteriales;Leptotrichiaceae;Sebaldella;	0	0	0	0	0	0	0	0	0	0	0	0	0	0	0	0	0	0	0	0	0	0	0	0	0	0	0	0	0	0	0	0	0	0	0	0	0	0	0	0	0	0	0.0193	0.001
T855	Bacteria;Fusobacteria;Fusobacteriia;Fusobacteriales;Leptotrichiaceae;uncultured;	0	0.00153889	0	0.00209736	0	0	0	0	0	0	0	0	0.00169595	0.000844555	0.00125076	0	0	0	0.00230258	0.00346368	0.00221391	0	0	0	0	0	0	0	0	0	0	0	0	0	0	0	0	0	0	0	0.00208218	0	0	0
T856	Bacteria;Gemmatimonadetes;BD2-11 terrestrial group;	0	0	0	0	0	0	0	0	0	0	0	0	0	0	0	0	0	0	0	0	0	0	0	0	0	0	0	0	0	0	0	0	0	0	0	0	0	0	0	0	0	0	0.0055	0
T857	Bacteria;Gemmatimonadetes;Gemmatimonadetes;Gemmatimonadales;Gemmatimonadaceae;Gemmatimonas;	0.124546	0.0738666	0.0889271	0.159399	0.109772	0.201822	0.0220775	0.0597741	0.049633	0.00500668	0	0	0.0780137	0.0582743	0.0425258	0.189195	0.0926451	0.0497029	0.0874981	0.117765	0.0221391	0.0027	0	0	0.00884587	0.0294829	0.026907	0.0196093	0.128052	0.0800717	0.0381846	0.0154405	0.0403524	0	0	0	0.0926451	0.0184	0.0617691	0.0390916	0.00208218	0.0496454	0.8309	0.1853
T858	Bacteria;Gemmatimonadetes;Gemmatimonadetes;Gemmatimonadales;Gemmatimonadaceae;Gemmatirosa;	0	0	0	0	0	0	0	0	0	0	0	0	0	0	0	0	0	0	0	0	0	0	0	0	0	0	0	0	0	0	0	0	0	0	0	0	0	0	0	0	0	0	0.0028	0
T859	Bacteria;Gemmatimonadetes;Gemmatimonadetes;Gemmatimonadales;Gemmatimonadaceae;uncultured;	0	0	0	0	0	0	0	0	0	0	0	0	0	0	0	0	0	0	0	0	0	0	0	0	0	0	0	0	0	0	0	0	0	0	0	0	0	0	0	0	0	0	0.1325	0.1564
T860	Bacteria;Gemmatimonadetes;Longimicrobia;Longimicrobiales;Longimicrobiaceae;	0	0	0	0	0	0	0	0	0	0	0	0	0	0	0.000625379	0	0	0	0	0	0	0	0	0	0	0	0	0	0	0	0	0	0	0	0	0	0	0	0	0	0	0	0	0
T861	Bacteria;Gemmatimonadetes;S0134 terrestrial group;	0	0	0	0	0	0	0	0	0	0	0	0	0	0	0	0	0	0	0	0	0	0	0	0	0	0	0	0	0	0	0	0	0	0	0	0	0	0	0	0	0	0	0	0
T862	Bacteria;Hydrogenedentes;Hydrogenedentia;Hydrogenedentiales;Hydrogenedensaceae;	0	0	0	0	0	0	0	0	0	0	0	0	0	0	0.00187614	0	0	0	0	0	0	0.0027	0	0	0	0	0	0	0	0	0	0	0	0	0	0	0	0	0	0	0	0	0	0
T863	Bacteria;Kiritimatiellaeota;Kiritimatiellae;WCHB1-41;	0	0	0	0	0	0	0	0	0	0	0	0	0	0	0	0	0	0	0	0	0	0	0	0	0	0	0	0	0	0	0	0	0	0	0	0	0	0	0	0	0	0	0	0
T864	Bacteria;Latescibacteria;	0	0	0	0	0	0	0	0	0	0	0	0	0	0	0	0	0	0	0	0	0	0	0	0	0	0	0	0	0	0	0	0	0	0	0	0	0	0	0	0	0	0	0	0
T865	Bacteria;Latescibacteria;Latescibacteria;Latescibacterales;Latescibacteraceae;	0	0	0	0	0	0	0	0.00213479	0.00300806	0	0	0.00681961	0	0.00126683	0.000625379	0	0	0	0.00230258	0.00115456	0	0.0045	0	0.00441053	0	0	0	0.00103207	0.00125541	0	0	0	0	0.0101583	0.00845118	0.00444603	0	0	0	0	0	0.000406929	0	0.001
T866	Bacteria;Lentisphaerae;Lentisphaeria;Victivallales;PRD18C08;	0	0	0	0	0	0	0	0	0	0	0	0	0	0	0	0	0	0	0	0	0	0	0	0	0	0	0	0	0	0	0	0	0	0	0	0	0	0	0	0	0	0	0	0
T867	Bacteria;Margulisbacteria;	0	0	0	0	0	0	0	0	0	0	0	0	0	0	0	0	0	0	0	0	0	0	0	0	0	0	0	0	0	0	0	0	0	0	0	0	0	0	0	0	0	0	0.0028	0
T868	Bacteria;Modulibacteria;Moduliflexia;Moduliflexales;Moduliflexaceae;	0	0	0	0	0	0	0	0	0	0	0	0	0	0.000422278	0.00187614	0	0	0	0	0	0	0	0	0	0	0	0.00070808	0	0	0	0	0	0	0	0	0	0	0	0	0	0	0	0	0
T869	Bacteria;Nitrospirae;Nitrospira;Nitrospirales;Nitrospiraceae;Leptospirillum;	0	0	0	0	0	0	0	0	0	0	0	0	0	0	0	0	0	0	0	0.00115456	0	0	0	0	0	0	0	0	0	0	0	0	0	0	0	0	0	0	0	0	0	0	0	0
T870	Bacteria;Nitrospirae;Nitrospira;Nitrospirales;Nitrospiraceae;Nitrospira;	0	0	0	0	0	0	0	0	0	0	0	0	0	0	0	0	0	0	0	0	0	0.0009	0	0	0	0	0	0	0	0	0	0	0	0	0	0	0	0	0	0	0	0	0.0028	0
T871	Bacteria;Nitrospirae;Thermodesulfovibrionia;uncultured;	0	0	0	0	0	0	0	0	0	0.00500668	0	0	0	0	0	0	0	0	0	0	0	0	0	0	0	0	0	0	0	0	0	0	0	0	0	0	0	0	0	0	0	0	0.0497	0
T872	Bacteria;Omnitrophicaeota;	0	0	0	0	0	0	0.000849134	0	0	0	0	0	0.00847975	0	0.00562841	0	0	0	0	0	0	0	0	0	0	0	0.0035404	0	0	0	0	0	0	0	0	0	0	0.002	0	0	0	0	0	0
T873	Bacteria;Omnitrophicaeota;Omnitrophia;Omnitrophales;Omnitrophaceae;Candidatus Omnitrophus;	0	0	0	0	0	0	0	0	0	0	0	0	0	0	0	0	0	0	0	0	0	0	0	0	0	0	0	0	0	0	0	0	0	0	0	0	0	0	0	0	0	0	0	0
T874	Bacteria;Patescibacteria;Berkelbacteria;	0	0	0	0	0	0	0	0	0	0	0	0	0	0	0	0	0	0	0	0	0	0	0	0	0	0	0	0	0	0	0	0	0	0	0	0	0	0	0	0	0	0	0	0
T875	Bacteria;Patescibacteria;Gracilibacteria;	0	0	0	0	0	0	0	0	0	0	0	0	0	0	0	0	0	0	0	0	0	0	0	0	0	0	0	0	0	0	0	0	0	0	0	0	0	0	0	0	0	0	0	0
T876	Bacteria;Patescibacteria;Gracilibacteria;Candidatus Peregrinibacteria;	0	0	0	0	0	0	0	0	0	0	0	0	0.00169595	0	0.00125076	0	0	0	0	0	0	0	0	0	0	0	0	0	0	0	0	0	0	0	0	0	0	0	0	0	0	0	0	0
T877	Bacteria;Patescibacteria;Gracilibacteria;Candidatus Peribacteria;	0	0	0	0	0	0	0	0	0	0	0	0	0	0	0	0	0	0	0	0	0	0	0	0	0	0	0	0	0	0	0	0	0	0	0	0	0	0	0	0	0	0	0	0
T878	Bacteria;Patescibacteria;Microgenomatia;	0.0758109	0.0153889	0.116904	0.00209736	0	0.00109093	0.0144353	0.0170783	0.0105282	0.0500668	0.00725076	0.0736518	0.0254393	0.0992353	0.00187614	0.0165201	0.00567215	0.00441803	0.0863468	0.117765	0.0442782	0.0277	0.0440912	0.01676	0	0	0	0	0	0	0	0	0	0	0	0	0.00567215	0.0041	0.00209387	0	0.00971682	0.0118009	0	0
T879	Bacteria;Patescibacteria;Microgenomatia;Candidatus Levybacteria;	0	0	0	0	0	0	0	0	0	0	0	0	0	0	0	0	0	0	0	0	0	0	0	0	0	0	0	0	0	0	0	0	0	0	0	0	0	0	0	0	0	0	0.0028	0
T880	Bacteria;Patescibacteria;Microgenomatia;Candidatus Pacebacteria;	0	0	0	0	0	0	0	0	0	0	0	0	0	0	0	0	0	0	0	0	0	0	0	0	0	0	0	0	0	0	0	0	0	0	0	0	0	0	0	0	0	0	0.0028	0
T881	Bacteria;Patescibacteria;Parcubacteria;	0	0	0	0	0	0	0	0	0	0	0	0	0	0	0	0	0	0	0	0	0	0	0	0	0	0	0	0	0	0	0	0	0	0	0	0	0	0	0	0	0	0	0.0331	0
T882	Bacteria;Patescibacteria;Parcubacteria;Candidatus Adlerbacteria;	0	0	0.00299754	0	0	0	0	0	0	0	0.00241692	0	0	0	0	0	0	0	0	0	0	0	0	0	0	0	0	0	0	0	0	0	0	0	0	0.00222301	0	0.0082	0.00104693	0.00372301	0	0	0.0028	0
T883	Bacteria;Patescibacteria;Parcubacteria;Candidatus Azambacteria;	0	0	0	0	0	0	0	0	0	0	0	0	0	0	0	0	0	0	0	0	0	0	0	0	0	0	0	0	0	0	0	0	0	0	0	0	0	0	0	0	0	0	0	0
T884	Bacteria;Patescibacteria;Parcubacteria;Candidatus Kaiserbacteria;	0	0	0	0	0	0	0	0	0	0	0	0	0	0	0	0	0	0	0	0	0	0	0	0	0	0	0	0	0	0	0	0	0	0	0	0	0	0	0	0	0	0	0.6791	0.001
T885	Bacteria;Patescibacteria;Parcubacteria;Candidatus Nomurabacteria;	0.235014	0.201594	0.242801	0.00209736	0.0102114	0.00545464	0.0611377	0.0555046	0.0376008	0.378838	0.0314199	0.819717	0.488434	2.1874	3.1369	0.032647	0.00378143	0.0110451	0.139306	0.128156	0.106268	1.2315	0.290267	0.348432	0.155435	0.057983	0.603992	0.157906	0.148139	0.139325	0.0469125	0.155593	0.111343	0.00203165	0.023945	0.0155611	0.00378143	0.635	0.0303611	1.14483	0.0194336	0.0467969	0	0
T886	Bacteria;Patescibacteria;Parcubacteria;Candidatus Yanofskybacteria;	0.00649808	0.00307778	0.0289762	0	0	0	0.000849134	0.00213479	0	0.0317089	0	0	0.0457907	0.279126	0.210753	0.00196668	0.00661751	0	0.00115129	0.00115456	0.00221391	0	0	0	0.478941	0.236846	8.49837	0.0247696	0.0301299	0.0160143	0.00763692	0.590303	0.0567923	0.0121899	0.0394388	0.113374	0.00661751	0.002	0	0.00930752	0	0.00854551	0.011	0
T887	Bacteria;Patescibacteria;Saccharimonadia;Saccharimonadales;	0.165701	0.100028	0.113907	0.00419472	0.00510569	0.00436372	0.0679307	0.0298871	0.0285766	0.128505	0.0169184	0.0668322	0.1255	0.314597	0.105064	0.189195	0.0122897	0.0342398	0.402952	0.506852	0.247958	1.1583	0.308638	0.0688043	0.300759	0.200484	0.288897	0.984591	1.08593	0.63577	0.206197	0.541606	0.475262	0.148311	0.0394388	0.230082	0.0122897	0.043	0.0261734	0.0279226	0.0416435	0.109057	0.4058	0.004
T888	Bacteria;Patescibacteria;Saccharimonadia;Saccharimonadales;Saccharimonadaceae;	0	0	0	0	0	0	0	0	0	0	0	0	0	0	0	0	0	0	0	0	0	0	0	0	0	0.000982762	0.00141616	0	0	0	0	0	0	0	0	0	0	0	0	0	0	0	0.0939	0
T889	Bacteria;Patescibacteria;Saccharimonadia;Saccharimonadales;Saccharimonadaceae;Candidatus Saccharimonas;	0	0	0	0	0	0	0	0	0	0	0	0	0	0	0	0	0	0	0	0	0	0	0	0	0	0	0	0	0	0	0	0	0	0	0	0	0	0	0	0	0	0	0.0138	0
T890	Bacteria;Patescibacteria;WS6 (Dojkabacteria);	0	0	0	0	0	0	0	0	0	0	0	0	0	0	0	0	0	0	0	0	0	0	0	0	0	0	0	0	0	0	0	0	0	0	0	0	0	0	0	0	0	0	0.0166	0
T891	Bacteria;Patescibacteria;WWE3;	0	0	0	0	0	0.00109093	0	0	0	0.00333778	0	0.00409176	0	0	0	0	0	0	0	0	0	0	0	0	0	0	0	0	0	0	0	0	0	0	0	0	0	0	0	0	0	0	0	0
T892	Bacteria;Planctomycetes;BD7-11;	0	0	0	0	0	0	0	0	0	0	0	0	0	0	0	0	0	0	0	0	0	0	0	0	0	0	0	0	0	0	0	0	0	0	0	0	0	0	0	0	0	0	0.0028	0
T893	Bacteria;Planctomycetes;OM190;	0	0	0	0	0	0	0	0	0	0	0	0	0	0	0	0	0	0	0	0	0	0	0	0	0	0	0	0	0	0	0	0	0	0	0	0	0	0	0	0.0018615	0	0	0.0635	0
T894	Bacteria;Planctomycetes;Phycisphaerae;Phycisphaerales;AKAU3564 sediment group;	0	0	0	0	0	0	0	0	0	0	0	0	0	0	0	0	0	0	0	0	0	0	0	0	0	0	0	0	0	0	0	0	0	0	0	0	0	0	0	0	0	0	0.0055	0
T895	Bacteria;Planctomycetes;Phycisphaerae;Phycisphaerales;Phycisphaeraceae;AKYG587;	0	0	0	0	0	0	0	0	0	0	0	0	0	0	0	0	0	0	0	0	0	0	0	0	0	0	0	0	0	0	0	0	0	0	0	0	0	0	0	0.0018615	0	0	0.0083	0
T896	Bacteria;Planctomycetes;Phycisphaerae;Phycisphaerales;Phycisphaeraceae;Phycisphaera;	0	0	0	0	0	0	0	0	0	0	0	0	0	0	0	0	0	0	0	0	0	0	0	0	0	0	0	0	0	0	0	0	0	0	0	0	0	0	0	0	0	0	0	0
T897	Bacteria;Planctomycetes;Phycisphaerae;Phycisphaerales;Phycisphaeraceae;SM1A02;	0	0	0	0	0	0	0	0	0	0	0	0	0	0	0	0	0	0	0	0	0	0	0	0	0	0	0	0	0	0	0	0	0	0	0	0	0	0	0	0	0	0	0.0248	0
T898	Bacteria;Planctomycetes;Phycisphaerae;Phycisphaerales;Phycisphaeraceae;uncultured;	0	0	0	0	0	0	0	0	0	0	0	0	0	0	0	0	0	0	0	0	0	0	0	0	0	0	0	0	0	0	0	0	0	0	0	0	0	0	0	0	0	0	0.0028	0
T899	Bacteria;Planctomycetes;Phycisphaerae;Pla1 lineage;	0	0	0	0	0	0	0	0	0	0	0	0	0	0	0	0	0	0	0	0	0	0	0	0	0	0	0	0	0	0	0	0	0	0	0	0	0	0	0	0	0	0	0	0
T900	Bacteria;Planctomycetes;Phycisphaerae;Tepidisphaerales;	0	0	0	0	0	0	0	0	0	0	0	0	0	0	0	0	0	0	0	0	0	0	0	0	0	0	0	0	0	0	0	0	0	0	0	0	0	0	0	0	0	0	0.0055	0
T901	Bacteria;Planctomycetes;Phycisphaerae;Tepidisphaerales;CPla-3 termite group;	0	0	0	0	0	0	0	0	0	0	0	0	0.035615	0.104725	0.00375227	0	0	0	0	0.0115456	0	0.0009	0	0	0	0	0.00141616	0	0	0	0	0	0	0	0	0	0	0	0	0	0	0.0134287	0.0028	0
T902	Bacteria;Planctomycetes;Phycisphaerae;Tepidisphaerales;Tepidisphaeraceae;	0.00433205	0.0630944	0.0049959	0	0	0.00218186	0	0.00426958	0	0	0	0	0.0423988	0.00253367	0.00500303	0.0149468	0.00189072	0.00220902	0.00115129	0.00808193	0.00885563	0.0009	0.00244951	0.00352843	0	0.00196552	0.0382363	0	0	0	0	0.00237547	0.000747267	0	0	0	0.00189072	0.0451	0.0167509	0.014892	0.00832871	0.028485	0	0
T903	Bacteria;Planctomycetes;Phycisphaerae;Tepidisphaerales;Tepidisphaeraceae;Tepidisphaera;	0	0	0	0	0	0	0	0	0	0	0	0	0	0	0	0	0	0	0	0	0	0	0	0	0	0	0	0	0	0	0	0	0	0	0	0	0	0.002	0	0	0.00138812	0.00122079	0	0
T904	Bacteria;Planctomycetes;Phycisphaerae;Tepidisphaerales;WD2101 soil group;	0.00108301	0.0184667	0.010991	0.0125842	0	0.00218186	0.012737	0.00213479	0.00300806	0.0116822	0	0.00136392	0.00169595	0.000844555	0.00125076	0	0.00283607	0	0	0.00115456	0	0	0	0	0.0012637	0	0.00141616	0	0.00439395	0.00160143	0.00109099	0.00237547	0.00373633	0.00203165	0	0	0.00283607	0.0328	0.00732854	0.0018615	0.0298445	0.00935937	0.9358	0.003
T905	Bacteria;Planctomycetes;Planctomycetacia;Gemmatales;Gemmataceae;	0.0086641	0.0507833	0.0149877	0.157302	0.00638211	0.0250914	0	0.00853916	0.00300806	0.0250334	0.00725076	0.0190949	0.0067838	0.00295594	0	0.00432671	0.00756287	0	0	0.00230912	0.00442782	0	0.00122475	0.000882106	0.0101096	0.00687934	0.0389444	0.132104	0.100433	0.0432387	0.100371	0.0665131	0.064265	0.0101583	0.00563412	0.00778054	0.00756287	0.1772	0.0125632	0	0.106191	0.0374375	0	0
T906	Bacteria;Planctomycetes;Planctomycetacia;Gemmatales;Gemmataceae;Fimbriiglobus;	0	0.00307778	0.00199836	0	0	0	0.00339654	0.00213479	0.00150403	0	0	0	0	0	0	0	0	0	0	0	0	0	0	0	0	0	0	0	0	0	0	0	0	0	0	0	0	0	0	0	0	0	0	0.002
T907	Bacteria;Planctomycetes;Planctomycetacia;Gemmatales;Gemmataceae;Gemmata;	0.151622	0.604783	0.0969205	1.05287	0.259114	1.83931	0.153693	0.0939308	0.0797136	0.293725	0.0725076	0.06956	0.291703	0.07601	0.0287674	0.857868	1.4048	1.45685	0.137004	0.199739	0.137262	0.0785	0.069811	0.0458695	0.0631848	0.109087	0.184809	0.817397	0.602599	0.606944	1.09099	0.685322	0.689727	0.0101583	0.0112682	0.0866975	1.4048	10.0347	1.69917	0.307148	11.1625	0.530636	0.0166	0.0149
T908	Bacteria;Planctomycetes;Planctomycetacia;Gemmatales;Gemmataceae;Zavarzinella;	0.00108301	0.00307778	0.000999181	0.00209736	0	0.0109093	0.00509481	0.00426958	0	0	0	0	0.0254393	0.0130906	0.00875531	0.0534938	0.0463226	0.0364488	0.0172694	0.0450279	0.0154974	0.0187	0.0183713	0.0114674	0.00252739	0.000982762	0.00141616	0.00516033	0.00188312	0.00320287	0.00545494	0.0106896	0.00373633	0	0	0.00111151	0.0463226	0.0348	0.0450182	0	0.0340089	0.00935937	0	0
T909	Bacteria;Planctomycetes;Planctomycetacia;Gemmatales;Gemmataceae;uncultured;	0	0	0	0.00209736	0	0	0	0	0	0	0	0	0	0	0	0.000393337	0.000945358	0	0	0	0	0	0	0	0	0	0	0	0	0	0	0	0	0	0	0	0.000945358	0.0031	0	0	0	0	0.2484	0.2012
T910	Bacteria;Planctomycetes;Planctomycetacia;Isosphaerales;Isosphaeraceae;Aquisphaera;	0	0	0	0	0	0	0	0	0	0	0	0	0	0	0	0	0.000945358	0	0	0	0	0	0	0	0	0	0	0	0	0	0	0	0	0	0	0	0.000945358	0	0	0	0	0	0.2015	0.011
T911	Bacteria;Planctomycetes;Planctomycetacia;Isosphaerales;Isosphaeraceae;Candidatus Nostocoida;	0	0.00615555	0.000999181	0	0	0	0	0	0	0	0	0	0.0203514	0.0236476	0.0031269	0.0208469	0.0189072	0.00552254	0.00805904	0.0115456	0.0110695	0.0018	0.00857328	0.00264632	0.0202191	0.0432415	0.0212424	0.0247696	0.0219697	0.0176158	0.0283657	0.0581989	0.0463305	0.00203165	0	0.00555753	0.0189072	0.002	0.0062816	0	0.00694059	0	0.0028	0
T912	Bacteria;Planctomycetes;Planctomycetacia;Isosphaerales;Isosphaeraceae;Isosphaera;	0.0151622	0.0630944	0.00799345	0.0482393	0.00638211	0.103638	0.0161336	0.010674	0.00451209	0.0216956	0.00241692	0.0136392	0.0508785	0.0270258	0.00187614	0.0283203	0.0548308	0.0342398	0.00805904	0.0127002	0.00221391	0.0125	0.00734853	0.00970317	0.0606574	0.0697761	0.0467333	0.0361223	0.021342	0.0176158	0.0610954	0.124712	0.0321325	0	0.00140853	0.0111151	0.0548308	0.1209	0.0261734	0.00744602	0.102721	0.0931868	0	0
T913	Bacteria;Planctomycetes;Planctomycetacia;Isosphaerales;Isosphaeraceae;Paludisphaera;	0.0227433	0.0538611	0.0149877	0.0671155	0.00765853	0.120002	0.0118879	0.0149435	0.00752015	0.0283712	0	0.0136392	0.067838	0.0240698	0.0156345	0.0621472	0.106825	0.0971968	0.027631	0.0381005	0.0642033	0.0214	0.0257198	0.00705685	0.00252739	0.00294829	0.00141616	0.0030962	0.00313853	0.00160143	0.0130919	0.00950186	0.00298907	0	0	0.00111151	0.106825	0.0246	0.0722384	0.0018615	0.0270683	0.00651087	0.0083	0.002
T914	Bacteria;Planctomycetes;Planctomycetacia;Isosphaerales;Isosphaeraceae;Singulisphaera;	0	0	0	0	0	0	0	0	0	0	0	0	0	0	0.000625379	0	0	0	0	0	0	0	0	0	0	0	0	0	0	0	0	0	0	0	0	0	0	0	0	0	0	0	0.0745	0.0369
T915	Bacteria;Planctomycetes;Planctomycetacia;Isosphaerales;Isosphaeraceae;uncultured;	0	0	0	0	0	0	0	0	0	0	0	0	0	0	0	0	0	0	0	0	0	0.0018	0	0	0	0	0	0.00103207	0	0	0	0	0	0	0	0	0	0	0	0	0.000694059	0	0.0304	0.0139
T916	Bacteria;Planctomycetes;Planctomycetacia;Pirellulales;Pirellulaceae;Blastopirellula;	0	0	0	0	0	0	0	0	0	0	0	0	0	0	0	0	0	0	0	0	0	0	0	0	0	0	0	0	0	0	0	0	0	0	0	0	0	0	0	0	0	0	0	0
T917	Bacteria;Planctomycetes;Planctomycetacia;Pirellulales;Pirellulaceae;Pir4 lineage;	0	0	0	0	0	0	0	0	0	0	0.00241692	0	0	0	0	0	0	0	0	0	0	0	0	0	0	0	0	0	0	0	0	0	0	0	0	0	0	0	0	0	0	0	0	0
T918	Bacteria;Planctomycetes;Planctomycetacia;Pirellulales;Pirellulaceae;Pirellula;	0	0	0	0	0	0	0	0	0	0.00166889	0	0.00272784	0	0	0	0.000393337	0	0	0	0	0	0.0946	0.0122475	0.00793896	0	0.000982762	0	0	0.00188312	0	0	0	0	0.0162532	0.00281706	0.0166726	0	0	0	0	0.00138812	0.000813858	0	0
T919	Bacteria;Planctomycetes;Planctomycetacia;Pirellulales;Pirellulaceae;Rhodopirellula;	0	0	0	0	0	0	0	0	0	0	0	0	0	0	0	0.000393337	0.000945358	0	0	0	0	0	0	0	0	0	0	0	0	0	0	0	0	0	0	0	0.000945358	0.001	0	0	0	0.000406929	0	0
T920	Bacteria;Planctomycetes;Planctomycetacia;Pirellulales;Pirellulaceae;Termite planctomycete cluster;	0	0	0	0	0	0	0	0	0	0	0	0	0.0033919	0.00126683	0.000625379	0	0	0	0	0	0	0	0	0	0	0	0	0	0	0	0	0	0	0	0	0	0	0.0031	0	0	0	0.00651087	0	0
T921	Bacteria;Planctomycetes;Planctomycetacia;Pirellulales;Pirellulaceae;uncultured;	0	0	0	0	0	0	0	0	0	0	0	0	0	0	0	0	0	0	0	0	0	0	0	0	0	0	0	0	0	0	0	0	0	0	0	0	0	0.001	0	0	0	0	0.0138	0
T922	Bacteria;Planctomycetes;Planctomycetacia;Planctomycetales;Rubinisphaeraceae;Planctomicrobium;	0	0	0	0	0	0	0	0	0	0	0	0	0	0	0	0	0	0	0	0	0	0	0	0	0	0	0	0	0	0	0	0	0	0	0	0	0	0	0	0	0	0	0	0
T923	Bacteria;Planctomycetes;Planctomycetacia;Planctomycetales;Rubinisphaeraceae;SH-PL14;	0	0	0	0	0	0	0	0	0	0	0	0	0	0	0	0	0	0	0	0	0	0	0	0	0	0	0	0	0	0	0	0	0	0	0	0	0	0	0	0	0	0	0.0028	0
T924	Bacteria;Planctomycetes;Planctomycetacia;Planctomycetales;Schlesneriaceae;Planctopirus;	0	0	0	0	0	0	0	0	0	0	0	0	0	0	0	0	0	0	0	0	0	0	0	0	0	0	0	0	0	0	0	0	0	0	0	0	0	0	0	0	0.00138812	0	0	0
T925	Bacteria;Planctomycetes;Planctomycetacia;Planctomycetales;Schlesneriaceae;Schlesneria;	0	0.00307778	0	0	0	0	0	0	0.00150403	0	0	0	0	0	0.000625379	0	0	0	0	0	0	0	0	0	0	0	0	0	0	0	0	0	0	0	0	0	0	0.0041	0	0.00558451	0	0	0	0
T926	Bacteria;Planctomycetes;Planctomycetacia;Planctomycetales;uncultured;	0	0	0	0	0	0	0	0	0	0	0	0	0	0.000422278	0	0	0	0	0	0	0	0.0009	0.00857328	0.0123495	0	0	0	0.00206413	0.000627707	0	0	0	0	0.0101583	0.00140853	0.00889205	0	0	0	0	0	0	0.0028	0
T927	Bacteria;Planctomycetes;Planctomycetacia;uncultured;	0	0	0	0	0	0	0	0	0	0	0	0	0	0	0	0	0	0	0	0	0	0	0	0	0	0	0	0	0	0	0	0	0	0	0	0	0	0	0	0	0	0	0.0028	0
T928	Bacteria;Planctomycetes;vadinHA49;	0.00433205	0.00615555	0.000999181	0	0	0	0	0.00213479	0	0.00333778	0	0	0.0101757	0.00422278	0.00437765	0.00196668	0.000945358	0	0.00115129	0.00115456	0.00885563	0	0.00122475	0	0	0	0	0	0	0	0	0	0	0	0	0	0.000945358	0	0.0104693	0	0	0.000813858	0	0
T929	Bacteria;Proteobacteria;Alphaproteobacteria;	0	0	0	0	0	0	0	0	0	0	0	0	0.00169595	0	0	0	0	0	0	0	0	0	0	0	0	0	0	0	0	0	0	0	0	0	0	0	0	0	0	0	0	0	0	0
T930	Bacteria;Proteobacteria;Alphaproteobacteria;Acetobacterales;Acetobacteraceae;	1.32236	3.047	1.9554	8.24472	7.72873	8.6347	0.419472	0.996947	0.885874	1.97096	0.335952	0.432363	9.66861	2.73383	0.529696	20.1668	21.9853	20.8277	4.56947	3.68767	2.61684	1.4403	1.63015	1.06558	0.00758217	0.00393105	0.0184101	0.0330261	0.0156927	0.01121	0.0501855	0.00831413	0.00971447	0	0	0.0100036	21.9853	15.493	19.1987	30.2811	19.4017	14.4	0.0055	0
T931	Bacteria;Proteobacteria;Alphaproteobacteria;Acetobacterales;Acetobacteraceae;Acetobacter;	0.00974712	0.00461666	0.0509582	0.00419472	0.00382927	0.00327279	0.0551937	0.0853916	0.0736975	0	0	0	0.0237433	0.00295594	0	0.0137668	0.0179618	0.00331353	0.0333874	0.107374	0.00442782	0	0	0	0.0012637	0.0265346	0.00566464	0	0.0094156	0.00320287	0.00109099	0.0118773	0.0022418	0	0	0	0.0179618	0.0184	0.0031408	0.0316456	0	0.00325543	0	0
T932	Bacteria;Proteobacteria;Alphaproteobacteria;Acetobacterales;Acetobacteraceae;Acidicaldus;	0.0086641	0.0923333	0.0739394	0.0440445	0.0995609	0.0447281	0.101896	0.100335	0.0406088	0.0133511	0	0.00954745	0.0033919	0.007601	0.000625379	0.0495604	0.0690112	0.0143586	0.0310849	0.0207821	0.0309947	0	0	0	0	0.00196552	0	0	0.00439395	0.00640574	0.00109099	0	0	0	0	0	0.0690112	0.0092	0.0335019	0.0781832	0.0104109	0.0142425	1.3471	5.4449
T933	Bacteria;Proteobacteria;Alphaproteobacteria;Acetobacterales;Acetobacteraceae;Acidiphilium;	0.141875	0.172355	0.166863	0.0104868	0.0114878	0.0120002	0.270025	0.296736	0.273734	0.0216956	0.0145015	0.0163671	0.0322231	0.0363159	0.0150091	0.0869274	0.013235	0.00773156	0.386834	0.340596	0.23246	0	0.00122475	0	0.016428	0.0117931	0.00637272	0.015481	0.0458226	0.0176158	0.00327297	0.0106896	0.0351215	0	0.0112682	0	0.013235	0.0061	0.031408	0.0167535	0.000694059	0.0126148	0	0.01
T934	Bacteria;Proteobacteria;Alphaproteobacteria;Acetobacterales;Acetobacteraceae;Acidisoma;	1.51297	2.05595	3.48814	0.0838944	0.342081	0.109093	6.35152	6.07348	4.22031	0.312083	0.089426	0.125481	0.0203514	0.00253367	0.00375227	0.0531005	0.00850822	0.0143586	0.154273	0.109683	0.0929841	0	0.00122475	0.00441053	0	0.000982762	0	0	0.00125541	0.00160143	0	0.0035632	0	0	0	0	0.00850822	0.0533	0.0722384	0.0763217	0.00347029	0.0874898	0	0.0269
T935	Bacteria;Proteobacteria;Alphaproteobacteria;Acetobacterales;Acetobacteraceae;Acidisphaera;	0	0	0	0	0	0	0	0	0	0	0	0	0	0	0	0	0	0	0	0	0	0	0	0	0.245157	0.0383277	0.120374	0.00516033	0.010671	0.0144129	0.00327297	0.0819536	0.0283961	0.00203165	0.00563412	0.00111151	0	0	0	0	0	0	0.0028	0.009
T936	Bacteria;Proteobacteria;Alphaproteobacteria;Acetobacterales;Acetobacteraceae;Acidocella;	0	0	0.000999181	0	0	0.00109093	0.000849134	0.00213479	0	0	0	0	0	0.000422278	0	0.00314669	0	0	0	0	0	0	0	0	0	0.000982762	0.00070808	0	0.000627707	0	0	0	0	0	0	0	0	0.001	0.00104693	0	0	0	0.0055	0.012
T937	Bacteria;Proteobacteria;Alphaproteobacteria;Acetobacterales;Acetobacteraceae;Belnapia;	0.00216603	0.00923333	0.000999181	0	0.00255284	0.00109093	0.0101896	0.00853916	0.00752015	0	0	0	0.00169595	0.00168911	0.00375227	0.000393337	0.00189072	0	0.0115129	0.0115456	0.0132834	0	0.00122475	0	0	0.00589657	0.00212424	0	0.00125541	0.00640574	0	0.00475093	0	0	0	0	0.00189072	0	0.00523467	0.0018615	0	0.00122079	0	0
T938	Bacteria;Proteobacteria;Alphaproteobacteria;Acetobacterales;Acetobacteraceae;Craurococcus;	0.00108301	0	0	0.00209736	0.00127642	0.00109093	0	0.00213479	0	0	0	0	0	0	0.000625379	0	0	0.00220902	0.00115129	0	0	0	0	0	0	0	0	0	0	0	0.00109099	0	0	0	0	0	0	0	0.00104693	0.00372301	0	0	0	0.001
T939	Bacteria;Proteobacteria;Alphaproteobacteria;Acetobacterales;Acetobacteraceae;Endobacter;	0	0	0	0	0	0	0	0	0	0	0	0	0	0	0	0	0	0	0.00230258	0	0	0	0	0	0	0	0	0	0	0	0	0	0	0	0	0	0	0	0	0	0	0	0.0028	0.002
T940	Bacteria;Proteobacteria;Alphaproteobacteria;Acetobacterales;Acetobacteraceae;Gluconobacter;	0	0	0	0	0	0	0.0110387	0.00640437	0	0	0	0	0	0	0	0.000393337	0	0	0.00805904	0	0	0	0	0	0	0	0	0	0	0	0	0	0	0	0	0	0	0	0	0.0018615	0	0	0	0.001
T941	Bacteria;Proteobacteria;Alphaproteobacteria;Acetobacterales;Acetobacteraceae;Granulibacter;	0	0	0	0	0	0	0	0	0	0	0	0	0	0	0.00187614	0	0	0	0	0	0	0	0	0	0	0	0	0	0	0	0	0	0	0	0	0	0	0	0	0	0	0	0	0
T942	Bacteria;Proteobacteria;Alphaproteobacteria;Acetobacterales;Acetobacteraceae;Komagataeibacter;	0	0	0	0	0	0	0	0	0	0	0	0	0	0	0	0	0	0	0	0	0	0	0	0	0	0	0	0	0	0	0	0	0	0	0	0	0	0	0	0	0	0.000406929	0	0
T943	Bacteria;Proteobacteria;Alphaproteobacteria;Acetobacterales;Acetobacteraceae;Muricoccus;	0	0	0	0	0	0	0	0	0	0	0	0	0	0	0	0	0	0	0	0	0	0	0	0	0.00379109	0.000982762	0.0127454	0	0.000627707	0	0	0.0035632	0.00149453	0	0	0	0	0	0	0	0	0	0	0
T944	Bacteria;Proteobacteria;Alphaproteobacteria;Acetobacterales;Acetobacteraceae;Neokomagataea;	0.0162452	0.0230833	0.00899263	0.0188762	0.00510569	0.0130911	0.0110387	0.00426958	0.00451209	0.0417223	0	0.00409176	0	0.00295594	0.00250152	0.000786674	0	0	0.00115129	0	0	0	0	0	0	0.00196552	0	0	0	0	0	0	0.000747267	0	0	0	0	0.001	0.00104693	0.00372301	0	0.000406929	0	0
T945	Bacteria;Proteobacteria;Alphaproteobacteria;Acetobacterales;Acetobacteraceae;Paracraurococcus;	0	0	0	0.00209736	0.00255284	0.00327279	0	0	0	0	0	0	0.00847975	0.00337822	0.00187614	0.0110134	0.0141804	0.00220902	0.00690775	0.00115456	0	0	0	0	0.0101096	0.000982762	0.00141616	0	0.00125541	0	0	0.00237547	0.000747267	0	0	0	0.0141804	0.001	0.0115163	0.0465376	0.00347029	0.0069178	0	0
T946	Bacteria;Proteobacteria;Alphaproteobacteria;Acetobacterales;Acetobacteraceae;Rhodopila;	0.00108301	0.00615555	0.00799345	0	0.00127642	0.00327279	0	0.00213479	0.0120322	0	0	0	0	0.000422278	0	0.00157335	0	0	0	0	0	0	0	0	0	0	0.00141616	0	0.000627707	0.00160143	0	0	0	0	0	0	0	0.0051	0.00104693	0.00930752	0	0.0138356	0.0028	0.0269
T947	Bacteria;Proteobacteria;Alphaproteobacteria;Acetobacterales;Acetobacteraceae;Rhodovarius;	0	0.00307778	0.00399672	0	0	0	0.00169827	0.00213479	0.00150403	0	0	0	0	0.000844555	0	0	0	0	0	0	0	0	0	0	0.898487	0.732158	0.241455	0.317876	0.278702	0.161745	0.0130919	0.364634	0.371392	0.00203165	0.0140853	0.0311222	0	0	0	0	0	0	0	0
T948	Bacteria;Proteobacteria;Alphaproteobacteria;Acetobacterales;Acetobacteraceae;Rhodovastum;	0.00216603	0.00307778	0.00399672	0	0	0	0	0.00213479	0	0	0	0	0.0033919	0.00506733	0.0250152	0.00275336	0.000945358	0	0.00230258	0	0	0	0	0	0.144061	0.0658451	0.0587706	0.00722446	0.0119264	0.00960861	0	0.106896	0.00747267	0	0.0183109	0.00333452	0.000945358	0.002	0	0.0167535	0	0.00162772	0	0.003
T949	Bacteria;Proteobacteria;Alphaproteobacteria;Acetobacterales;Acetobacteraceae;Roseococcus;	0	0	0.000999181	0	0	0	0	0	0.00150403	0	0	0	0	0.000422278	0.0118822	0	0	0	0	0	0	0	0	0	0.016428	0.0353794	0.00849696	0.0123848	0.0112987	0.00160143	0	0.0071264	0.00747267	0	0	0	0	0	0	0	0.000694059	0.000406929	0	0.001
T950	Bacteria;Proteobacteria;Alphaproteobacteria;Acetobacterales;Acetobacteraceae;Roseomonas;	0.354145	0.37395	0.28077	0.446738	0.45313	0.522555	0.148599	0.277523	0.467754	0.198598	0.0749245	0.0491012	0.959908	0.820486	0.369599	1.63195	1.62413	3.57529	0.60673	0.558808	0.252385	0.0205	0.0955309	0.0802717	0.422074	0.617175	0.720117	1.56461	1.12987	0.608545	1.69212	1.66758	1.18517	0.0406331	0.069018	0.127823	1.62413	1.7177	2.28127	3.33209	1.24306	2.07534	0	0
T951	Bacteria;Proteobacteria;Alphaproteobacteria;Acetobacterales;Acetobacteraceae;Rubritepida;	0	0.00461666	0.00399672	0	0.00127642	0.00109093	0.000849134	0.00426958	0	0	0	0	0	0.000422278	0.000625379	0	0	0	0	0.00115456	0	0	0	0	0	0	0.00849696	0	0.00125541	0	0	0	0	0	0	0	0	0	0	0	0	0	0	0
T952	Bacteria;Proteobacteria;Alphaproteobacteria;Acetobacterales;Acetobacteraceae;uncultured;	0.00216603	0	0.00299754	0	0	0.00218186	0.0416076	0.0597741	0.0255685	0	0	0	0	0.000422278	0	0.00157335	0	0	0.00460516	0.00692737	0.00221391	0	0	0	0	0	0	0	0	0	0	0	0	0	0	0	0	0	0	0	0	0	1.3996	0.784
T953	Bacteria;Proteobacteria;Alphaproteobacteria;Acetobacterales;Acetobacterales Incertae Sedis;	0	0	0	0	0	0.00109093	0.00169827	0.00426958	0.00451209	0	0	0	0	0	0	0	0	0	0	0	0	0	0	0	0	0	0	0	0	0	0	0	0	0	0	0	0	0.0031	0	0.018615	0	0	0.1712	0.0219
T954	Bacteria;Proteobacteria;Alphaproteobacteria;Acetobacterales;Acetobacterales Incertae Sedis;Oleomonas;	0	0	0	0	0	0	0	0	0	0	0	0	0	0.000422278	0	0	0	0	0	0.00115456	0	0	0	0	0	0	0.00070808	0	0	0	0	0.00118773	0	0	0	0	0	0.001	0	0.00744602	0	0	0	0.002
T955	Bacteria;Proteobacteria;Alphaproteobacteria;Acetobacterales;Acetobacterales Incertae Sedis;Zavarzinia;	0	0	0	0	0	0	0	0	0	0	0	0	0	0	0	0	0	0	0	0	0	0	0	0	0	0	0	0	0	0	0	0	0	0	0	0	0	0	0	0.0018615	0	0	0	0
T956	Bacteria;Proteobacteria;Alphaproteobacteria;Acetobacterales;Acetobacterales Incertae Sedis;uncultured;	0	0	0	0	0	0	0	0	0	0	0	0	0	0.000422278	0	0	0	0	0	0	0	0	0	0	0	0	0	0	0	0	0	0	0	0	0	0	0	0	0	0.0018615	0	0	0.0028	0
T957	Bacteria;Proteobacteria;Alphaproteobacteria;Acetobacterales;Elioraeaceae;Elioraea;	0	0	0	0	0	0	0	0	0	0	0	0	0	0	0	0	0	0	0	0	0	0	0	0	0	0	0	0	0	0	0	0	0	0	0	0	0	0	0	0	0	0	0	0.001
T958	Bacteria;Proteobacteria;Alphaproteobacteria;Alphaproteobacteria Incertae Sedis;Unknown Family;Acuticoccus;	0	0	0	0	0	0	0	0	0	0	0	0	0	0	0	0	0	0	0	0	0	0	0	0	0	0	0	0	0	0	0	0	0	0	0	0	0	0	0	0	0	0	0	0
T959	Bacteria;Proteobacteria;Alphaproteobacteria;Alphaproteobacteria Incertae Sedis;Unknown Family;uncultured;	0.00216603	0.00769444	0.00799345	0	0	0.00327279	0.0152844	0.0213479	0.0255685	0	0	0	0.0033919	0.00337822	0	0.000786674	0	0	0	0.00346368	0.00664172	0	0	0	0.0353835	0.00589657	0.0375282	0.00206413	0.00125541	0.00320287	0	0.0035632	0.000747267	0	0	0	0	0.002	0	0.0018615	0	0.000813858	0	0
T960	Bacteria;Proteobacteria;Alphaproteobacteria;Azospirillales;Azospirillaceae;	0	0	0	0	0	0	0	0	0	0	0	0	0	0	0	0	0	0	0	0	0	0	0	0	0	0	0	0	0	0	0	0	0	0	0	0	0	0	0	0	0	0	0	0
T961	Bacteria;Proteobacteria;Alphaproteobacteria;Azospirillales;Azospirillaceae;Azospirillum;	0.00216603	0	0	0	0	0	0	0.00426958	0	0	0	0	0.0033919	0.00337822	0.00375227	0.000786674	0	0	0.00115129	0	0	0	0	0	0	0	0.00070808	0	0	0	0	0.00118773	0	0	0	0	0	0	0	0	0	0	0	0.001
T962	Bacteria;Proteobacteria;Alphaproteobacteria;Azospirillales;Azospirillaceae;Desertibacter;	0.00108301	0.00307778	0.00299754	0	0	0.00109093	0.000849134	0	0	0	0	0	0.00847975	0.0202693	0.0268913	0	0	0	0.00230258	0.00692737	0	0	0	0	0.0012637	0	0.00212424	0	0	0	0	0	0.000747267	0	0	0.00111151	0	0.002	0.00209387	0	0	0	0	0
T963	Bacteria;Proteobacteria;Alphaproteobacteria;Azospirillales;Azospirillaceae;Nitrospirillum;	0	0	0	0	0	0	0	0	0	0	0	0	0	0	0	0	0	0	0	0	0	0	0	0	0	0	0	0	0	0	0	0	0	0	0	0	0	0	0	0	0	0	0	0.002
T964	Bacteria;Proteobacteria;Alphaproteobacteria;Azospirillales;Azospirillaceae;Niveispirillum;	0	0	0	0	0	0	0.000849134	0	0.00150403	0	0	0	0	0	0	0	0	0	0	0	0	0	0	0	0	0	0.00070808	0	0.00125541	0.00320287	0	0	0	0	0	0	0	0	0	0	0	0	0	0
T965	Bacteria;Proteobacteria;Alphaproteobacteria;Azospirillales;Azospirillaceae;Rhodocista;	0	0	0	0	0	0.00109093	0	0	0.00150403	0	0	0	0	0	0	0.000393337	0.000945358	0	0.00230258	0	0	0	0	0	0	0	0.00283232	0.00103207	0.00125541	0	0	0	0	0	0	0	0.000945358	0	0	0	0	0.000406929	0	0
T966	Bacteria;Proteobacteria;Alphaproteobacteria;Azospirillales;Azospirillaceae;Skermanella;	0	0	0	0	0	0	0	0	0	0	0	0	0	0	0	0	0	0	0	0	0	0	0	0	0	0	0	0	0	0	0	0	0	0	0	0	0	0	0	0	0	0	0	0.0667
T967	Bacteria;Proteobacteria;Alphaproteobacteria;Azospirillales;Azospirillaceae;uncultured;	0.0563167	0.104644	0.049959	0.0272657	0.0523333	0.0490918	0.0169827	0.0170783	0.0315846	0.0400534	0.00966767	0.00954745	0.0237433	0.00211139	0.00250152	0.0204535	0.0189072	0.0287172	0.0103616	0.00346368	0.00442782	0	0.00734853	0.000882106	0.0012637	0.00491381	0.017702	0.0423147	0.0414287	0.0144129	0.0261837	0.0308811	0.0328797	0	0	0.00222301	0.0189072	0.0348	0.0554875	0.137751	0.0152693	0.0370306	0	0.002
T968	Bacteria;Proteobacteria;Alphaproteobacteria;Azospirillales;Azospirillales Incertae Sedis;Stella;	0	0	0	0	0	0	0	0	0	0	0	0	0	0	0	0	0	0	0	0	0	0	0	0	0	0	0	0.00412827	0	0	0	0	0	0	0	0	0	0	0	0	0	0	0	0
T969	Bacteria;Proteobacteria;Alphaproteobacteria;Azospirillales;Inquilinaceae;Inquilinus;	0.00108301	0.00307778	0.0139885	0	0.00255284	0	0.00509481	0.00640437	0.00300806	0	0	0	0.0220474	0.0722095	0.540953	0.00983342	0	0	0.00230258	0.00230912	0.00221391	0	0	0	0.0012637	0.000982762	0.00495656	0	0.000627707	0.00160143	0	0	0.000747267	0	0	0	0	0.0051	0	0.014892	0.000694059	0.00122079	0.0524	0.0747
T970	Bacteria;Proteobacteria;Alphaproteobacteria;Caedibacterales;Caedibacteraceae;Caedibacter;	0.00433205	0.00769444	0.0119902	0.00209736	0	0	0.00339654	0.0149435	0.00300806	0.00500668	0	0	0.0118717	0.0658753	0.294554	0.00236002	0.000945358	0	0.00115129	0.00230912	0.00442782	0.0036	0	0	0.307078	0.122845	0.660639	0.00103207	0.0094156	0.0144129	0	0.0783904	0.0089672	0.00203165	0.0112682	0.0111151	0.000945358	0.0174	0.00523467	0.0483991	0.00138812	0.0142425	0	0
T971	Bacteria;Proteobacteria;Alphaproteobacteria;Caulobacterales;Caulobacteraceae;Asticcacaulis;	0	0	0.00799345	0.00209736	0	0.00109093	0	0.00213479	0	0	0	0	0.0101757	0.0105569	0.0481542	0.00196668	0.00189072	0	0	0	0	0	0.00122475	0	0.00631848	0.00294829	0.0580626	0	0.00125541	0	0	0.00237547	0	0	0.00140853	0	0.00189072	0.0195	0.0062816	0.0670141	0	0.00488315	0	0.004
T972	Bacteria;Proteobacteria;Alphaproteobacteria;Caulobacterales;Caulobacteraceae;Brevundimonas;	0	0	0.000999181	0	0	0	0	0.00213479	0.00150403	0	0	0	0.0067838	0.0477174	0.202623	0.000786674	0	0	0.00230258	0	0	0	0	0.000882106	0.0303287	0.0255518	0.0290313	0.0103207	0.0094156	0	0	0.00237547	0.0022418	0	0.0126768	0.00444603	0	0.0072	0.00104693	0.014892	0	0.0122079	0	0.0209
T973	Bacteria;Proteobacteria;Alphaproteobacteria;Caulobacterales;Caulobacteraceae;Caulobacter;	0.00216603	0.00769444	0.0049959	0	0	0.00109093	0	0	0.00300806	0	0.00241692	0	0.00847975	0.0633417	0.103188	0	0.000945358	0	0.00115129	0.00115456	0	0	0	0	0.00505478	0.00491381	0.0644353	0.00103207	0	0.00320287	0	0.0035632	0.0044836	0	0	0	0.000945358	0.0051	0.00104693	0.0167535	0.000694059	0.0028485	0.0055	0.0159
T974	Bacteria;Proteobacteria;Alphaproteobacteria;Caulobacterales;Caulobacteraceae;PMMR1;	0.214437	0.45705	0.482604	0.0671155	0.137854	0.0883652	0.0670816	0.108874	0.105282	0.0517356	0.0193353	0.0136392	0.427379	1.49444	4.25696	0.162055	0.135186	0.133646	0.0460516	0.0738919	0.0575616	0.0107	0.0502149	0.0485159	0.468831	0.571968	1.03026	0.153778	0.206516	0.136122	0.0130919	0.136589	0.133761	0.00812661	0.00422559	0.0377912	0.135186	0.6955	0.647005	1.56925	0.197807	0.992093	0.0028	0.007
T975	Bacteria;Proteobacteria;Alphaproteobacteria;Caulobacterales;Caulobacteraceae;Phenylobacterium;	0	0	0	0	0	0	0	0	0	0	0	0	0	0	0	0	0	0	0	0	0	0	0	0	0	0	0	0	0	0	0	0	0	0	0	0	0	0	0	0	0	0	0.011	0.0239
T976	Bacteria;Proteobacteria;Alphaproteobacteria;Caulobacterales;Caulobacteraceae;uncultured;	0.00216603	0.0153889	0.0169861	0	0	0	0	0	0.00300806	0.00500668	0	0	0.00508785	0.000422278	0.0143837	0	0	0	0	0	0	0	0	0	0	0.000982762	0.0191182	0	0	0	0.00218198	0	0	0	0	0	0	0.0092	0.00209387	0.0260611	0	0	0.8944	0.6824
T977	Bacteria;Proteobacteria;Alphaproteobacteria;Caulobacterales;Hyphomonadaceae;Euryhalocaulis;	0	0	0	0	0	0	0	0	0	0	0	0	0	0	0	0	0	0	0	0	0	0	0	0	0	0	0	0	0.00376624	0.00160143	0	0	0	0	0	0	0	0	0	0	0	0.000406929	0	0.002
T978	Bacteria;Proteobacteria;Alphaproteobacteria;Caulobacterales;Hyphomonadaceae;Hirschia;	0	0	0	0	0	0	0	0	0	0	0	0	0	0	0	0	0	0	0	0	0	0	0	0	0	0	0	0	0.000627707	0	0	0	0	0	0	0	0	0	0	0	0	0	0	0.009
T979	Bacteria;Proteobacteria;Alphaproteobacteria;Caulobacterales;Hyphomonadaceae;Hyphobacterium;	0	0	0	0	0	0	0	0	0	0	0	0	0	0	0	0	0	0	0	0	0	0	0	0	0	0	0	0.00103207	0.00125541	0	0	0.00118773	0	0	0	0	0	0	0	0	0	0	0	0.002
T980	Bacteria;Proteobacteria;Alphaproteobacteria;Caulobacterales;Hyphomonadaceae;Hyphomonas;	0	0	0	0	0	0	0	0	0	0	0	0	0	0.00168911	0.00125076	0	0.000945358	0	0	0	0	0	0	0	0	0	0.00283232	0.0030962	0.00188312	0	0	0	0	0	0	0.00111151	0.000945358	0	0	0	0	0	0	0
T981	Bacteria;Proteobacteria;Alphaproteobacteria;Caulobacterales;Hyphomonadaceae;Maricaulis;	0.00324904	0.0215444	0.021982	0.00209736	0	0	0	0.00213479	0.00150403	0.00333778	0	0	0	0.000844555	0.00250152	0.000786674	0.000945358	0	0	0	0	0	0	0	0.074558	0.144466	0.274027	1.94028	1.10665	0.608545	0.218198	0.168658	0.261543	0.0731395	0.045073	0.0244531	0.000945358	0.1536	0.0125632	0.221519	0	0.000406929	0	0.001
T982	Bacteria;Proteobacteria;Alphaproteobacteria;Caulobacterales;Hyphomonadaceae;Oceanicaulis;	0.0238263	0.0646333	0.0809336	0.169886	0.288471	0.236732	0.0144353	0.0256175	0.0240645	0.0884513	0.029003	0.017731	0.00508785	0.00126683	0.00625379	0.00432671	0.00472679	0	0.00115129	0.00923649	0.00442782	0.0009	0.00122475	0.00176421	0.329824	0.346915	0.533892	5.09531	4.0531	2.60714	0.38621	0.483407	1.01852	0.0589179	0.09578	0.0755824	0.00472679	0.0143	0.0062816	0.0688757	0.000694059	0.151378	0	0.001
T983	Bacteria;Proteobacteria;Alphaproteobacteria;Caulobacterales;Hyphomonadaceae;SWB02;	0	0	0	0	0	0	0	0	0	0	0	0	0	0	0.000625379	0	0	0	0	0	0	0	0	0	0	0	0	0	0	0	0	0	0	0	0	0	0	0.0102	0.00209387	0.0335071	0	0	0.3423	0.006
T984	Bacteria;Proteobacteria;Alphaproteobacteria;Caulobacterales;Hyphomonadaceae;uncultured;	0	0	0	0	0	0	0	0	0	0	0	0	0	0	0	0	0	0	0	0	0	0	0	0	0	0	0	0	0	0	0	0	0	0	0	0	0	0	0	0.0018615	0	0	0.9469	0.4503
T985	Bacteria;Proteobacteria;Alphaproteobacteria;Caulobacterales;Parvularculaceae;Amphiplicatus;	0	0.00153889	0	0	0	0	0.000849134	0.00213479	0.00451209	0	0	0	0.00169595	0.000422278	0.000625379	0.00118001	0.00189072	0	0.00690775	0.00230912	0	0	0	0	0	0.000982762	0.00283232	0.00103207	0.00251083	0	0	0	0.000747267	0	0	0	0.00189072	0.001	0	0	0	0	0	0
T986	Bacteria;Proteobacteria;Alphaproteobacteria;Caulobacterales;Parvularculaceae;uncultured;	0.00108301	0.00461666	0.00199836	0	0.00255284	0	0.0195301	0.0256175	0.0225605	0	0	0	0.0118717	0.0312485	0.00562841	0.00314669	0.000945358	0	0.0103616	0.00230912	0.00664172	0.0027	0	0.00176421	0.0012637	0	0.00070808	0	0.00125541	0.00160143	0	0.0035632	0.00149453	0	0	0	0.000945358	0	0	0	0	0.00122079	0	0
T987	Bacteria;Proteobacteria;Alphaproteobacteria;Dongiales;Dongiaceae;Dongia;	0	0	0	0	0	0	0	0	0	0	0	0	0	0	0	0	0	0	0	0	0	0	0	0	0	0	0.00070808	0	0	0	0	0	0	0	0	0	0	0	0	0	0	0	0.0083	0.003
T988	Bacteria;Proteobacteria;Alphaproteobacteria;Elsterales;Elsteraceae;Aliidongia;	0	0.00153889	0.00199836	0.00419472	0.00255284	0.00436372	0.00169827	0.00213479	0.0105282	0	0	0	0	0	0.000625379	0.00314669	0.00283607	0.00220902	0.0103616	0.00692737	0.00442782	0	0	0.000882106	0	0	0.00070808	0	0	0	0	0.00118773	0	0	0	0	0.00283607	0.002	0.00209387	0.0018615	0.00138812	0.000406929	0	0
T989	Bacteria;Proteobacteria;Alphaproteobacteria;Elsterales;Elsteraceae;Lacibacterium;	0.00108301	0.00153889	0.000999181	0	0	0	0.000849134	0	0.00150403	0	0	0	0	0	0	0	0	0	0	0	0	0	0	0	0	0	0	0	0	0	0	0	0	0	0	0	0	0	0	0.00558451	0.00138812	0.00366236	0	0
T990	Bacteria;Proteobacteria;Alphaproteobacteria;Elsterales;Elsteraceae;uncultured;	0.0519846	0.0554	0.038968	0.0272657	0.024252	0.0261823	0.25474	0.230557	0.157923	0.01502	0.00725076	0.00409176	0.035615	0.0139352	0.0143837	0.0440537	0.0614483	0.161258	0.0345387	0.0323277	0.0132834	0	0.00979804	0.00264632	0.0379109	0.0324312	0.0467333	0.12488	0.108593	0.073666	0.175649	0.11521	0.12031	0.00203165	0.00563412	0.00555753	0.0614483	0.0328	0.0575814	0.0856292	0.0138812	0.0541216	0.011	0.004
T991	Bacteria;Proteobacteria;Alphaproteobacteria;Elsterales;URHD0088;	0.00216603	0	0.000999181	0.00209736	0.00510569	0.00545464	0.000849134	0.00426958	0	0	0	0	0.00169595	0	0.00187614	0	0	0	0.00115129	0	0	0	0	0	0	0	0	0	0	0	0	0	0	0	0	0	0	0	0	0	0	0	0	0
T992	Bacteria;Proteobacteria;Alphaproteobacteria;Elsterales;uncultured;	0	0	0	0	0	0	0	0	0	0	0	0	0	0	0	0	0	0	0	0	0	0	0	0	0	0	0	0	0	0	0	0	0	0	0	0	0	0	0	0	0	0	3.4755	0.9015
T993	Bacteria;Proteobacteria;Alphaproteobacteria;Holosporales;Holosporaceae;uncultured;	0	0	0	0	0	0	0.000849134	0	0	0	0	0	0.0373109	0.000844555	0.0031269	0	0	0	0	0	0	0	0	0	0	0	0.00070808	0	0	0	0	0	0	0	0	0	0	0	0	0	0	0.000813858	0.011	0
T994	Bacteria;Proteobacteria;Alphaproteobacteria;Kordiimonadales;uncultured;	0	0	0.000999181	0	0	0	0	0	0	0	0	0	0.00169595	0.00675644	0.0193868	0	0	0	0	0	0	0	0	0	0	0	0.270487	0	0.00251083	0	0	0	0	0	0	0.00111151	0	0.0031	0	0.00372301	0	0.000813858	0	0
T995	Bacteria;Proteobacteria;Alphaproteobacteria;Micavibrionales;Micavibrionaceae;uncultured;	0	0.00153889	0.00299754	0	0	0.00109093	0	0	0	0	0	0	0.00847975	0.00337822	0	0.00668673	0	0.00220902	0.00460516	0.00115456	0	0	0	0	0	0	0.00212424	0	0.00125541	0	0	0.00118773	0	0	0	0	0	0.0215	0.0167509	0.014892	0.00694059	0.00895244	0	0
T996	Bacteria;Proteobacteria;Alphaproteobacteria;Micavibrionales;uncultured;	0	0	0	0	0	0	0	0	0	0	0	0	0	0	0	0.000393337	0	0	0	0	0	0	0	0	0	0	0	0	0	0	0	0	0	0	0	0	0	0.001	0.00104693	0	0	0	0	0
T997	Bacteria;Proteobacteria;Alphaproteobacteria;Micropepsales;Micropepsaceae;	0.00108301	0.0461666	0.0139885	0	0	0.00327279	0	0.00213479	0.00752015	0	0	0	0.0033919	0	0	0	0	0	0	0	0	0	0	0	0	0	0	0	0	0	0	0	0	0	0	0	0	0.0082	0	0.014892	0.000694059	0.000406929	0.0166	0.008
T998	Bacteria;Proteobacteria;Alphaproteobacteria;Micropepsales;Micropepsaceae;Micropepsis;	0.212271	0.89871	0.437641	0.660668	0.801593	0.937108	0.0543446	0.207075	0.219588	0.328772	0.0459215	0.0763796	1.86215	0.0595412	0.0356466	0.221055	0.246739	0.464998	0.125491	0.101601	0.10184	0	0.0281694	0.0317558	0.00379109	0.0078621	0.0297394	0.0185772	0.0144373	0.0160143	0.00436395	0.0190037	0.00747267	0	0	0	0.246739	4.6102	1.72954	3.30231	0.392837	0.91437	0.0083	0.002
T999	Bacteria;Proteobacteria;Alphaproteobacteria;Micropepsales;Micropepsaceae;Rhizomicrobium;	0	0	0	0	0	0	0	0	0	0	0	0	0	0	0	0	0	0	0	0	0	0	0	0	0	0	0	0	0	0	0	0	0	0	0	0	0	0	0	0	0	0	0.0524	0
T1000	Bacteria;Proteobacteria;Alphaproteobacteria;Micropepsales;Micropepsaceae;uncultured;	0	0	0	0	0	0	0	0	0	0	0	0	0	0	0	0	0	0	0	0	0	0	0	0	0	0	0.00070808	0	0	0	0	0	0	0	0	0	0	0	0	0.0018615	0	0	1.372	1.9903
T1001	Bacteria;Proteobacteria;Alphaproteobacteria;NRL2;	0	0	0	0	0	0	0	0	0	0	0	0	0.0033919	0	0	0	0	0	0	0	0	0	0	0	0	0	0	0	0	0	0	0	0	0	0	0	0	0	0	0.0018615	0	0	0	0.003
T1002	Bacteria;Proteobacteria;Alphaproteobacteria;Paracaedibacterales;Paracaedibacteraceae;Candidatus Captivus;	0	0	0	0	0	0	0	0	0	0	0	0	0	0	0	0	0	0.00110451	0	0	0	0	0	0	0	0	0	0	0	0	0	0	0	0	0	0	0	0	0.00104693	0.0018615	0	0	0	0
T1003	Bacteria;Proteobacteria;Alphaproteobacteria;Paracaedibacterales;Paracaedibacteraceae;Candidatus Finniella;	0	0	0	0	0	0	0	0	0	0	0	0	0.00169595	0	0.00187614	0.000393337	0	0	0	0	0	0.0018	0	0.00264632	0	0	0.0226586	0	0	0	0	0.00118773	0	0	0	0	0	0.001	0	0	0	0	0	0
T1004	Bacteria;Proteobacteria;Alphaproteobacteria;Paracaedibacterales;Paracaedibacteraceae;Candidatus Paracaedibacter;	0	0	0	0	0	0	0	0	0	0	0.00483384	0	0	0	0	0	0	0	0	0	0	0	0	0	0	0	0	0	0	0	0	0	0	0	0	0	0	0	0	0	0	0	0	0
T1005	Bacteria;Proteobacteria;Alphaproteobacteria;Paracaedibacterales;Paracaedibacteraceae;uncultured;	0	0	0	0	0	0	0	0	0	0	0	0	0	0	0	0	0	0	0	0	0	0	0	0	0	0	0	0	0	0	0	0	0	0	0	0	0	0	0	0	0	0	0	0
T1006	Bacteria;Proteobacteria;Alphaproteobacteria;Parvibaculales;PS1 clade;	0	0	0	0	0	0	0	0	0	0	0	0	0.00169595	0	0	0	0	0	0	0	0	0	0	0	0	0	0	0	0	0	0	0	0	0	0	0	0	0	0	0	0	0	0	0
T1007	Bacteria;Proteobacteria;Alphaproteobacteria;Parvibaculales;Parvibaculaceae;	0	0	0	0	0	0	0	0	0	0	0	0	0	0	0	0	0	0	0	0	0	0	0	0	0	0	0	0	0	0	0	0	0	0	0	0	0	0	0	0	0	0	0	0
T1008	Bacteria;Proteobacteria;Alphaproteobacteria;Parvibaculales;Parvibaculaceae;Parvibaculum;	0	0.00153889	0.00399672	0	0	0	0	0	0	0	0	0	0	0	0.000625379	0.000393337	0	0	0	0	0	0	0	0	0	0	0	0	0	0	0	0	0	0	0	0	0	0.001	0	0.00744602	0	0	0	0.003
T1009	Bacteria;Proteobacteria;Alphaproteobacteria;Parvibaculales;Parvibaculaceae;Rhodoligotrophos;	0	0	0	0	0	0	0	0	0	0	0	0	0	0	0.000625379	0	0	0	0	0	0	0	0	0	0	0	0	0	0	0	0	0	0	0	0	0	0	0	0.00104693	0	0	0	0	0.001
T1010	Bacteria;Proteobacteria;Alphaproteobacteria;Parvibaculales;Parvibaculaceae;uncultured;	0	0	0	0	0	0	0	0	0	0	0	0	0	0	0	0	0	0	0	0	0	0	0	0	0	0	0	0	0	0	0	0	0	0	0	0	0	0	0	0	0	0	0.0883	0
T1011	Bacteria;Proteobacteria;Alphaproteobacteria;Parvibaculales;uncultured;	0	0	0	0	0	0	0	0	0	0	0	0	0	0	0	0	0	0	0	0	0	0	0	0	0	0	0	0	0	0	0	0	0	0	0	0	0	0	0	0	0	0	0	0
T1012	Bacteria;Proteobacteria;Alphaproteobacteria;Puniceispirillales;	0	0	0.000999181	0	0	0	0	0	0	0	0	0	0	0	0	0	0	0	0	0	0.00221391	0	0	0	0	0	0	0	0	0	0	0	0	0	0	0	0	0	0	0	0	0	0	0
T1013	Bacteria;Proteobacteria;Alphaproteobacteria;Puniceispirillales;EF100-94H03;	0	0	0	0	0.00127642	0	0	0	0	0.00333778	0.0120846	0.00409176	0	0	0	0	0	0	0	0	0	0	0	0	0	0	0	0	0	0	0	0	0	0	0	0	0	0	0	0	0	0	0	0
T1014	Bacteria;Proteobacteria;Alphaproteobacteria;Puniceispirillales;Puniceispirillales Incertae Sedis;Constrictibacter;	0	0	0	0	0	0	0	0	0	0	0	0	0	0	0	0	0	0	0	0	0	0	0	0	0	0	0.0035404	0	0	0	0	0	0	0	0	0	0	0	0	0	0	0	0	0.007
T1015	Bacteria;Proteobacteria;Alphaproteobacteria;Puniceispirillales;SAR116 clade;	0.0498186	0.0492444	0.0129893	0.0209736	0.0280813	0.0381825	0.000849134	0.0128087	0.0150403	0.0233645	0.00725076	0.0109114	0.132284	0.00929011	0.018136	0.0456271	0.0557761	0.0508074	0.00805904	0.00808193	0.0132834	0	0.00612377	0.00264632	0.542125	0.48745	0.729322	1.27151	1.07966	0.589328	1.68776	1.18892	1.11716	0.0426647	0.0408474	0.0866975	0.0557761	0.0594	0.0617691	0.11169	0.0360911	0.157075	0	0
T1016	Bacteria;Proteobacteria;Alphaproteobacteria;Puniceispirillales;uncultured;	0.00108301	0	0	0.00209736	0	0.00109093	0.000849134	0	0.00150403	0	0	0	0	0	0.000625379	0.00157335	0.000945358	0	0	0	0	0	0	0.000882106	0	0	0.00637272	0.0030962	0.00502166	0	0	0.00118773	0.000747267	0	0	0	0.000945358	0	0	0	0	0.00162772	0	0
T1017	Bacteria;Proteobacteria;Alphaproteobacteria;Reyranellales;Reyranellaceae;Reyranella;	0.00108301	0.00153889	0	0	0	0	0	0	0	0	0	0	0	0	0.000625379	0	0	0	0	0.00115456	0	0	0	0	0.00252739	0	0.0290313	0	0	0.00160143	0	0	0	0	0	0	0	0	0	0	0	0	0.4417	0.1205
T1018	Bacteria;Proteobacteria;Alphaproteobacteria;Reyranellales;Reyranellaceae;uncultured;	0	0	0	0	0	0	0	0	0	0	0	0	0.00508785	0.000422278	0	0.000786674	0	0	0	0	0	0	0	0	0	0	0	0	0	0	0	0	0	0	0	0	0	0.002	0.00104693	0.0018615	0	0.000406929	0.0994	0.002
T1019	Bacteria;Proteobacteria;Alphaproteobacteria;Rhizobiales;A0839;	0	0	0	0	0	0	0	0	0	0	0	0	0.00508785	0.0485619	0.0875531	0.000393337	0.000945358	0	0	0.00461824	0	0	0	0	0.0176917	0.000982762	0.00141616	0	0	0.00160143	0	0	0.00298907	0	0	0	0.000945358	0	0	0.0018615	0	0.000406929	0	0
T1020	Bacteria;Proteobacteria;Alphaproteobacteria;Rhizobiales;Amb-16S-1323;	0.0433205	0.0400111	0.0619492	0.00838944	0.00765853	0.0076365	0.0984996	0.130222	0.0902418	0.00500668	0.0145015	0.00545569	0.00169595	0.102191	0.00687917	0.0121934	0.00472679	0.00110451	0.0253284	0.0438733	0.0199252	0	0	0.00176421	0.0695032	0.0894314	0.0332798	0.0402506	0.0458226	0.062456	0.0458215	0.0855168	0.0650122	0	0.00140853	0.00555753	0.00472679	0	0.00523467	0	0	0.000406929	0.0718	0.001
T1021	Bacteria;Proteobacteria;Alphaproteobacteria;Rhizobiales;Beijerinckiaceae;	0	0	0	0	0	0	0	0	0	0	0	0	0	0	0	0	0	0	0	0	0	0	0	0	0.00379109	0	0.00637272	0	0	0	0	0.00118773	0	0	0	0	0	0	0	0	0	0	0	0
T1022	Bacteria;Proteobacteria;Alphaproteobacteria;Rhizobiales;Beijerinckiaceae;1174-901-12;	0	0	0	0.00209736	0	0	0.000849134	0	0	0	0	0	0	0	0	0	0	0	0	0.0150093	0	0	0	0	0	0	0.00070808	0	0	0	0	0	0	0	0	0	0	0	0	0	0	0	0.0028	0.002
T1023	Bacteria;Proteobacteria;Alphaproteobacteria;Rhizobiales;Beijerinckiaceae;28-YEA-48;	0.00108301	0.00615555	0.0169861	0	0	0.00109093	0	0	0	0	0	0	0.0101757	0.050251	0.0894292	0.000786674	0	0	0	0.00115456	0.00221391	0	0	0	0.518115	0.208346	0.408562	0.0123848	0.0232252	0.0288258	0.00436395	0.103333	0.0545505	0.0101583	0	0.00222301	0	0.0072	0.00104693	0.00558451	0	0.000406929	0	0.002
T1024	Bacteria;Proteobacteria;Alphaproteobacteria;Rhizobiales;Beijerinckiaceae;Beijerinckia;	0.00433205	0.00153889	0.00899263	0	0	0	0	0.00213479	0.00150403	0	0	0	0	0.00211139	0.00750455	0	0	0	0	0	0	0	0	0	0.0176917	0.0186725	0.0198262	0.00412827	0.0094156	0.00320287	0.00109099	0.00950186	0.0022418	0	0	0	0	0	0	0.0018615	0	0	0	0
T1025	Bacteria;Proteobacteria;Alphaproteobacteria;Rhizobiales;Beijerinckiaceae;Bosea;	0	0.00769444	0	0	0	0	0	0	0	0	0	0	0	0	0	0	0	0	0	0	0	0	0	0	0	0	0	0	0	0	0	0	0	0	0	0	0	0	0	0	0	0	0	0.009
T1026	Bacteria;Proteobacteria;Alphaproteobacteria;Rhizobiales;Beijerinckiaceae;Chelatococcus;	0.00108301	0	0.000999181	0	0	0.00109093	0	0	0.00150403	0	0	0	0	0	0.000625379	0	0	0	0	0	0	0	0	0	0.00252739	0.000982762	0.00283232	0.00103207	0	0.00160143	0	0.00118773	0.000747267	0	0	0	0	0	0	0	0	0	0.0028	0.006
T1027	Bacteria;Proteobacteria;Alphaproteobacteria;Rhizobiales;Beijerinckiaceae;FFCH5858;	0.0324904	0.01385	0.00399672	0	0	0.00109093	0	0	0.00601612	0.00834446	0.00483384	0.00136392	0.033919	0.899874	0.0700425	0.00196668	0.00378143	0.00110451	0	0.0334823	0.00221391	0.025	0.00244951	0	0.367735	0.25257	0.129579	0.0206413	0.0401732	0.0320287	0.00654593	0.250612	0.0283961	0.00406331	0.00422559	0.00444603	0.00378143	0.001	0.00104693	0.0018615	0	0.00610394	0.011	0
T1028	Bacteria;Proteobacteria;Alphaproteobacteria;Rhizobiales;Beijerinckiaceae;FukuN57;	0	0	0	0	0	0	0	0.00426958	0.00150403	0	0	0	0.0033919	0.00295594	0.00437765	0	0.000945358	0	0	0	0.00221391	0	0	0	0.0012637	0	0.00070808	0.00206413	0	0.00160143	0	0.00118773	0	0	0	0	0.000945358	0.001	0.0104693	0	0	0.000406929	0	0
T1029	Bacteria;Proteobacteria;Alphaproteobacteria;Rhizobiales;Beijerinckiaceae;Methylobacterium;	0	0	0	0	0	0	0	0	0.00150403	0	0	0	0	0.000422278	0.00125076	0	0	0	0	0	0	0	0	0	0	0.00589657	0	0	0.00125541	0.00160143	0	0.00118773	0.00149453	0	0	0	0	0	0	0	0	0	0	0
T1030	Bacteria;Proteobacteria;Alphaproteobacteria;Rhizobiales;Beijerinckiaceae;Methylocapsa;	0	0	0	0	0.00127642	0	0	0.00213479	0	0	0	0	0	0.00126683	0.000625379	0.00118001	0	0	0	0	0	0	0	0	0	0	0.00141616	0.00103207	0.00125541	0	0	0	0	0	0	0	0	0.001	0.00209387	0.0018615	0	0.000406929	0.0193	0.001
T1031	Bacteria;Proteobacteria;Alphaproteobacteria;Rhizobiales;Beijerinckiaceae;Methylocella;	0	0	0	0	0	0	0	0	0	0	0	0	0	0.000422278	0.000625379	0.000786674	0	0	0.00115129	0	0	0	0	0	0	0	0	0	0	0	0	0	0	0	0	0	0	0.0031	0.00418774	0	0	0	0	0.001
T1032	Bacteria;Proteobacteria;Alphaproteobacteria;Rhizobiales;Beijerinckiaceae;Methylocystis;	0.0140792	0.0523222	0.0549549	0.00209736	0	0.00981836	0.0025474	0.0128087	0.0120322	0	0	0.00136392	0.0423988	0.0498288	0.181985	0.00275336	0.000945358	0	0.00345387	0.00692737	0	0.0009	0	0	0	0.00687934	0.00495656	0.0113527	0.021342	0.0048043	0.00109099	0.0071264	0.00821994	0	0	0	0.000945358	0.001	0.0031408	0.00744602	0.00138812	0.00406929	0.011	0
T1033	Bacteria;Proteobacteria;Alphaproteobacteria;Rhizobiales;Beijerinckiaceae;Methyloferula;	0	0	0	0	0	0	0	0	0.00150403	0	0	0	0	0	0	0	0	0	0	0	0	0	0	0	0	0	0	0	0	0	0	0	0	0	0	0	0	0	0	0	0	0.000406929	0	0
T1034	Bacteria;Proteobacteria;Alphaproteobacteria;Rhizobiales;Beijerinckiaceae;Methylorosula;	0.00541506	0.01385	0.00299754	0.00629208	0.00382927	0.00436372	0.0025474	0	0.00150403	0	0	0	0	0.00168911	0.00125076	0.00275336	0.000945358	0	0.00115129	0.00115456	0	0	0	0	0	0.000982762	0.00212424	0	0.00376624	0.00160143	0	0	0	0	0	0	0.000945358	0	0.00104693	0.0018615	0	0	0	0.001
T1035	Bacteria;Proteobacteria;Alphaproteobacteria;Rhizobiales;Beijerinckiaceae;Methylosinus;	0	0	0	0	0	0	0	0	0	0	0	0	0.0033919	0	0	0	0	0	0.00115129	0	0	0	0	0	0	0.00294829	0.00283232	0.00103207	0.000627707	0	0	0	0	0	0	0	0	0	0	0	0.000694059	0.000406929	0	0
T1036	Bacteria;Proteobacteria;Alphaproteobacteria;Rhizobiales;Beijerinckiaceae;Methylovirgula;	0	0	0	0.00209736	0	0	0	0	0	0	0	0	0	0.000422278	0	0	0	0	0	0	0	0	0	0	0	0.00196552	0.00070808	0.00103207	0.00251083	0.00160143	0.00109099	0.00118773	0.00373633	0	0	0	0	0	0	0	0	0	0.0028	0.002
T1037	Bacteria;Proteobacteria;Alphaproteobacteria;Rhizobiales;Beijerinckiaceae;Microvirga;	0	0	0	0	0	0	0	0	0	0	0	0	0	0	0	0	0	0	0	0	0	0	0	0	0	0	0	0	0	0	0	0	0	0	0	0	0	0	0	0	0	0	0.0028	0
T1038	Bacteria;Proteobacteria;Alphaproteobacteria;Rhizobiales;Beijerinckiaceae;Neo-b11;	0	0	0	0	0	0	0	0	0	0	0	0	0	0	0.000625379	0	0	0	0	0	0	0.0009	0	0	0.0012637	0.00294829	0.00495656	0	0	0	0	0	0	0	0	0	0	0	0	0	0	0	0	0
T1039	Bacteria;Proteobacteria;Alphaproteobacteria;Rhizobiales;Beijerinckiaceae;Pseudochelatococcus;	0	0	0	0	0	0	0	0	0	0	0	0	0	0	0	0	0	0	0	0	0	0	0	0	0	0	0	0	0	0	0	0	0	0	0	0	0	0	0	0	0	0	0	0.001
T1040	Bacteria;Proteobacteria;Alphaproteobacteria;Rhizobiales;Beijerinckiaceae;Psychroglaciecola;	0	0.00153889	0	0	0	0	0	0.00213479	0	0	0	0	0.00169595	0.000422278	0.000625379	0.000786674	0	0	0	0	0	0	0	0	0.0012637	0.00196552	0.00212424	0.0030962	0.00188312	0.00320287	0.00109099	0	0.00149453	0	0	0	0	0	0	0	0	0	0	0
T1041	Bacteria;Proteobacteria;Alphaproteobacteria;Rhizobiales;Beijerinckiaceae;Qingshengfania;	1.08301	1.05414	0.967207	1.37167	1.54447	2.09131	0.313331	0.616955	0.601612	0.375501	0.137764	0.111842	0.992131	0.320509	0.355215	0.780774	0.508603	0.840531	0.82893	1.24462	1.03611	0.2758	0.142072	0.105853	0.176917	0.12088	0.167107	0.323037	0.43249	0.408366	0.67314	0.127087	0.499922	0.0203165	0.0183109	0.0400142	0.508603	0.1711	2.186	0.0260611	0.180455	0.0207534	0	0
T1042	Bacteria;Proteobacteria;Alphaproteobacteria;Rhizobiales;Beijerinckiaceae;Rhodoblastus;	0	0	0	0	0	0	0	0	0	0	0	0	0	0	0	0	0	0	0	0	0	0	0	0	0	0	0	0	0.000627707	0	0	0	0	0	0	0	0	0	0	0	0	0	0.0856	0
T1043	Bacteria;Proteobacteria;Alphaproteobacteria;Rhizobiales;Beijerinckiaceae;Roseiarcus;	0.0573997	0.01385	0.038968	0.00419472	0.00255284	0.00436372	0.0526463	0.0747177	0.0721935	0.00667557	0	0	0.0831016	0.249566	0.194493	0.0212402	0.00756287	0.00994058	0.148517	0.0969831	0.0642033	0	0	0.000882106	0.0783491	0.245691	0.220213	0.0247696	0.0966669	0.0592531	0.0120009	0.0867045	0.044836	0	0	0.00111151	0.00756287	0.0379	0.0209387	0.0614296	0.00208218	0.0240088	3.216	1.5371
T1044	Bacteria;Proteobacteria;Alphaproteobacteria;Rhizobiales;Beijerinckiaceae;Salinarimonas;	0.0129962	0.0215444	0.0259787	0.0377525	0.0472276	0.0261823	0.0297197	0.0341567	0.0376008	0.00667557	0	0.00681961	0.0373109	0.105992	0.0888038	0.0593939	0.0302515	0.0640615	0.027631	0.0230912	0.0132834	0.0009	0.00612377	0.00176421	0.346253	0.165104	0.181977	0.0712126	0.118009	0.0592531	0.114554	0.308811	0.122552	0.00406331	0	0.0144496	0.0302515	0.0553	0.107834	0.0819062	0.023598	0.0325543	0	0
T1045	Bacteria;Proteobacteria;Alphaproteobacteria;Rhizobiales;Beijerinckiaceae;alphaI cluster;	0	0	0.000999181	0	0	0	0	0	0	0	0	0	0.0118717	0.00211139	0.0100061	0.000786674	0.000945358	0	0.00345387	0.00461824	0.00221391	0	0	0	0.0176917	0.0343967	0.0431929	0.0340582	0.102316	0.062456	0.0763692	0.0308811	0.064265	0	0.00140853	0.00555753	0.000945358	0	0.00418774	0.0018615	0	0.00244158	0.0193	0.0169
T1046	Bacteria;Proteobacteria;Alphaproteobacteria;Rhizobiales;Beijerinckiaceae;uncultured;	0	0	0	0	0	0.00436372	0	0	0	0	0	0	0.00169595	0.00168911	0.00187614	0.00275336	0	0	0.00230258	0.00115456	0.00442782	0	0	0	0.0505478	0.0343967	0.0424848	0.0092886	0.0200866	0.0224201	0.00763692	0.00950186	0.0104617	0	0	0.00111151	0	0.0061	0.00418774	0.00558451	0.00138812	0.000406929	0.2153	0.0817
T1047	Bacteria;Proteobacteria;Alphaproteobacteria;Rhizobiales;C2U;	0	0	0	0	0	0	0	0	0	0	0	0	0	0	0	0	0	0	0	0	0	0	0	0	0	0.000982762	0	0	0	0	0	0	0	0	0	0	0	0	0	0	0	0	0	0.0379
T1048	Bacteria;Proteobacteria;Alphaproteobacteria;Rhizobiales;D05-2;	0	0	0	0	0	0	0	0	0	0	0	0	0	0	0	0	0	0	0	0	0	0	0	0	0	0.00196552	0.00566464	0.00103207	0	0.00160143	0	0	0.00298907	0	0	0	0	0	0	0	0	0	0.0359	0.008
T1049	Bacteria;Proteobacteria;Alphaproteobacteria;Rhizobiales;Devosiaceae;	0	0	0	0	0	0	0	0	0	0	0	0	0	0	0	0	0	0	0	0	0	0	0	0	0	0	0	0	0	0	0	0	0	0	0	0	0	0	0	0	0	0	0	0
T1050	Bacteria;Proteobacteria;Alphaproteobacteria;Rhizobiales;Devosiaceae;Arsenicitalea;	0.0119131	0.0338555	0.0379689	0.00209736	0.00255284	0.00436372	0	0.00213479	0.00752015	0	0	0.00136392	0.0661421	0.299817	0.413376	0.0149468	0.00283607	0.00883607	0.00345387	0.0323277	0.00664172	0	0	0	0.161753	0.17788	0.328549	0.0350903	0.0665369	0.0592531	0.0283657	0.0688885	0.0575395	0.00609496	0	0.00333452	0.00283607	0.0666	0.0272203	0.14892	0.00555247	0.0382513	0	0.012
T1051	Bacteria;Proteobacteria;Alphaproteobacteria;Rhizobiales;Devosiaceae;Cucumibacter;	0	0	0	0	0	0	0	0	0	0	0	0	0	0	0	0	0	0	0	0	0	0	0	0	0	0	0	0	0	0	0	0	0	0	0	0	0	0	0	0	0	0	0	0
T1052	Bacteria;Proteobacteria;Alphaproteobacteria;Rhizobiales;Devosiaceae;Devosia;	0	0	0	0	0	0	0	0	0	0	0	0	0	0.000844555	0.000625379	0.000393337	0	0	0	0	0	0	0	0	0	0	0	0	0	0	0	0	0	0	0	0	0	0	0	0	0	0	0.0304	0.0976
T1053	Bacteria;Proteobacteria;Alphaproteobacteria;Rhizobiales;Devosiaceae;Paradevosia;	0.00216603	0	0.000999181	0	0	0	0	0	0	0	0	0	0.0033919	0.0038005	0.00250152	0.000393337	0	0	0	0	0	0	0	0	0.00252739	0.0078621	0.0070808	0.0030962	0.00376624	0.00160143	0	0.00475093	0.000747267	0	0	0	0	0.001	0.00104693	0.00372301	0	0.000813858	0	0
T1054	Bacteria;Proteobacteria;Alphaproteobacteria;Rhizobiales;Devosiaceae;Pelagibacterium;	0	0	0.000999181	0.00629208	0.00127642	0	0	0	0.00150403	0	0	0	0.00169595	0	0.00125076	0.00314669	0.0141804	0.00110451	0.00230258	0	0	0	0	0	0.0012637	0.000982762	0.00141616	0	0.00125541	0.00320287	0	0.00237547	0.00373633	0.00203165	0	0	0.0141804	0.002	0	0.00372301	0	0.000406929	0	0.002
T1055	Bacteria;Proteobacteria;Alphaproteobacteria;Rhizobiales;Devosiaceae;uncultured;	0.0660638	0.104644	0.0569533	0.0419472	0.0280813	0.0294551	0.0781204	0.104605	0.0797136	0.00500668	0.00483384	0	0.122108	0.0122461	0.0318943	0.0283203	0.0207979	0.0110451	0.0264797	0.0300186	0.0199252	0	0.00122475	0.000882106	0.0189554	0.037345	0.0460252	0.0650202	0.0929006	0.073666	0.0741872	0.0368197	0.0627704	0	0.00140853	0.00111151	0.0207979	0.1035	0.0533936	0.106106	0.00416435	0.0337751	0.0221	0.006
T1056	Bacteria;Proteobacteria;Alphaproteobacteria;Rhizobiales;Hyphomicrobiaceae;Filomicrobium;	2.22559	2.15598	1.97538	5.97747	5.92132	5.25064	1.13699	1.53705	1.59277	1.32009	0.193353	0.365531	0.283224	0.0768545	0.0581603	0.510945	0.404613	0.694736	0.149668	0.211285	0.210321	0.0143	0.055114	0.0379306	1.08299	1.04468	0.937498	4.64946	3.51139	2.86657	3.26315	2.53225	3.6377	0.109709	0.125359	0.124489	0.404613	1.5876	0.946428	1.45011	0.424764	1.14144	0.0028	0.002
T1057	Bacteria;Proteobacteria;Alphaproteobacteria;Rhizobiales;Hyphomicrobiaceae;Hyphomicrobium;	0	0	0	0	0.00127642	0	0	0	0.00300806	0	0.00725076	0	0.00169595	0	0.00187614	0.000393337	0	0	0	0	0	0	0	0	0	0.00589657	0.00141616	0.00103207	0	0	0.00109099	0	0	0	0	0	0	0.001	0.00209387	0.011169	0	0	0.3948	0.1444
T1058	Bacteria;Proteobacteria;Alphaproteobacteria;Rhizobiales;Hyphomicrobiaceae;Pedomicrobium;	0	0.00153889	0.00199836	0	0.00127642	0	0	0	0.00150403	0	0	0	0.00508785	0	0	0.000393337	0	0.00110451	0.00115129	0	0	0	0	0	0	0	0	0.00103207	0	0	0	0	0	0	0	0	0	0.002	0.00209387	0.0130305	0	0.00244158	4.5521	4.0852
T1059	Bacteria;Proteobacteria;Alphaproteobacteria;Rhizobiales;Hyphomicrobiaceae;uncultured;	0	0	0	0	0	0	0	0	0	0	0	0	0.00169595	0	0.0031269	0	0	0	0	0	0	0	0	0	0	0	0	0	0	0	0	0	0	0	0	0	0	0	0	0	0	0	0.0442	0.001
T1060	Bacteria;Proteobacteria;Alphaproteobacteria;Rhizobiales;KF-JG30-B3;	0.0086641	0.0584777	0.021982	0.00209736	0.00638211	0.00654557	0.056892	0.0725829	0.0451209	0.00834446	0.00241692	0.00136392	0.00169595	0.000422278	0.000625379	0.00354003	0.00189072	0	0.0172694	0.0127002	0	0	0	0	0.0012637	0	0.00566464	0	0.000627707	0	0.00109099	0	0.0022418	0	0	0	0.00189072	0.0154	0.00942241	0.0446761	0	0.000406929	0.2429	0.0488
T1061	Bacteria;Proteobacteria;Alphaproteobacteria;Rhizobiales;Kaistiaceae;Kaistia;	0	0	0	0	0	0	0	0	0	0	0	0	0	0	0	0	0	0	0	0	0	0	0	0	0	0	0	0	0	0	0	0	0	0	0	0	0	0	0	0	0	0	0.0055	0
T1062	Bacteria;Proteobacteria;Alphaproteobacteria;Rhizobiales;Labraceae;Labrys;	0	0	0	0	0	0	0	0	0	0	0	0	0	0	0	0	0	0	0	0	0	0	0	0	0	0	0.00070808	0	0	0	0	0	0	0.00203165	0	0	0	0	0	0	0	0	0.011	0.0926
T1063	Bacteria;Proteobacteria;Alphaproteobacteria;Rhizobiales;Lutibaculaceae;Lutibaculum;	0	0	0	0	0	0	0	0	0	0	0	0	0	0	0	0	0	0	0	0	0	0	0	0	0	0	0.00070808	0	0	0	0	0	0	0	0	0.00111151	0	0	0	0	0	0	0	0
T1064	Bacteria;Proteobacteria;Alphaproteobacteria;Rhizobiales;Methyloligellaceae;Methyloceanibacter;	0	0	0	0	0	0	0	0	0	0	0	0	0	0	0.000625379	0	0	0	0	0	0	0	0	0	0	0	0.00070808	0	0	0	0	0	0	0	0	0	0	0	0	0	0	0	0	0
T1065	Bacteria;Proteobacteria;Alphaproteobacteria;Rhizobiales;Methyloligellaceae;Methyloligella;	0.00324904	0.00153889	0.000999181	0.00209736	0	0	0	0	0	0	0	0	0.0033919	0.00168911	0.00187614	0.000786674	0.00189072	0.00110451	0.00115129	0.00230912	0	0	0.00122475	0	0	0	0.00070808	0	0.00439395	0.00160143	0.00218198	0	0.0022418	0	0	0.00111151	0.00189072	0.002	0.00104693	0.00744602	0	0.00366236	0	0
T1066	Bacteria;Proteobacteria;Alphaproteobacteria;Rhizobiales;Methyloligellaceae;Rhodobium;	0.00108301	0	0	0.00209736	0	0	0	0	0	0	0	0	0.0118717	0.0173134	0.0031269	0.00157335	0	0	0.00805904	0.0127002	0.00221391	0	0	0	0.00505478	0	0.00495656	0.00516033	0.00439395	0.00800717	0.00327297	0.00118773	0.00298907	0	0	0	0	0.002	0.00104693	0.00744602	0	0	0	0
T1067	Bacteria;Proteobacteria;Alphaproteobacteria;Rhizobiales;Methyloligellaceae;uncultured;	0	0	0	0	0	0	0	0	0	0	0	0	0	0	0	0	0	0	0	0	0	0	0	0	0	0	0	0	0	0	0	0	0	0	0	0	0	0	0	0	0	0.000406929	0.8558	0.0299
T1068	Bacteria;Proteobacteria;Alphaproteobacteria;Rhizobiales;Methylopilaceae;	0	0	0	0	0	0	0	0	0	0	0	0	0	0	0	0	0	0	0	0	0	0	0	0	0	0	0	0	0	0	0	0	0	0	0	0	0	0	0	0	0	0	0	0.003
T1069	Bacteria;Proteobacteria;Alphaproteobacteria;Rhizobiales;Methylopilaceae;Albibacter;	0.00108301	0	0	0	0	0	0	0	0.00150403	0	0	0	0.00169595	0.00295594	0.0100061	0	0	0	0	0	0	0	0	0	0.515588	0.169035	0.228002	0.0433468	0.0527274	0.0528474	0.0218198	0.0807659	0.0934084	0	0.00563412	0.0233416	0	0	0	0	0	0.000406929	0	0
T1070	Bacteria;Proteobacteria;Alphaproteobacteria;Rhizobiales;Methylopilaceae;Hansschlegelia;	0	0	0	0	0	0	0	0	0	0	0	0	0	0	0	0	0	0	0	0	0	0	0	0	0	0	0	0	0	0	0	0	0	0	0	0	0	0	0	0	0	0	0	0
T1071	Bacteria;Proteobacteria;Alphaproteobacteria;Rhizobiales;Methylopilaceae;Methylopila;	0	0	0	0	0	0	0	0	0	0	0	0	0	0.000422278	0	0	0	0	0	0	0	0	0	0	0	0.000982762	0	0	0	0	0	0	0	0	0	0	0	0	0	0.0018615	0	0	0	0.001
T1072	Bacteria;Proteobacteria;Alphaproteobacteria;Rhizobiales;Pleomorphomonadaceae;Ancalomicrobium;	0	0	0	0	0	0	0	0	0	0	0	0	0	0	0.000625379	0	0	0	0	0	0	0	0	0	0	0	0.00070808	0	0	0	0	0	0	0	0	0	0	0	0	0	0	0	0	0
T1073	Bacteria;Proteobacteria;Alphaproteobacteria;Rhizobiales;Pleomorphomonadaceae;Chthonobacter;	0	0	0	0	0	0	0	0	0	0	0	0	0	0.000844555	0	0	0	0	0	0	0	0	0	0	0	0	0.00141616	0	0	0	0	0	0	0	0	0	0	0	0	0	0	0	0	0.002
T1074	Bacteria;Proteobacteria;Alphaproteobacteria;Rhizobiales;Pleomorphomonadaceae;Hartmannibacter;	0	0	0	0	0	0	0	0	0	0	0	0	0	0	0.000625379	0	0	0	0	0	0	0	0	0	0	0	0	0	0	0	0	0	0	0	0	0	0	0	0	0	0	0	0	0
T1075	Bacteria;Proteobacteria;Alphaproteobacteria;Rhizobiales;Pleomorphomonadaceae;Pleomorphomonas;	0.0086641	0	0	0.00209736	0	0	0.000849134	0	0	0	0	0	0.00169595	0	0	0.000393337	0	0	0	0	0	0	0	0	0	0	0	0	0.00188312	0	0.00109099	0	0	0	0	0	0	0	0.0115163	0	0	0	0	0
T1076	Bacteria;Proteobacteria;Alphaproteobacteria;Rhizobiales;Pleomorphomonadaceae;Prosthecomicrobium;	0	0	0.000999181	0	0	0	0	0	0	0	0	0	0	0	0	0.000393337	0	0	0.00115129	0	0	0	0	0	0	0.000982762	0	0	0	0	0	0	0.000747267	0	0	0	0	0	0	0	0	0	0	0
T1077	Bacteria;Proteobacteria;Alphaproteobacteria;Rhizobiales;Pleomorphomonadaceae;uncultured;	0	0	0	0	0	0	0	0	0.00150403	0	0	0	0	0	0	0	0	0	0	0.00115456	0	0	0	0	0	0	0	0	0	0	0	0	0	0	0	0	0	0	0	0	0	0	0.0083	0
T1078	Bacteria;Proteobacteria;Alphaproteobacteria;Rhizobiales;Rhizobiaceae;	0.0433205	0.0277	0.0659459	0.00209736	0.00382927	0.00436372	0.0619868	0.0469654	0.0736975	0	0.00483384	0.00136392	0.0322231	0.390607	0.570971	0.0208469	0.00850822	0.00552254	0.946361	1.20305	2.90022	0.0027	0.00122475	0.00352843	0.712724	0.664347	0.824913	0.11972	0.164459	0.193774	0.0392756	0.287431	0.260049	0.0182849	0.00985971	0.0255646	0.00850822	0.043	0.00418774	0.0279226	0.00138812	0.0122079	0	0
T1079	Bacteria;Proteobacteria;Alphaproteobacteria;Rhizobiales;Rhizobiaceae;Aliihoeflea;	0	0	0.00199836	0	0	0	0	0	0	0	0	0	0	0.000422278	0.00562841	0	0	0	0	0	0	0	0	0	0	0	0.0035404	0.00722446	0.00313853	0	0	0.0035632	0	0	0.00281706	0	0	0.0031	0.00209387	0.00744602	0	0.000813858	0	0
T1080	Bacteria;Proteobacteria;Alphaproteobacteria;Rhizobiales;Rhizobiaceae;Allorhizobium-Neorhizobium-Pararhizobium-Rhizobium;	0	0	0	0	0	0	0	0	0	0	0	0	0	0.000422278	0	0	0	0	0	0	0	0	0	0	0	0	0	0	0	0.00320287	0	0	0	0	0	0	0	0.002	0	0.00930752	0	0	0.0028	0.1076
T1081	Bacteria;Proteobacteria;Alphaproteobacteria;Rhizobiales;Rhizobiaceae;Aminobacter;	0	0	0	0	0	0	0	0	0	0	0	0	0	0	0	0	0	0	0.00230258	0.00115456	0	0	0	0	0	0.000982762	0.00141616	0	0.000627707	0	0	0	0	0	0	0	0	0	0	0	0	0	0	0.001
T1082	Bacteria;Proteobacteria;Alphaproteobacteria;Rhizobiales;Rhizobiaceae;Aquamicrobium;	0.00108301	0	0.00199836	0	0	0.00218186	0.000849134	0.00213479	0.00300806	0	0	0	0.00169595	0.0523624	0.0650394	0.00983342	0.000945358	0	0.0391439	0.0461824	0.0132834	0	0	0	0.00631848	0.00491381	0.0127454	0	0.00690478	0.00160143	0	0.00118773	0.00373633	0	0	0	0.000945358	0.0041	0	0.00558451	0	0.00244158	0	0.001
T1083	Bacteria;Proteobacteria;Alphaproteobacteria;Rhizobiales;Rhizobiaceae;Aurantimonas;	0	0	0	0	0	0	0	0	0	0	0	0	0	0.000422278	0.0031269	0	0	0	0	0	0	0	0	0	0.0012637	0	0	0	0.00313853	0	0	0	0	0	0	0	0	0	0	0	0	0	0	0
T1084	Bacteria;Proteobacteria;Alphaproteobacteria;Rhizobiales;Rhizobiaceae;Aureimonas;	0	0	0	0	0	0	0	0	0	0	0	0	0	0.000422278	0.000625379	0	0	0	0	0	0	0	0	0	0	0	0.00070808	0	0.00627707	0	0	0	0	0	0	0	0	0	0	0	0	0	0	0.004
T1085	Bacteria;Proteobacteria;Alphaproteobacteria;Rhizobiales;Rhizobiaceae;Bartonella;	0	0	0	0	0	0.00109093	0	0	0	0	0	0	0	0.00168911	0.0118822	0.000393337	0	0	0.00115129	0.00115456	0	0	0	0	0	0.00196552	0.00424848	0.00103207	0.00690478	0.00800717	0.00109099	0.00118773	0.0067254	0	0	0	0	0	0.00104693	0.00372301	0	0	0	0
T1086	Bacteria;Proteobacteria;Alphaproteobacteria;Rhizobiales;Rhizobiaceae;Brucella;	0	0	0	0	0	0	0	0	0.00150403	0	0	0	0	0.000422278	0.000625379	0	0	0	0.00115129	0	0	0	0	0	0	0.000982762	0	0	0	0	0	0	0	0	0	0	0	0	0	0	0	0	0	0
T1087	Bacteria;Proteobacteria;Alphaproteobacteria;Rhizobiales;Rhizobiaceae;Chelativorans;	0	0	0	0	0	0	0	0	0	0	0	0	0	0	0.000625379	0	0	0	0	0	0	0	0	0	0	0	0	0	0	0.00160143	0	0	0	0	0	0	0	0	0	0	0	0	0.011	0.003
T1088	Bacteria;Proteobacteria;Alphaproteobacteria;Rhizobiales;Rhizobiaceae;Ciceribacter;	0.00324904	0	0.000999181	0	0	0	0	0	0	0	0	0	0.00169595	0.0130906	0.0206375	0.00275336	0	0	0.100162	0.0715828	0.168257	0	0	0	0.111205	0.0511036	0.130287	0.00206413	0.0232252	0.00800717	0	0.00237547	0.0022418	0	0.00281706	0	0	0.002	0	0.0018615	0	0.00569701	0	0
T1089	Bacteria;Proteobacteria;Alphaproteobacteria;Rhizobiales;Rhizobiaceae;Cohaesibacter;	0	0	0	0	0	0	0	0	0	0	0	0	0	0.000422278	0	0	0	0	0	0	0	0	0	0	0	0	0	0	0.000627707	0	0	0	0	0	0	0	0	0	0.00104693	0	0	0	0	0
T1090	Bacteria;Proteobacteria;Alphaproteobacteria;Rhizobiales;Rhizobiaceae;Ensifer;	0	0	0	0	0	0	0	0	0.00150403	0	0	0	0	0	0	0	0	0	0	0	0	0	0	0	0	0	0	0	0	0	0	0	0	0	0	0	0	0	0	0	0	0	0	0.005
T1091	Bacteria;Proteobacteria;Alphaproteobacteria;Rhizobiales;Rhizobiaceae;Falsochrobactrum;	0	0	0	0	0	0	0	0	0	0	0	0	0	0	0	0	0	0	0	0	0	0	0	0	0	0	0.00070808	0	0	0	0	0	0	0	0	0	0	0	0	0	0	0	0	0
T1092	Bacteria;Proteobacteria;Alphaproteobacteria;Rhizobiales;Rhizobiaceae;Hoeflea;	0.00324904	0.00461666	0.00799345	0.00209736	0.00127642	0.00109093	0.00169827	0	0.00451209	0.00166889	0	0	0.503697	0.349224	0.52782	0.0157335	0.0141804	0.00552254	0.0207232	0.0600372	0.104054	0.0036	0.00489902	0.0141137	0.87195	0.949348	1.42607	2.54404	2.34888	2.60393	3.81737	2.1498	3.25061	0.0284431	0.0788777	0.087809	0.0141804	0.0522	0.00942241	0.0707372	0.011799	0.121672	0	0
T1093	Bacteria;Proteobacteria;Alphaproteobacteria;Rhizobiales;Rhizobiaceae;Martelella;	0	0	0	0	0	0	0	0	0	0	0	0	0	0.000422278	0	0	0	0	0	0	0	0	0	0	0	0	0	0	0	0	0	0	0	0	0	0	0	0	0	0	0	0	0	0
T1094	Bacteria;Proteobacteria;Alphaproteobacteria;Rhizobiales;Rhizobiaceae;Mesorhizobium;	0	0	0	0	0	0	0	0	0	0	0	0	0	0	0.000625379	0	0	0	0	0	0	0	0	0	0	0.000982762	0	0	0	0	0	0.00118773	0	0	0	0	0	0	0	0	0	0	0.0276	1.302
T1095	Bacteria;Proteobacteria;Alphaproteobacteria;Rhizobiales;Rhizobiaceae;Mycoplana;	0	0	0	0	0	0	0	0	0	0	0	0	0	0	0	0	0	0	0	0	0	0	0	0	0	0	0	0	0	0	0	0	0.000747267	0	0	0	0	0	0	0	0	0	0	0
T1096	Bacteria;Proteobacteria;Alphaproteobacteria;Rhizobiales;Rhizobiaceae;Neorhizobium;	0	0	0	0	0	0	0.025474	0.0341567	0.0195524	0	0	0	0	0.000422278	0.00250152	0.000393337	0	0	0.0103616	0.00577281	0.00442782	0	0	0	0.0012637	0.000982762	0.00283232	0.0247696	0.00376624	0.00960861	0.00327297	0.00237547	0.00971447	0	0.00563412	0	0	0	0	0	0.00485841	0	0	0
T1097	Bacteria;Proteobacteria;Alphaproteobacteria;Rhizobiales;Rhizobiaceae;Nitratireductor;	0	0	0	0	0	0	0	0	0	0	0	0	0	0.00337822	0.00187614	0	0	0	0	0	0	0	0	0	0.00252739	0.000982762	0	0	0	0	0	0	0	0	0	0	0	0	0	0	0	0	0	0.001
T1098	Bacteria;Proteobacteria;Alphaproteobacteria;Rhizobiales;Rhizobiaceae;Ochrobactrum;	0	0	0	0	0	0	0	0	0	0	0	0	0	0	0	0	0	0	0	0	0	0	0	0	0	0	0	0	0	0	0	0	0	0	0	0	0	0	0	0	0	0	0	0.004
T1099	Bacteria;Proteobacteria;Alphaproteobacteria;Rhizobiales;Rhizobiaceae;Paenochrobactrum;	0	0	0	0	0	0	0	0	0	0	0	0	0	0	0	0	0	0	0	0.00115456	0	0	0	0	0	0	0	0	0	0	0	0	0	0	0	0	0	0	0	0	0	0	0	0
T1100	Bacteria;Proteobacteria;Alphaproteobacteria;Rhizobiales;Rhizobiaceae;Paramesorhizobium;	0	0	0	0	0	0	0	0	0	0	0	0	0	0	0	0	0	0	0	0	0	0	0	0	0	0	0	0	0	0	0	0	0	0	0	0	0	0	0	0	0	0	0	0
T1101	Bacteria;Proteobacteria;Alphaproteobacteria;Rhizobiales;Rhizobiaceae;Phyllobacterium;	0	0	0.00199836	0	0	0.00109093	0	0	0.00150403	0	0	0	0.144156	0.607235	1.08816	0.0149468	0.00850822	0.00331353	0.00230258	0.0577281	0	0.0071	0.0110228	0.00352843	0.0202191	0.0314484	0.129579	0.0412827	0.0841127	0.0832746	0.00545494	0.0391952	0.0291434	0	0	0	0.00850822	0.0143	0.0146571	0.0316456	0.00763465	0.0415068	0	0.001
T1102	Bacteria;Proteobacteria;Alphaproteobacteria;Rhizobiales;Rhizobiaceae;Pseudahrensia;	0	0	0	0	0	0	0	0	0	0	0	0	0.00169595	0	0.00125076	0	0	0	0	0	0	0	0	0	0.0012637	0	0.00141616	0	0	0	0	0.0035632	0	0	0	0	0	0	0	0	0	0.000406929	0	0
T1103	Bacteria;Proteobacteria;Alphaproteobacteria;Rhizobiales;Rhizobiaceae;Pseudaminobacter;	0	0	0	0	0	0	0	0	0	0	0	0	0	0	0	0	0	0	0	0	0	0	0	0	0	0	0	0	0	0	0	0	0	0	0	0	0	0	0	0	0	0	0.0055	0.1813
T1104	Bacteria;Proteobacteria;Alphaproteobacteria;Rhizobiales;Rhizobiaceae;Pseudochrobactrum;	0	0	0	0	0	0	0	0	0	0	0	0	0	0	0	0	0	0	0	0	0	0	0	0	0	0	0	0	0.000627707	0	0	0	0	0	0	0	0	0	0	0	0	0	0	0
T1105	Bacteria;Proteobacteria;Alphaproteobacteria;Rhizobiales;Rhizobiaceae;Pseudorhizobium;	0	0	0	0	0	0	0	0	0.00150403	0.0116822	0	0	0	0.00168911	0.00500303	0	0	0	0.0564133	0.0242458	0.0221391	0	0	0	0.0012637	0.00491381	0.00495656	0	0	0	0.00109099	0	0.000747267	0	0	0	0	0.0051	0	0.0167535	0	0	0	0
T1106	Bacteria;Proteobacteria;Alphaproteobacteria;Rhizobiales;Rhizobiaceae;Roseitalea;	0	0	0	0	0	0	0	0	0	0	0	0	0	0.000422278	0.000625379	0	0	0	0.00805904	0.00115456	0.00221391	0	0	0	0	0	0.0035404	0	0	0	0	0	0	0	0	0	0	0	0	0	0	0	0	0
T1107	Bacteria;Proteobacteria;Alphaproteobacteria;Rhizobiales;Rhizobiaceae;Shinella;	0	0	0.000999181	0	0	0	0	0	0	0	0	0	0.00508785	0.0536293	0.0600364	0.00393337	0	0	0.0368413	0.0323277	0.00442782	0	0	0	0	0.0117931	0.0212424	0.0030962	0.0539828	0.01121	0.00327297	0.00475093	0.0022418	0	0	0	0	0.0061	0.00104693	0.011169	0	0.00244158	0	0.001
T1108	Bacteria;Proteobacteria;Alphaproteobacteria;Rhizobiales;Rhizobiaceae;Tianweitania;	0.00216603	0	0.000999181	0	0	0.00109093	0	0	0	0	0	0	0.0033919	0.00253367	0.00500303	0.00157335	0	0	0.00345387	0	0	0	0	0	0	0	0.00070808	0	0	0	0	0	0	0	0.00140853	0	0	0.001	0.00209387	0.0018615	0	0.000813858	0	0
T1109	Bacteria;Proteobacteria;Alphaproteobacteria;Rhizobiales;Rhizobiaceae;uncultured;	0	0	0.000999181	0	0	0	0	0	0	0	0	0	0	0	0.000625379	0	0	0	0	0	0	0	0	0	0	0	0	0	0	0	0	0	0	0	0	0	0	0	0	0.0018615	0	0	0.0083	0.005
T1110	Bacteria;Proteobacteria;Alphaproteobacteria;Rhizobiales;Rhizobiales Incertae Sedis;Alsobacter;	0.00433205	0.00307778	0.00399672	0.00629208	0.0114878	0.00654557	0.00169827	0.00213479	0.00601612	0	0	0	0.0305271	0.00337822	0.00562841	0.00865341	0.00472679	0.00552254	0.00460516	0.00230912	0.00442782	0.0036	0.00367426	0.00176421	0.0012637	0.00294829	0.00637272	0.0061924	0.0144373	0.00160143	0.00109099	0	0.0022418	0	0.00140853	0	0.00472679	0.0481	0.0167509	0.0856292	0.011799	0.0577839	0	0
T1111	Bacteria;Proteobacteria;Alphaproteobacteria;Rhizobiales;Rhizobiales Incertae Sedis;Anderseniella;	0	0	0	0	0.00127642	0.00109093	0	0	0	0	0	0	0	0	0	0	0	0	0	0	0	0	0	0	0	0	0.00070808	0.00516033	0.010671	0.00160143	0	0	0.000747267	0	0	0	0	0	0.0062816	0	0	0	0	0.001
T1112	Bacteria;Proteobacteria;Alphaproteobacteria;Rhizobiales;Rhizobiales Incertae Sedis;Bauldia;	0.0292413	0.00923333	0.00999181	0.0440445	0.0255284	0.061092	0.00509481	0.0128087	0.0300806	0	0	0	0.420596	0.20016	0.140085	0.362657	0.464171	0.144691	0.189963	0.165102	0.0664172	0.0009	0.00122475	0	0.0189554	0.0511036	0.0821373	0.0361223	0.103572	0.0864775	0.0807331	0.0570112	0.0971447	0.00203165	0	0	0.464171	0.3483	0.373755	0.38347	0.12146	0.145681	0.6487	0.0578
T1113	Bacteria;Proteobacteria;Alphaproteobacteria;Rhizobiales;Rhizobiales Incertae Sedis;Dichotomicrobium;	0.00216603	0.00461666	0.00799345	0	0	0	0.000849134	0.00213479	0.00150403	0	0	0	0.0033919	0.00337822	0.00938069	0.000393337	0	0	0.00115129	0.00115456	0	0	0	0	0.00505478	0.0117931	0.00920504	0	0.000627707	0	0	0.00118773	0	0	0	0	0	0.0031	0.00104693	0.00930752	0	0.000813858	0.0083	0.001
T1114	Bacteria;Proteobacteria;Alphaproteobacteria;Rhizobiales;Rhizobiales Incertae Sedis;Nordella;	0	0	0.000999181	0.00209736	0	0	0.00679307	0.00640437	0.00451209	0	0	0	0	0.000844555	0	0.000393337	0	0	0	0	0	0	0	0	0.00252739	0.00196552	0.0070808	0.00206413	0.00690478	0.0048043	0.00109099	0	0.00298907	0	0.00140853	0.00111151	0	0.002	0.00209387	0.00372301	0	0.000406929	0.0331	0.0498
T1115	Bacteria;Proteobacteria;Alphaproteobacteria;Rhizobiales;Rhizobiales Incertae Sedis;Phreatobacter;	0	0	0	0	0.00127642	0	0	0	0	0	0	0	0	0	0	0	0	0	0	0	0	0	0	0	0	0	0.00212424	0	0.00502166	0	0	0.00118773	0.00298907	0	0	0	0	0.001	0.0031408	0	0	0	0	0.001
T1116	Bacteria;Proteobacteria;Alphaproteobacteria;Rhizobiales;Rhizobiales Incertae Sedis;uncultured;	0	0	0	0	0	0	0	0	0	0	0	0	0	0.000422278	0	0	0	0	0	0	0	0	0	0	0	0.000982762	0	0	0	0	0	0	0	0	0	0	0	0	0	0	0	0	0.0083	0.003
T1117	Bacteria;Proteobacteria;Alphaproteobacteria;Rhizobiales;Rhodobiaceae;Afifella;	0	0	0	0	0	0	0	0	0	0	0	0	0	0	0.000625379	0.000393337	0	0	0	0	0	0	0	0	0	0.00491381	0.00283232	0	0.0087879	0.01121	0	0.00118773	0.00298907	0.00203165	0.00281706	0.00111151	0	0	0	0.0018615	0	0	0.0028	0.007
T1118	Bacteria;Proteobacteria;Alphaproteobacteria;Rhizobiales;Rhodobiaceae;Amorphus;	0.00216603	0.0184667	0.0049959	0.00419472	0.00510569	0.00654557	0	0.00426958	0.00601612	0.00166889	0	0.00136392	0.0288312	0.00506733	0.00687917	0.0232069	0.0623936	0.0143586	0.0138155	0.0138547	0.00221391	0	0.00122475	0	0.0012637	0	0.00212424	0	0	0	0	0	0	0	0	0	0.0623936	0.126	0.0680507	0.106106	0.186702	0.0256365	0	0
T1119	Bacteria;Proteobacteria;Alphaproteobacteria;Rhizobiales;Rhodobiaceae;Tepidamorphus;	0	0	0	0	0	0	0	0	0	0	0	0	0	0	0	0	0	0	0	0	0	0	0	0	0	0	0.00070808	0	0	0	0	0	0	0	0	0	0	0	0	0	0	0	0.0028	0
T1120	Bacteria;Proteobacteria;Alphaproteobacteria;Rhizobiales;Rhodomicrobiaceae;Rhodomicrobium;	0	0	0	0	0	0	0	0	0	0	0	0	0	0	0	0	0	0	0	0	0	0	0	0	0.0012637	0	0	0	0	0	0	0	0	0	0	0	0	0	0	0	0	0	0	0
T1121	Bacteria;Proteobacteria;Alphaproteobacteria;Rhizobiales;Stappiaceae;Agaricicola;	0	0	0.000999181	0	0	0	0	0	0	0	0	0	0	0	0	0	0	0	0	0.00923649	0	0	0	0	0	0	0	0	0	0	0	0	0	0	0	0	0	0.001	0	0	0	0	0	0
T1122	Bacteria;Proteobacteria;Alphaproteobacteria;Rhizobiales;Stappiaceae;Labrenzia;	0	0	0	0	0	0	0	0	0	0	0	0	0	0	0	0	0	0	0	0	0	0	0	0	0	0	0	0	0	0	0	0	0	0	0	0	0	0	0	0	0	0	0	0
T1123	Bacteria;Proteobacteria;Alphaproteobacteria;Rhizobiales;Stappiaceae;Pannonibacter;	0	0	0	0	0	0	0	0	0	0	0	0	0	0	0	0	0	0	0	0	0	0	0	0	0	0.000982762	0	0	0	0	0	0.00475093	0	0	0	0	0	0	0	0	0	0	0	0
T1124	Bacteria;Proteobacteria;Alphaproteobacteria;Rhizobiales;Stappiaceae;Pseudovibrio;	0	0	0	0	0	0	0	0	0	0	0	0	0	0	0	0	0	0	0	0	0	0	0	0	0	0	0	0	0	0	0	0	0	0	0	0	0	0	0	0	0	0	0	0
T1125	Bacteria;Proteobacteria;Alphaproteobacteria;Rhizobiales;Stappiaceae;Roseibium;	0	0	0	0	0	0	0	0	0	0	0	0	0	0	0	0	0	0	0	0	0	0	0	0	0	0	0	0	0	0	0	0	0	0	0	0	0	0	0	0	0	0	0	0
T1126	Bacteria;Proteobacteria;Alphaproteobacteria;Rhizobiales;Stappiaceae;Stappia;	0.00649808	0.00153889	0.000999181	0.0125842	0.00893495	0.0174549	0	0.00213479	0.00451209	0	0	0	0.0288312	0.0181579	0	0.0357937	0.0387597	0.0287172	0.0115129	0	0	0	0	0	0	0.000982762	0.0035404	0.0123848	0.0382901	0.025623	0.0098189	0.0035632	0.0089672	0	0	0	0.0387597	0.0133	0.0345488	0.0521221	0.0104109	0.0138356	0	0
T1127	Bacteria;Proteobacteria;Alphaproteobacteria;Rhizobiales;Stappiaceae;uncultured;	0	0	0	0	0	0	0	0	0	0	0	0	0.00169595	0	0.000625379	0	0	0	0	0	0	0	0	0	0	0	0.00424848	0.00103207	0.00125541	0.00960861	0.00218198	0	0.0089672	0	0	0	0	0	0	0.00558451	0	0	0	0
T1128	Bacteria;Proteobacteria;Alphaproteobacteria;Rhizobiales;Thermopetrobacteraceae;Thermopetrobacter;	0.314074	0.538611	0.337723	1.62126	2.49285	1.45094	0.366826	0.311679	0.452713	0.320427	0.16435	0.105022	0.035615	0.0477174	0.0368974	0.152615	0.176782	0.392101	0.0748339	0.16972	0.427284	0.0134	0.0306189	0.0114674	0.113733	0.0982762	0.0807211	0.201253	0.492122	0.441996	0.114554	0.153218	0.216707	0.00609496	0.00985971	0.0100036	0.176782	0.1885	0.18112	0.281087	0.0888395	0.0695849	0.0028	0.0159
T1129	Bacteria;Proteobacteria;Alphaproteobacteria;Rhizobiales;WC3-116;	0.0140792	0.0184667	0.0119902	0	0.00638211	0.0163639	0.038211	0.0277523	0.0165443	0	0.0217523	0.00136392	0.035615	0.443814	0.732944	0.0165201	0.00850822	0.0154631	0.00345387	0.06581	0.00442782	0	0.00122475	0.00264632	0.0467567	0.0176897	0.208175	0.0061924	0.087879	0.0672603	0.0360026	0.0439461	0.118815	0	0	0	0.00850822	0.0164	0.0167509	0.0390916	0.00277624	0.0162772	0	0.002
T1130	Bacteria;Proteobacteria;Alphaproteobacteria;Rhizobiales;Xanthobacteraceae;	0	0	0	0	0	0	0.000849134	0	0	0	0	0	0.00508785	0.00422278	0.00187614	0	0	0	0	0	0	0	0	0	0.0202191	0.0697761	0.0311555	0.00412827	0.0131818	0.0192172	0.00436395	0.0237547	0.011209	0	0	0.00111151	0	0.001	0.00104693	0	0	0	0.2236	0.2829
T1131	Bacteria;Proteobacteria;Alphaproteobacteria;Rhizobiales;Xanthobacteraceae;Afipia;	0	0	0	0	0	0	0	0	0	0	0	0	0	0.000422278	0.000625379	0.000393337	0	0	0	0	0	0	0	0	0	0	0	0	0	0	0	0	0	0	0	0	0	0	0	0	0	0	0.0055	0.0498
T1132	Bacteria;Proteobacteria;Alphaproteobacteria;Rhizobiales;Xanthobacteraceae;Ancylobacter;	0.00108301	0	0	0	0	0	0	0	0	0	0	0	0	0	0	0	0	0	0	0	0	0	0	0	0	0	0.00141616	0	0.00376624	0.0048043	0	0.00118773	0	0	0	0	0	0.001	0	0	0	0.000406929	0	0
T1133	Bacteria;Proteobacteria;Alphaproteobacteria;Rhizobiales;Xanthobacteraceae;Aquabacter;	0.146207	0.206211	0.220819	0.153107	0.268049	0.265096	0.210585	0.219883	0.218084	0.0317089	0.0145015	0.0163671	0.427379	0.356825	0.35459	0.263142	0.269427	0.367801	0.0921033	0.0484916	0.070845	0.0062	0.0122475	0.0308737	2.48822	2.11687	1.61584	3.34596	3.59613	3.43508	5.4604	2.95983	5.54024	0.0873611	0.10564	0.138938	0.269427	0.3687	0.287907	0.336932	0.297057	0.185967	0	0
T1134	Bacteria;Proteobacteria;Alphaproteobacteria;Rhizobiales;Xanthobacteraceae;Blastochloris;	0.00216603	0.00461666	0.0049959	0.00209736	0.00127642	0.00109093	0	0	0.00150403	0	0	0.00136392	0.00169595	0.00126683	0.000625379	0	0.000945358	0.00110451	0	0.00230912	0.00221391	0	0	0	0	0	0	0	0.00188312	0	0	0.00118773	0	0	0	0	0.000945358	0.001	0.00104693	0.00558451	0	0.000406929	0.0028	0
T1135	Bacteria;Proteobacteria;Alphaproteobacteria;Rhizobiales;Xanthobacteraceae;Bradyrhizobium;	0	0	0	0	0	0	0	0	0	0	0	0	0	0.000844555	0	0.000393337	0	0	0.00115129	0	0	0	0	0	0	0	0	0	0.000627707	0	0	0.00118773	0.000747267	0	0	0	0	0	0	0	0	0	0.4665	0.1185
T1136	Bacteria;Proteobacteria;Alphaproteobacteria;Rhizobiales;Xanthobacteraceae;GAS113;	0	0	0	0	0	0	0	0	0	0	0	0	0	0	0.00125076	0	0	0	0	0	0	0	0	0	0	0	0	0	0	0	0	0	0	0	0	0	0	0	0	0	0	0	0	0
T1137	Bacteria;Proteobacteria;Alphaproteobacteria;Rhizobiales;Xanthobacteraceae;Nitrobacter;	0.00216603	0	0.00199836	0.0104868	0.00510569	0.0141821	0.00169827	0.00853916	0.00300806	0	0	0	0.140764	0.0971239	0.0913054	0.0216335	0.0255247	0.0541209	0.0253284	0.0173184	0.0110695	0	0	0.00264632	0.0328561	0.0383277	0.0934665	0.115591	0.072814	0.0880789	0.094916	0.0439461	0.0919138	0.00609496	0	0.00333452	0.0255247	0.1362	0.0240795	0.0781832	0.0430316	0.0504592	0	0.004
T1138	Bacteria;Proteobacteria;Alphaproteobacteria;Rhizobiales;Xanthobacteraceae;Oligotropha;	0.0173282	0.0107722	0.0189844	0.0419472	0.0216992	0.0250914	0.0339654	0.0192131	0.0135363	0	0	0	0.0898854	0.0392718	0.0293928	0.0924342	0.0529401	0.0397623	0.0817417	0.0404096	0.0265669	0	0.00367426	0	0.0176917	0.0196552	0.0254909	0.0030962	0.0232252	0.0272244	0.00109099	0.00237547	0.00149453	0	0	0	0.0529401	0.0881	0.10574	0.189873	0.0340089	0.0154633	0	0
T1139	Bacteria;Proteobacteria;Alphaproteobacteria;Rhizobiales;Xanthobacteraceae;Pseudolabrys;	0	0	0	0	0	0	0	0	0	0	0	0	0	0	0.00500303	0	0	0	0	0	0	0	0	0	0	0	0	0	0	0	0	0	0	0	0	0	0	0.0031	0	0.0018615	0	0	1.3858	0.0498
T1140	Bacteria;Proteobacteria;Alphaproteobacteria;Rhizobiales;Xanthobacteraceae;Pseudorhodoplanes;	0.0909731	0.0461666	0.0569533	0.0880891	0.0663739	0.110184	0.0866117	0.10247	0.136867	0.00166889	0	0.00136392	0.247609	0.135551	0.126327	0.36069	0.155984	0.216484	0.922184	0.188193	0.0553477	0	0.00122475	0.00529264	0.0732943	0.0923797	0.130995	0.125912	0.194589	0.171354	0.221471	0.142528	0.0769685	0.0101583	0	0.00555753	0.155984	0.3831	0.227185	0.372301	0.0700999	0.140391	0.011	0.0418
T1141	Bacteria;Proteobacteria;Alphaproteobacteria;Rhizobiales;Xanthobacteraceae;Pseudoxanthobacter;	0.00324904	0.00769444	0.0049959	0	0	0.00109093	0.00424567	0.00853916	0.00451209	0	0	0	0.0508785	0.132173	0.193868	0.000786674	0	0.00773156	0.00115129	0.00230912	0	0	0	0	0.628057	0.472709	1.03805	0.0412827	0.128052	0.120108	0.0152738	0.147279	0.163651	0.00406331	0	0.0155611	0	0.001	0.00104693	0.00372301	0	0	0	0
T1142	Bacteria;Proteobacteria;Alphaproteobacteria;Rhizobiales;Xanthobacteraceae;Rhodoplanes;	0	0	0	0	0	0	0	0	0	0	0	0	0	0.000422278	0	0	0	0	0	0	0	0	0	0	0.0492841	0.00196552	0.0240747	0	0.00753248	0.00160143	0	0.0142528	0	0	0	0	0	0	0	0	0	0	0.6515	0.1564
T1143	Bacteria;Proteobacteria;Alphaproteobacteria;Rhizobiales;Xanthobacteraceae;Rhodopseudomonas;	0.00108301	0	0.000999181	0	0	0	0	0	0	0	0	0	0	0	0	0	0	0	0	0	0	0	0	0	0.0101096	0.00294829	0.00141616	0	0.000627707	0	0.00109099	0.0201915	0.000747267	0	0	0	0	0	0	0	0	0	0	0.002
T1144	Bacteria;Proteobacteria;Alphaproteobacteria;Rhizobiales;Xanthobacteraceae;Starkeya;	0.00758109	0.00615555	0	0.0314604	0.00893495	0.0316369	0.0161336	0.010674	0.00902418	0	0	0	0.00169595	0.00253367	0.00125076	0.00275336	0	0.00220902	0	0.00115456	0	0	0	0	0	0	0.00141616	0.00103207	0.00690478	0.00320287	0.00109099	0.00118773	0.000747267	0	0	0	0	0	0.00209387	0.00372301	0	0	0	0
T1145	Bacteria;Proteobacteria;Alphaproteobacteria;Rhizobiales;Xanthobacteraceae;Tardiphaga;	0	0	0	0	0	0	0	0	0	0	0	0	0.00169595	0.000844555	0.000625379	0.000393337	0	0	0	0	0	0	0	0	0	0	0	0.00103207	0.000627707	0.00320287	0.00327297	0.00237547	0	0	0	0	0	0	0	0.0018615	0	0.000813858	0	0
T1146	Bacteria;Proteobacteria;Alphaproteobacteria;Rhizobiales;Xanthobacteraceae;Variibacter;	1.63102	1.57274	1.48878	2.89645	3.40166	4.06807	1.19643	1.25526	1.32505	1.02804	0.265861	0.293243	7.83699	5.07029	3.18506	11.3981	13.0081	11.8149	4.17228	6.19076	4.46767	1.3484	1.26885	0.774489	2.39218	2.13751	2.20921	3.94662	4.31046	3.00429	4.36504	2.62133	3.64965	0.105646	0.187334	0.218967	13.0081	14.9993	19.2018	13.7491	15.6843	6.43803	0.0083	0.0159
T1147	Bacteria;Proteobacteria;Alphaproteobacteria;Rhizobiales;Xanthobacteraceae;Xanthobacter;	0	0.00153889	0	0	0.00893495	0.00218186	0	0	0	0.00667557	0	0	0.00847975	0.00422278	0.00187614	0.0173068	0.023634	0.0662705	0.00460516	0.00461824	0.00664172	0.0027	0.00244951	0.00264632	0.0012637	0.000982762	0.00424848	0.0030962	0.00627707	0	0.00218198	0	0.00298907	0	0.00140853	0.00222301	0.023634	0.0256	0.0293142	0.0241996	0.0104109	0.0329613	0	0
T1148	Bacteria;Proteobacteria;Alphaproteobacteria;Rhizobiales;Xanthobacteraceae;uncultured;	0	0	0	0	0	0	0	0	0	0	0	0	0	0	0	0	0	0	0	0	0	0	0	0	0	0	0	0	0	0	0	0	0	0	0	0	0	0	0	0	0	0	4.7371	2.057
T1149	Bacteria;Proteobacteria;Alphaproteobacteria;Rhizobiales;uncultured;	0	0	0	0	0	0	0	0	0.00300806	0	0	0	0.00169595	0	0	0.00118001	0	0	0.00115129	0.00115456	0	0	0	0	0.0012637	0.000982762	0	0	0.00188312	0.00160143	0.00109099	0	0.000747267	0	0	0	0	0.0031	0.00104693	0.00558451	0	0.00122079	0.1215	0.2959
T1150	Bacteria;Proteobacteria;Alphaproteobacteria;Rhodobacterales;Rhodobacteraceae;	0	0	0	0	0	0	0	0	0	0	0	0	0	0	0	0	0	0	0	0	0	0	0	0	0	0	0	0	0	0	0	0	0	0	0	0	0	0	0	0	0	0	0	0
T1151	Bacteria;Proteobacteria;Alphaproteobacteria;Rhodobacterales;Rhodobacteraceae;Albidovulum;	0	0	0	0	0	0	0	0	0	0	0	0	0	0.000422278	0	0	0	0	0	0	0	0	0	0	0	0	0.00070808	0	0	0	0	0	0	0	0	0	0	0	0	0	0	0	0.0028	0
T1152	Bacteria;Proteobacteria;Alphaproteobacteria;Rhodobacterales;Rhodobacteraceae;Aliiroseovarius;	0	0	0	0	0	0	0	0	0	0	0.00483384	0	0	0	0	0	0	0	0.00115129	0	0	0	0	0	0	0	0	0	0	0	0	0	0	0	0	0	0	0	0	0	0	0	0	0
T1153	Bacteria;Proteobacteria;Alphaproteobacteria;Rhodobacterales;Rhodobacteraceae;Amaricoccus;	0	0	0	0	0	0	0	0	0	0.00166889	0.00483384	0.00545569	0	0	0	0	0	0	0	0	0	0	0	0.000882106	0	0	0	0	0	0	0	0	0	0	0	0	0	0	0	0	0	0	0	0.001
T1154	Bacteria;Proteobacteria;Alphaproteobacteria;Rhodobacterales;Rhodobacteraceae;Amylibacter;	0	0	0	0	0	0	0	0	0	0	0	0	0	0	0	0	0	0	0	0	0	0	0	0	0.0012637	0.00393105	0.0141616	0.00103207	0	0	0	0.00237547	0	0	0	0	0	0.001	0	0	0	0	0	0
T1155	Bacteria;Proteobacteria;Alphaproteobacteria;Rhodobacterales;Rhodobacteraceae;Ascidiaceihabitans;	0	0	0	0	0	0	0	0	0	0	0	0	0	0	0.000625379	0	0	0	0	0	0	0	0	0	0	0	0	0	0	0	0	0	0	0	0	0	0	0	0	0	0	0	0	0
T1156	Bacteria;Proteobacteria;Alphaproteobacteria;Rhodobacterales;Rhodobacteraceae;Boseongicola;	0	0	0	0	0	0	0	0	0	0	0.00725076	0	0	0	0.000625379	0	0	0	0	0	0	0	0	0	0	0.000982762	0	0	0	0	0.00109099	0	0	0	0	0	0	0.0328	0.0031408	0.0279226	0	0.000813858	0	0
T1157	Bacteria;Proteobacteria;Alphaproteobacteria;Rhodobacterales;Rhodobacteraceae;Defluviimonas;	0	0	0	0	0	0	0	0	0	0	0	0	0	0	0.00750455	0	0	0	0	0	0	0	0	0	0	0	0	0	0	0	0	0	0	0	0	0	0	0	0	0	0	0	0	0
T1158	Bacteria;Proteobacteria;Alphaproteobacteria;Rhodobacterales;Rhodobacteraceae;Falsirhodobacter;	0	0	0	0	0	0.00109093	0	0	0	0.0133511	0.00483384	0.00818353	0	0	0.000625379	0	0	0	0.00115129	0	0	0	0	0.00176421	0	0	0	0.00103207	0	0	0	0	0	0	0	0	0	0	0	0	0	0	0.011	0
T1159	Bacteria;Proteobacteria;Alphaproteobacteria;Rhodobacterales;Rhodobacteraceae;Gemmobacter;	0	0	0.000999181	0	0	0	0	0	0	0	0	0	0	0	0	0	0	0	0	0	0	0	0	0	0	0	0	0	0	0	0	0	0	0	0	0	0	0	0	0	0	0	0	0
T1160	Bacteria;Proteobacteria;Alphaproteobacteria;Rhodobacterales;Rhodobacteraceae;HIMB11;	0	0	0	0	0	0	0	0	0	0	0	0	0	0	0	0	0	0	0	0	0	0	0	0	0	0	0	0	0	0	0	0	0	0	0	0	0	0	0	0	0	0	0	0
T1161	Bacteria;Proteobacteria;Alphaproteobacteria;Rhodobacterales;Rhodobacteraceae;Haematobacter;	0	0	0	0	0	0	0	0	0	0	0	0	0	0	0	0	0	0	0	0	0	0	0	0	0	0	0	0	0	0	0	0	0	0	0	0	0	0.001	0	0	0	0	0	0
T1162	Bacteria;Proteobacteria;Alphaproteobacteria;Rhodobacterales;Rhodobacteraceae;Jannaschia;	0	0	0	0	0	0	0	0	0	0	0	0	0	0	0	0	0	0	0	0	0	0	0	0	0	0	0	0	0	0	0	0	0	0	0	0	0	0	0	0	0	0	0	0.001
T1163	Bacteria;Proteobacteria;Alphaproteobacteria;Rhodobacterales;Rhodobacteraceae;Ketogulonicigenium;	0	0	0	0	0	0	0	0	0	0	0.00241692	0	0	0	0	0	0	0	0	0	0	0	0	0	0	0	0	0	0	0	0	0	0	0	0	0	0	0	0	0	0	0	0	0
T1164	Bacteria;Proteobacteria;Alphaproteobacteria;Rhodobacterales;Rhodobacteraceae;Leisingera;	0	0	0	0	0	0	0	0	0	0	0	0	0	0	0	0	0	0	0	0	0	0	0	0	0	0	0	0	0	0	0	0	0	0	0	0	0	0	0	0	0	0	0	0
T1165	Bacteria;Proteobacteria;Alphaproteobacteria;Rhodobacterales;Rhodobacteraceae;Marivita;	0	0	0	0	0	0	0	0	0	0	0	0	0	0	0.000625379	0	0	0	0	0	0	0	0	0	0	0	0	0	0	0	0	0	0	0	0	0	0	0	0	0	0	0	0	0
T1166	Bacteria;Proteobacteria;Alphaproteobacteria;Rhodobacterales;Rhodobacteraceae;Nereida;	0	0	0	0	0	0	0	0	0	0	0	0	0	0	0	0	0	0	0	0	0	0	0	0	0	0	0	0	0	0	0	0	0	0	0	0	0	0	0	0.0018615	0	0	0	0
T1167	Bacteria;Proteobacteria;Alphaproteobacteria;Rhodobacterales;Rhodobacteraceae;Oceanicella;	0	0	0	0	0	0	0	0	0	0	0	0	0	0	0	0	0	0	0	0	0	0	0	0	0	0	0	0	0	0	0	0	0	0	0	0	0	0	0	0	0	0	0	0
T1168	Bacteria;Proteobacteria;Alphaproteobacteria;Rhodobacterales;Rhodobacteraceae;Oceanicola;	0	0.00307778	0	0	0.00127642	0	0	0	0	0.0116822	0.00483384	0	0	0	0.00187614	0.000393337	0	0	0	0	0	0.0054	0	0	0.0012637	0	0	0	0	0	0	0	0	0	0.00140853	0	0	0	0.00104693	0	0	0	0	0
T1169	Bacteria;Proteobacteria;Alphaproteobacteria;Rhodobacterales;Rhodobacteraceae;Palleronia;	0	0	0	0	0	0	0	0	0	0.00667557	0	0	0	0	0	0	0	0	0	0	0	0	0.00122475	0	0	0	0	0	0	0	0	0	0	0	0	0	0	0	0	0	0	0	0	0
T1170	Bacteria;Proteobacteria;Alphaproteobacteria;Rhodobacterales;Rhodobacteraceae;Paracoccus;	0	0	0	0	0	0	0	0	0	0.00333778	0	0	0	0	0	0	0	0	0	0	0	0	0	0	0	0	0	0	0	0	0	0	0	0	0	0	0	0	0	0	0	0	0	0
T1171	Bacteria;Proteobacteria;Alphaproteobacteria;Rhodobacterales;Rhodobacteraceae;Planktomarina;	0	0	0.00299754	0	0	0	0	0	0	0	0	0	0.00169595	0	0.00750455	0	0	0	0	0	0	0	0	0	0	0	0.00070808	0.00103207	0	0	0	0	0	0	0.00140853	0	0	0.002	0	0.0018615	0	0	0	0
T1172	Bacteria;Proteobacteria;Alphaproteobacteria;Rhodobacterales;Rhodobacteraceae;Pseudoruegeria;	0	0	0	0	0	0	0	0	0	0	0	0	0	0	0	0	0	0	0.00115129	0	0	0	0	0	0	0	0	0	0	0	0	0	0	0	0	0	0	0	0	0	0	0	0	0
T1173	Bacteria;Proteobacteria;Alphaproteobacteria;Rhodobacterales;Rhodobacteraceae;Rhodobacter;	0	0	0	0	0	0	0	0	0	0	0.00483384	0	0	0	0	0	0	0	0	0	0	0	0	0	0	0	0	0	0	0	0	0	0	0	0	0	0	0	0	0	0	0	0	0
T1174	Bacteria;Proteobacteria;Alphaproteobacteria;Rhodobacterales;Rhodobacteraceae;Rhodovulum;	0	0	0	0	0	0	0	0	0	0	0	0	0	0.000422278	0	0	0	0	0	0	0	0	0	0	0	0	0.00141616	0	0.00125541	0	0	0	0	0	0	0	0	0	0	0	0	0	0	0
T1175	Bacteria;Proteobacteria;Alphaproteobacteria;Rhodobacterales;Rhodobacteraceae;Roseibacterium;	0	0	0	0	0	0	0	0	0	0	0	0	0	0	0	0	0	0	0	0	0	0	0	0	0	0	0	0	0	0	0	0	0	0	0	0	0	0	0	0	0	0	0	0
T1176	Bacteria;Proteobacteria;Alphaproteobacteria;Rhodobacterales;Rhodobacteraceae;Roseivivax;	0	0	0	0	0	0	0	0	0	0	0	0.00136392	0	0	0	0	0	0	0	0.00115456	0	0	0	0	0	0	0	0	0	0	0	0	0	0	0	0	0	0	0	0	0	0	0	0
T1177	Bacteria;Proteobacteria;Alphaproteobacteria;Rhodobacterales;Rhodobacteraceae;Shimia;	0	0	0.000999181	0	0	0	0	0	0	0	0	0	0	0.000422278	0	0	0	0	0	0	0	0	0	0	0	0	0	0	0	0	0	0	0	0	0	0	0	0	0	0	0	0	0	0
T1178	Bacteria;Proteobacteria;Alphaproteobacteria;Rhodobacterales;Rhodobacteraceae;Sulfitobacter;	0	0	0	0	0	0	0	0	0	0	0.00966767	0.00681961	0	0	0	0	0	0	0	0	0	0	0	0	0	0	0	0	0	0	0	0	0	0	0	0	0	0	0	0	0	0	0	0
T1179	Bacteria;Proteobacteria;Alphaproteobacteria;Rhodobacterales;Rhodobacteraceae;Tabrizicola;	0	0	0	0	0	0	0	0	0	0	0	0	0	0	0	0	0	0	0	0	0	0	0	0	0	0	0	0	0	0	0	0	0	0	0	0	0	0.001	0	0	0	0	0	0
T1180	Bacteria;Proteobacteria;Alphaproteobacteria;Rhodobacterales;Rhodobacteraceae;Tateyamaria;	0	0	0	0	0	0	0	0	0	0	0	0	0	0	0.00125076	0	0	0	0	0	0.00221391	0	0	0	0	0	0	0	0	0	0	0	0	0	0	0	0	0.001	0	0	0	0	0	0
T1181	Bacteria;Proteobacteria;Alphaproteobacteria;Rhodobacterales;Rhodobacteraceae;Thioclava;	0.00974712	0.00153889	0.00299754	0.00209736	0.00127642	0	0.0025474	0	0	0	0	0	0.00508785	0.0105569	0.0237644	0.000786674	0.00567215	0	0.0425978	0.00808193	0.0221391	0	0	0	0.00884587	0.0196552	0.0254909	0.00516033	0.0112987	0.0128115	0.00654593	0.0071264	0.00597813	0.00203165	0	0	0.00567215	0.002	0.00104693	0.00744602	0	0.000406929	0	0
T1182	Bacteria;Proteobacteria;Alphaproteobacteria;Rhodobacterales;Rhodobacteraceae;Tropicimonas;	0	0	0	0	0	0	0	0	0	0	0	0	0	0	0	0	0	0	0	0	0	0	0	0	0	0	0	0	0	0	0	0	0	0	0	0	0	0	0.00104693	0	0	0	0	0
T1183	Bacteria;Proteobacteria;Alphaproteobacteria;Rhodobacterales;Rhodobacteraceae;uncultured;	0	0	0	0	0	0	0	0	0	0.00166889	0	0.00136392	0	0	0	0	0	0	0	0.00115456	0	0	0.00122475	0	0	0	0	0	0	0	0	0	0	0	0	0	0	0	0	0	0	0	0	0.006
T1184	Bacteria;Proteobacteria;Alphaproteobacteria;Rhodospirillales;	0	0	0	0	0	0	0	0	0	0	0	0	0	0	0	0.000393337	0	0	0	0	0	0	0	0	0	0	0	0	0	0	0	0	0	0	0	0	0	0	0	0	0	0	0	0
T1185	Bacteria;Proteobacteria;Alphaproteobacteria;Rhodospirillales;AEGEAN-169 marine group;	0	0	0	0	0	0	0.000849134	0.00213479	0	0	0.00241692	0	0	0.000422278	0	0	0	0	0	0	0.00442782	0	0	0	0	0.000982762	0.00070808	0	0.00188312	0	0	0	0	0	0	0	0	0.002	0	0.0018615	0	0.000406929	0	0
T1186	Bacteria;Proteobacteria;Alphaproteobacteria;Rhodospirillales;Magnetospiraceae;Magnetospira;	0	0	0	0	0	0	0	0.00213479	0	0	0	0	0	0	0	0	0	0	0	0	0	0	0	0	0	0	0	0	0	0	0	0	0	0	0	0	0	0	0	0	0	0	0	0
T1187	Bacteria;Proteobacteria;Alphaproteobacteria;Rhodospirillales;Magnetospiraceae;uncultured;	0	0	0	0	0	0	0	0	0	0	0	0	0	0	0	0	0	0	0	0	0	0	0	0	0	0	0	0	0	0	0	0	0	0	0	0	0	0	0	0	0	0	0.0083	0.002
T1188	Bacteria;Proteobacteria;Alphaproteobacteria;Rhodospirillales;Magnetospirillaceae;	0	0	0	0	0.00382927	0.00109093	0.0229266	0.0426958	0.00601612	0.00333778	0	0	0	0	0	0	0	0	0	0	0	0	0	0	0	0	0	0	0	0	0	0	0	0	0	0	0	0	0	0	0	0	0	0
T1189	Bacteria;Proteobacteria;Alphaproteobacteria;Rhodospirillales;Magnetospirillaceae;Magnetospirillum;	0	0	0	0	0	0	0	0.00213479	0.00300806	0	0	0	0	0	0	0	0	0	0	0	0	0	0	0	0	0	0	0	0	0	0	0	0	0	0	0	0	0.002	0.00209387	0.0018615	0	0	0	0
T1190	Bacteria;Proteobacteria;Alphaproteobacteria;Rhodospirillales;Magnetospirillaceae;Telmatospirillum;	0	0	0	0	0	0	0.000849134	0	0	0	0	0	0	0	0	0.000786674	0	0.00110451	0	0	0	0	0	0	0	0	0	0.00103207	0.00439395	0	0	0	0.00149453	0	0	0	0	0	0	0	0	0	0.0083	0
T1191	Bacteria;Proteobacteria;Alphaproteobacteria;Rhodospirillales;Magnetospirillaceae;uncultured;	0	0	0	0	0	0	0.00169827	0	0	0	0	0.00681961	0	0	0	0	0	0	0	0	0	0	0	0	0	0	0	0	0	0	0	0	0	0	0	0	0	0	0	0	0	0	0.0055	0.002
T1192	Bacteria;Proteobacteria;Alphaproteobacteria;Rhodospirillales;Rhodopirillaceae;Defluviicoccus;	0	0	0	0	0	0	0	0	0	0	0	0	0	0	0	0	0	0	0	0	0	0	0.00122475	0	0	0	0	0	0	0	0	0	0	0	0	0	0	0	0	0	0	0	0.0055	0.009
T1193	Bacteria;Proteobacteria;Alphaproteobacteria;Rhodospirillales;Rhodospirillaceae;Candidatus Riegeria;	0	0	0	0	0	0	0	0	0	0	0	0	0	0.000422278	0	0	0	0	0	0	0	0	0	0	0	0	0	0	0	0	0	0	0	0	0	0	0	0	0	0	0	0	0	0
T1194	Bacteria;Proteobacteria;Alphaproteobacteria;Rhodospirillales;Rhodospirillaceae;Haematospirillum;	0	0	0	0	0	0.00109093	0	0	0	0	0	0	0	0	0.000625379	0	0	0	0	0	0	0	0	0	0	0	0.00070808	0	0	0	0	0	0	0	0	0	0	0.0041	0.00104693	0.00744602	0	0	0	0
T1195	Bacteria;Proteobacteria;Alphaproteobacteria;Rhodospirillales;Rhodospirillaceae;Novispirillum;	0	0	0	0	0	0	0	0	0	0	0	0	0	0	0	0	0	0	0	0	0	0	0	0	0	0	0	0	0	0	0	0	0	0	0	0	0	0	0	0	0	0	0	0
T1196	Bacteria;Proteobacteria;Alphaproteobacteria;Rhodospirillales;Rhodospirillaceae;uncultured;	0.0108301	0.0523222	0.0339721	0.163594	0.6063	0.144003	0.0263232	0.0192131	0.0105282	0.13518	0.0338369	0.0531929	0.033919	0.0358936	0.0143837	0.040907	0.00472679	0.0231947	0.207232	0.175493	0.0619894	0.0473	0.0159218	0.00529264	0.00505478	0.00491381	0.26199	0.0144489	0.0119264	0.0048043	0	0.00593867	0.0044836	0.00406331	0.0140853	0.0255646	0.00472679	0.083	0.0387366	0.130305	0.0201277	0.0720265	0.0138	0.001
T1197	Bacteria;Proteobacteria;Alphaproteobacteria;Rhodospirillales;Thalassospiraceae;Thalassospira;	0	0	0	0	0	0	0	0	0	0	0	0	0	0	0	0	0	0	0	0	0	0	0	0	0	0	0	0	0	0	0	0	0	0	0	0	0	0.002	0	0.0018615	0	0.000813858	0	0
T1198	Bacteria;Proteobacteria;Alphaproteobacteria;Rhodospirillales;uncultured;	0	0	0	0	0	0	0	0	0	0	0	0	0	0	0	0	0	0	0	0	0	0	0	0	0	0	0	0	0	0	0	0	0	0	0	0	0	0	0	0	0	0	0.0856	0.0139
T1199	Bacteria;Proteobacteria;Alphaproteobacteria;Rhodovibrionales;Fodinicurvataceae;uncultured;	0	0	0	0	0	0	0	0	0	0	0	0	0	0	0	0	0	0	0	0	0	0	0	0	0	0	0	0	0	0	0	0	0	0	0	0	0	0	0	0	0	0	0	0.001
T1200	Bacteria;Proteobacteria;Alphaproteobacteria;Rhodovibrionales;Kiloniellaceae;Pelagibius;	0	0	0	0	0	0	0	0	0	0	0.00241692	0	0.00169595	0.000844555	0	0.00314669	0.00189072	0	0	0	0	0	0	0	0	0	0.00141616	0	0.00439395	0.00160143	0	0	0	0	0	0	0.00189072	0	0.00209387	0.0018615	0.000694059	0.000813858	0	0
T1201	Bacteria;Proteobacteria;Alphaproteobacteria;Rhodovibrionales;Kiloniellaceae;Tagaea;	0	0	0	0.00209736	0.00638211	0.0349097	0	0	0	0	0	0	0	0.00126683	0.00375227	0	0	0	0	0	0	0	0	0	0.0012637	0.00196552	0.00495656	0	0	0	0	0	0	0	0	0	0	0	0	0	0	0	0	0.001
T1202	Bacteria;Proteobacteria;Alphaproteobacteria;Rhodovibrionales;Kiloniellaceae;uncultured;	0	0	0	0	0	0	0	0	0	0	0.0169184	0.00136392	0	0	0	0	0	0	0	0	0	0	0	0	0.00631848	0.00196552	0.00212424	0.0030962	0.00188312	0.00160143	0	0.0071264	0.00298907	30.7511	24.838	28.5301	0	0	0	0	0	0	0.011	0.004
T1203	Bacteria;Proteobacteria;Alphaproteobacteria;Rickettsiales;AB1;	0	0	0	0	0	0	0	0	0	0	0	0	0	0	0	0	0	0	0	0	0	0	0	0	0	0	0	0	0	0	0	0	0	0	0	0	0	0	0	0	0	0	0.2871	0.0249
T1204	Bacteria;Proteobacteria;Alphaproteobacteria;Rickettsiales;Anaplasmataceae;Wolbachia;	0	0	0	0	0	0	0	0	0	0	0	0	0	0	0	0	0	0	0	0	0	0	0	0	0	0	0	0	0	0	0	0	0	0	0	0	0	0	0	0	0	0.00122079	0	0
T1205	Bacteria;Proteobacteria;Alphaproteobacteria;Rickettsiales;Midichloriaceae;Candidatus Jidaibacter;	0	0	0	0	0	0	0	0	0	0	0	0	0	0	0	0	0	0	0	0	0	0	0	0	0	0	0	0	0	0	0	0	0	0	0	0	0	0	0	0	0	0	0	0
T1206	Bacteria;Proteobacteria;Alphaproteobacteria;Rickettsiales;Midichloriaceae;Candidatus Midichloria;	0	0	0	0	0	0	0.0118879	0	0.00451209	0	0	0	0	0	0	0	0	0	0	0	0	0	0	0	0	0	0	0	0	0	0	0	0	0	0	0	0	0	0	0	0	0	0	0
T1207	Bacteria;Proteobacteria;Alphaproteobacteria;Rickettsiales;Rickettsiaceae;	0	0	0	0	0	0	0	0	0	0	0	0	0	0	0	0	0	0	0	0	0	0	0	0	0	0	0	0	0	0	0	0	0	0	0	0	0	0.0072	0	0.00372301	0	0.000406929	0	0
T1208	Bacteria;Proteobacteria;Alphaproteobacteria;Rickettsiales;Rickettsiaceae;Candidatus Arcanobacter;	0	0	0	0	0	0	0	0	0	0	0	0	0	0	0	0	0	0	0	0	0	0	0	0	0	0	0	0	0	0	0	0	0	0	0	0	0	0	0	0	0	0	0	0
T1209	Bacteria;Proteobacteria;Alphaproteobacteria;Rickettsiales;Rickettsiaceae;Candidatus Megaira;	0	0	0	0	0	0	0	0	0	0	0	0	0	0	0	0	0	0	0	0	0	0	0	0	0	0	0	0	0	0	0	0	0	0	0	0	0	0	0	0	0.000694059	0	0	0
T1210	Bacteria;Proteobacteria;Alphaproteobacteria;Rickettsiales;Rickettsiaceae;Candidatus Trichorickettsia;	0	0.00153889	0	0	0	0	0	0	0	0	0	0	0	0	0	0	0	0	0	0	0	0	0	0	0	0	0	0	0.00125541	0	0	0	0	0	0	0	0	0	0	0	0	0.000406929	0	0
T1211	Bacteria;Proteobacteria;Alphaproteobacteria;Rickettsiales;Rickettsiaceae;Rickettsia;	0	0	0	0	0	0	0	0	0	0	0	0	0	0	0	0.00354003	0	0	0.00345387	0.00346368	0	0	0	0	0	0	0	0	0	0	0	0	0	0	0	0	0	0	0	0	0	0.000406929	0	0
T1212	Bacteria;Proteobacteria;Alphaproteobacteria;Rickettsiales;Rickettsiaceae;uncultured;	0.00108301	0.00923333	0.032973	0	0	0.00545464	0	0.00426958	0	0	0	0	0.0542704	0.000844555	0.00437765	0	0	0	0.00230258	0	0	0	0	0	0	0	0.315096	0.00103207	0.000627707	0.00160143	0	0	0.000747267	0	0.00281706	0.00222301	0	0.0133	0.00104693	0.0279226	0	0.00244158	0	0
T1213	Bacteria;Proteobacteria;Alphaproteobacteria;Rickettsiales;SM1B06;	0	0	0	0	0	0	0.00594394	0	0.00150403	0	0	0	0	0	0	0	0	0	0	0	0	0	0	0	0	0	0	0	0	0	0	0	0	0	0	0	0	0	0	0	0	0	0	0
T1214	Bacteria;Proteobacteria;Alphaproteobacteria;Rickettsiales;SM2D12;	0	0	0	0	0	0	0	0	0	0	0.0145015	0.0150031	0	0.00253367	0	0.000393337	0	0	0.00460516	0.00346368	0.00442782	0.0455	0.230254	0.250518	0	0	0.00070808	0.0030962	0.00188312	0	0	0.00118773	0.000747267	0.0223482	0.00563412	0.0377912	0	0.001	0	0	0.000694059	0.000406929	0	0
T1215	Bacteria;Proteobacteria;Alphaproteobacteria;Rickettsiales;bac2nit3;	0	0	0	0	0	0	0	0	0	0.0200267	0.0120846	0	0	0.000844555	0	0	0	0	0	0.00115456	0	0	0.00367426	0.00529264	0	0	0	0	0	0	0	0	0	0	0	0	0	0	0	0	0	0	0	0
T1216	Bacteria;Proteobacteria;Alphaproteobacteria;Rickettsiales;uncultured;	0	0	0	0	0	0	0	0	0	0	0.00966767	0.017731	0	0	0	0	0	0	0	0	0	0	0	0	0	0	0	0	0	0	0	0	0	0	0	0	0	0	0	0	0	0	0	0
T1217	Bacteria;Proteobacteria;Alphaproteobacteria;SAR11 clade;Clade I;Clade Ia;	0	0	0	0	0	0	0.000849134	0	0	0.00166889	0	0	0	0	0	0	0	0	0	0	0	0	0	0.00176421	0	0	0	0	0	0	0	0	0	0	0	0	0	0	0	0	0	0	0	0
T1218	Bacteria;Proteobacteria;Alphaproteobacteria;SAR11 clade;Clade I;Clade Ib;	0	0	0	0	0	0	0	0	0	0.00166889	0	0	0	0	0	0	0	0	0	0	0	0	0	0.00176421	0	0	0	0	0	0	0	0	0	0	0	0	0	0	0	0	0	0	0	0
T1219	Bacteria;Proteobacteria;Alphaproteobacteria;SAR11 clade;Clade II;	0	0	0	0	0	0	0	0	0	0	0	0	0	0.000422278	0.00187614	0	0	0	0	0	0	0	0	0	0	0	0	0.00103207	0.000627707	0	0	0	0	0	0	0	0	0	0	0.0018615	0	0	0	0
T1220	Bacteria;Proteobacteria;Alphaproteobacteria;SAR11 clade;Clade III;	0	0	0	0	0	0	0	0	0	0	0	0	0	0	0	0	0	0	0	0	0	0	0	0	0	0	0	0	0	0	0	0	0	0	0	0	0	0.001	0	0.0018615	0	0	0	0
T1221	Bacteria;Proteobacteria;Alphaproteobacteria;Sneathiellales;Sneathiellaceae;AT-s3-44;	0	0	0	0	0	0	0	0	0	0	0	0	0	0	0	0	0	0	0	0	0	0	0	0	0	0	0	0	0	0	0	0	0	0	0	0	0	0	0	0	0	0	0.0055	0.002
T1222	Bacteria;Proteobacteria;Alphaproteobacteria;Sneathiellales;Sneathiellaceae;Ferrovibrio;	0	0	0	0	0	0	0	0	0	0	0	0	0	0	0	0	0	0	0	0	0	0	0	0	0	0	0	0	0	0	0	0	0	0	0	0	0	0	0	0	0	0	0.0028	0.001
T1223	Bacteria;Proteobacteria;Alphaproteobacteria;Sneathiellales;Sneathiellaceae;Oceanibacterium;	0	0	0	0	0	0	0	0	0	0	0	0	0	0	0	0	0	0	0	0	0	0	0	0	0	0	0	0	0	0	0	0	0	0	0	0	0	0	0	0	0	0	0	0
T1224	Bacteria;Proteobacteria;Alphaproteobacteria;Sneathiellales;Sneathiellaceae;Taonella;	0	0	0.000999181	0	0	0	0	0.00213479	0.00150403	0	0	0	0.0033919	0.00168911	0.0112568	0	0	0	0	0	0	0	0	0	0.00379109	0.00589657	0.00637272	0.00412827	0.00125541	0.00160143	0	0.00237547	0	0	0	0.00222301	0	0	0	0.00372301	0	0	0.0028	0
T1225	Bacteria;Proteobacteria;Alphaproteobacteria;Sneathiellales;Sneathiellaceae;uncultured;	0.00433205	0.0153889	0.0839312	0	0.00127642	0.00109093	0.0118879	0.00640437	0.0120322	0	0	0	0.0067838	0.0236476	0.136958	0.00236002	0.00189072	0	0.0230258	0.00923649	0	0.0009	0	0	0.360153	0.115966	1.75391	0.0196093	0.0276191	0.0160143	0.00545494	0.0926432	0.0381106	0.00203165	0.0126768	0.0100036	0.00189072	0.0553	0.00523467	0.14892	0	0.00122079	0	0
T1226	Bacteria;Proteobacteria;Alphaproteobacteria;Sphingomonadales;Sphingomonadaceae;	0.00108301	0	0	0	0	0	0	0	0	0	0	0	0	0	0	0	0	0	0	0	0	0	0	0	0.0012637	0	0.00566464	0	0.000627707	0	0	0	0	0	0	0	0	0	0	0	0	0	0	0.001
T1227	Bacteria;Proteobacteria;Alphaproteobacteria;Sphingomonadales;Sphingomonadaceae;Altererythrobacter;	0.00216603	0.00307778	0.0189844	0	0	0	0.000849134	0.00213479	0.00451209	0	0	0	0	0	0	0	0	0	0.00115129	0	0	0	0	0	0	0.000982762	0.00070808	0	0.000627707	0	0	0	0.000747267	0	0	0	0	0	0	0	0	0	0	0.0279
T1228	Bacteria;Proteobacteria;Alphaproteobacteria;Sphingomonadales;Sphingomonadaceae;B48;	0	0	0	0	0	0	0	0.00213479	0	0	0	0	0	0	0	0	0	0	0	0	0	0	0	0	0	0	0	0	0	0	0	0	0	0	0	0	0	0	0	0	0	0	0	0
T1229	Bacteria;Proteobacteria;Alphaproteobacteria;Sphingomonadales;Sphingomonadaceae;Blastomonas;	0	0	0	0	0	0.00109093	0	0	0	0	0	0	0	0.00211139	0.000625379	0	0	0	0	0	0	0	0	0	0	0	0	0	0.000627707	0	0	0	0	0	0	0	0	0.001	0	0.0018615	0	0	0	0
T1230	Bacteria;Proteobacteria;Alphaproteobacteria;Sphingomonadales;Sphingomonadaceae;Croceicoccus;	0.0119131	0.01385	0.0269779	0	0.00127642	0.00218186	0	0.0149435	0.00601612	0	0	0	0.0915813	0.127106	0.0469034	0.0118001	0.00661751	0.00110451	0.0218745	0.0207821	0.00221391	0	0	0	0.0492841	0.0933624	0.116833	0.0237375	0.0464503	0.0176158	0.00545494	0.053448	0.0508141	0	0.00140853	0.00222301	0.00661751	0.0389	0.00523467	0.0521221	0	0.00651087	0	0
T1231	Bacteria;Proteobacteria;Alphaproteobacteria;Sphingomonadales;Sphingomonadaceae;DSSF69;	0.00541506	0.00923333	0.0209828	0.00419472	0.00255284	0	0.0178318	0.0277523	0.0150403	0	0	0	0.0067838	0.00337822	0	0	0	0	0.0241771	0.00577281	0.00442782	0	0	0	0.00252739	0.0285001	0.0297394	0.0113527	0.00816019	0.00160143	0	0.00237547	0.00821994	0	0	0.00111151	0	0	0	0.00372301	0	0.000406929	0.0028	0.002
T1232	Bacteria;Proteobacteria;Alphaproteobacteria;Sphingomonadales;Sphingomonadaceae;Ellin6055;	0.0238263	0	0.0139885	0	0	0.00327279	0.000849134	0.00213479	0.0195524	0	0	0.00954745	0.193338	3.95674	2.87049	0.0110134	0.00283607	0.0121496	0.0333874	0.0635009	0.0154974	0.0036	0.0110228	0	1.55055	1.93113	0.978566	0.348838	1.60379	0.0864775	0.0850971	1.70677	0.318336	0.0101583	0.152121	0.0211186	0.00283607	0.0195	0.00104693	0.00558451	0	0.0476107	0.0442	0.0179
T1233	Bacteria;Proteobacteria;Alphaproteobacteria;Sphingomonadales;Sphingomonadaceae;Erythrobacter;	0	0.00307778	0.00199836	0	0	0	0	0	0	0	0	0	0	0.00253367	0	0.000393337	0	0	0.00690775	0	0	0	0	0	0.0391746	0.184759	0.0552302	0.0227055	0.0182035	0.00960861	0	0.0154405	0.0104617	0.00203165	0	0	0	0	0	0.0018615	0	0.000406929	0	0
T1234	Bacteria;Proteobacteria;Alphaproteobacteria;Sphingomonadales;Sphingomonadaceae;Hephaestia;	1.14908	2.8454	6.23788	0.0859917	0.211886	0.0970927	4.46135	4.007	3.82926	0.350467	0.12568	0.0709239	0.0847975	1.16718	1.18572	0.192342	0.0160711	0.0187766	2.06657	1.51132	1.55859	0.0045	0.00489902	0.00705685	0.131424	0.184759	0.591247	0.0598598	0.094156	0.0352316	0.00218198	0.0332565	0.0440887	0	0.00704265	0.00778054	0.0160711	0.1106	0.126679	0.199181	0	0.215672	0	0.003
T1235	Bacteria;Proteobacteria;Alphaproteobacteria;Sphingomonadales;Sphingomonadaceae;MN 122.2a;	0.00108301	0.00461666	0.00999181	0	0	0	0	0.0768525	0.00752015	0	0	0	0	0	0	0	0	0	0.00345387	0	0	0	0	0	0	0	0.0035404	0	0	0	0	0	0	0	0	0	0	0	0	0	0	0	0.0221	0
T1236	Bacteria;Proteobacteria;Alphaproteobacteria;Sphingomonadales;Sphingomonadaceae;Novosphingobium;	0	0	0.000999181	0	0	0	0.00169827	0	0.00150403	0	0	0	0	0.00126683	0.00500303	0.000393337	0	0	0	0.00346368	0.00885563	0	0	0	0	0	0	0	0.00753248	0	0	0	0	0	0	0	0	0	0.00104693	0	0	0.000406929	0.0524	0.0239
T1237	Bacteria;Proteobacteria;Alphaproteobacteria;Sphingomonadales;Sphingomonadaceae;Parablastomonas;	0.00541506	0.00923333	0.00799345	0	0	0	0	0	0.00300806	0	0	0	0.00169595	0.0135129	0.0425258	0	0	0	0	0.00230912	0	0	0	0.00176421	0.0012637	0.00393105	0.0396525	0	0	0.00320287	0	0	0	0	0	0	0	0.001	0.00104693	0.0018615	0	0.000406929	0	0
T1238	Bacteria;Proteobacteria;Alphaproteobacteria;Sphingomonadales;Sphingomonadaceae;Parasphingopyxis;	0	0	0	0	0	0	0	0	0	0	0	0	0	0.000844555	0.000625379	0	0	0	0.00115129	0	0	0	0	0	0	0	0	0	0	0	0	0	0	0	0	0	0	0	0	0	0	0	0	0
T1239	Bacteria;Proteobacteria;Alphaproteobacteria;Sphingomonadales;Sphingomonadaceae;Plot4-2H12;	0.00108301	0	0	0	0	0	0	0	0	0	0	0	0.00169595	0.00253367	0.00187614	0.00236002	0	0	0	0	0	0	0	0	0.0012637	0.00491381	0.00920504	0	0.00188312	0	0	0.00237547	0.0022418	0	0	0	0	0.001	0	0.0018615	0	0.000406929	0.0442	0.005
T1240	Bacteria;Proteobacteria;Alphaproteobacteria;Sphingomonadales;Sphingomonadaceae;Polymorphobacter;	0	0.00153889	0.0289762	0	0	0	0.0356636	0	0.00902418	0	0	0	0	0.0143574	0.0156345	0	0	0	0.00460516	0.00115456	0	0	0	0	0.0012637	0.00196552	0.0290313	0	0	0	0	0.00118773	0	0	0	0	0	0.0133	0.00104693	0.0167535	0	0	0	0
T1241	Bacteria;Proteobacteria;Alphaproteobacteria;Sphingomonadales;Sphingomonadaceae;Porphyrobacter;	0.00324904	0.0384722	0.0259787	0.00209736	0	0	0.0144353	0.0170783	0.0421129	0	0	0	0	0.0211139	0.0281421	0.000786674	0	0	0.0310849	0.0219367	0.00221391	0	0	0	0.00631848	0.0186725	0.0410686	0	0.0144373	0.0048043	0	0.00118773	0.00298907	0	0.00140853	0.00111151	0	0.001	0.00104693	0	0	0.000406929	0	0
T1242	Bacteria;Proteobacteria;Alphaproteobacteria;Sphingomonadales;Sphingomonadaceae;Qipengyuania;	0	0.00153889	0	0	0	0	0.000849134	0	0	0	0	0	0	0.000422278	0	0.000786674	0	0	0	0	0	0	0	0	0	0	0	0	0	0	0	0	0	0	0	0	0	0	0	0	0	0	0.0028	0
T1243	Bacteria;Proteobacteria;Alphaproteobacteria;Sphingomonadales;Sphingomonadaceae;Rhizorhapis;	0	0	0.000999181	0	0	0	0.000849134	0.00213479	0	0	0	0	0	0	0	0	0	0	0.00345387	0.00692737	0.00442782	0	0	0	0	0	0.00424848	0	0.00125541	0	0	0	0	0	0	0	0	0	0	0	0	0	0.0166	0.3148
T1244	Bacteria;Proteobacteria;Alphaproteobacteria;Sphingomonadales;Sphingomonadaceae;SD04E11;	0	0	0	0	0	0	0	0	0	0	0	0	0.0067838	0.00591189	0.00875531	0.000393337	0	0	0.00115129	0	0	0	0	0	0	0	0	0	0	0	0	0	0	0	0	0	0	0	0	0.0018615	0	0.000406929	0	0
T1245	Bacteria;Proteobacteria;Alphaproteobacteria;Sphingomonadales;Sphingomonadaceae;Sandaracinobacter;	0.0790599	0.121572	0.179853	0.00629208	0.00127642	0.00545464	0.08831	0.241231	0.251173	0	0	0	0.145852	1.13255	3.90549	0.0177002	0.00378143	0	0.105919	0.101601	0.0265669	0.0036	0	0.00176421	0.409437	0.287949	0.992728	0.104239	0.10671	0.0720646	0.00872791	0.224482	0.106859	0.00203165	0.0225365	0.0144496	0.00378143	0.0502	0.0062816	0.0595681	0	0.0158702	0	0
T1246	Bacteria;Proteobacteria;Alphaproteobacteria;Sphingomonadales;Sphingomonadaceae;Sphingoaurantiacus;	0	0	0	0	0	0	0	0.00426958	0.00451209	0	0	0	0	0	0	0	0	0	0	0	0	0	0	0	0	0	0.00283232	0	0	0	0	0	0	0	0	0	0	0	0	0	0	0	0.0028	0.001
T1247	Bacteria;Proteobacteria;Alphaproteobacteria;Sphingomonadales;Sphingomonadaceae;Sphingobium;	5.40207	4.94291	7.25605	0.132134	0.219545	0.201822	3.2887	3.4242	3.86987	0.806075	0.328701	0.372351	2.62872	10.9611	16.2373	0.41143	0.170164	0.0773156	3.5195	3.23277	4.8396	0.0518	0.0967556	0.153487	19.605	19.4607	17.1823	2.91765	3.38711	1.58542	0.117827	14.1447	4.852	0.211292	0.257761	0.709141	0.170164	0.7948	0.213575	0.619881	0.0229039	0.565632	0.0331	0.2072
T1248	Bacteria;Proteobacteria;Alphaproteobacteria;Sphingomonadales;Sphingomonadaceae;Sphingomicrobium;	0.00216603	0.00307778	0.0049959	0	0	0.00109093	0.00849134	0.00640437	0.00451209	0	0	0	0	0.00168911	0.00562841	0.000786674	0	0	0.00690775	0	0	0	0	0	0	0.00196552	0.0141616	0	0.00251083	0	0	0	0	0	0	0	0	0	0	0	0	0.000813858	0	0
T1249	Bacteria;Proteobacteria;Alphaproteobacteria;Sphingomonadales;Sphingomonadaceae;Sphingomonas;	0	0	0.00299754	0	0	0	0	0	0	0	0	0	0.0033919	0.00168911	0.00187614	0	0	0	0.00115129	0	0	0	0	0	0	0	0	0	0	0	0	0	0	0	0	0	0	0	0	0	0	0	0.1491	0.6146
T1250	Bacteria;Proteobacteria;Alphaproteobacteria;Sphingomonadales;Sphingomonadaceae;Sphingopyxis;	0	0	0	0	0	0	0	0	0	0	0	0	0	0.000844555	0.00125076	0	0	0	0	0	0	0	0	0	0	0.00196552	0.00283232	0	0.000627707	0	0	0	0	0	0	0	0	0	0	0	0	0	0	0
T1251	Bacteria;Proteobacteria;Alphaproteobacteria;Sphingomonadales;Sphingomonadaceae;Sphingorhabdus;	0.00108301	0	0.00999181	0	0	0.00109093	0.000849134	0.00213479	0.00300806	0	0	0	0.0033919	0.0101347	0.0343959	0.000393337	0	0	0	0	0	0	0	0	0	0.0275173	0.0106212	0.00206413	0.0138096	0.00640574	0	0	0.000747267	0	0	0	0	0	0	0	0	0	0	0
T1252	Bacteria;Proteobacteria;Alphaproteobacteria;Sphingomonadales;Sphingomonadaceae;Sphingosinicella;	0	0	0	0	0	0	0	0.00426958	0	0	0	0	0	0	0	0	0	0	0	0	0	0	0	0	0	0	0	0	0	0	0	0	0	0	0	0	0	0	0	0	0	0	0	0.001
T1253	Bacteria;Proteobacteria;Alphaproteobacteria;Sphingomonadales;Sphingomonadaceae;Stakelama;	0.0151622	0.0153889	0.0559541	0.00209736	0	0.00109093	0.164732	0.177188	0.225605	0	0.00241692	0	0.0101757	0.130484	0.303934	0.00196668	0	0	0.161181	0.0323277	0.024353	0	0	0	0.0518115	0.146432	0.181977	0.00516033	0.0207143	0.0048043	0.00218198	0.0486971	0.0067254	0	0	0.00111151	0	0.0041	0	0.00372301	0	0.000813858	0	0
T1254	Bacteria;Proteobacteria;Alphaproteobacteria;Sphingomonadales;Sphingomonadaceae;Zymomonas;	0	0	0	0	0	0	0	0	0	0	0	0	0	0	0	0	0	0	0	0	0	0	0	0	0	0	0.00070808	0	0.00188312	0	0	0	0	0	0	0	0	0	0	0	0	0	0	0
T1255	Bacteria;Proteobacteria;Alphaproteobacteria;Sphingomonadales;Sphingomonadaceae;uncultured;	0	0	0	0	0	0	0	0	0	0	0	0	0	0	0	0.000393337	0	0	0	0	0	0	0	0	0	0	0.00070808	0.00103207	0.00439395	0	0	0	0	0	0	0	0	0	0	0	0	0	0.2484	0.007
T1256	Bacteria;Proteobacteria;Alphaproteobacteria;Thalassobaculales;Nisaeaceae;Nisaea;	0	0	0	0	0	0	0	0	0	0	0	0	0	0.0038005	0	0.000393337	0.000945358	0	0.00230258	0	0	0	0	0	0	0	0	0	0	0	0	0	0	0	0	0	0.000945358	0	0	0.0018615	0	0	0	0
T1257	Bacteria;Proteobacteria;Alphaproteobacteria;Thalassobaculales;Oceanibaculaceae;Oceanibaculum;	0	0.00307778	0	0	0	0	0	0	0	0	0	0	0.00508785	0.00211139	0.00375227	0.000786674	0.00378143	0.00220902	0.00115129	0.00230912	0.00221391	0	0	0	0.0189554	0.00196552	0.0212424	0.00206413	0.00188312	0.00320287	0.00218198	0.00237547	0.0044836	0	0	0	0.00378143	0.0041	0.00209387	0.00558451	0	0.00325543	0	0
T1258	Bacteria;Proteobacteria;Alphaproteobacteria;Thalassobaculales;uncultured;	0	0	0	0	0	0	0	0	0	0	0	0	0	0	0	0	0	0	0	0	0	0	0	0	0.00505478	0	0.00070808	0	0	0	0	0	0.00149453	0	0	0	0	0	0	0	0	0	0.0028	0
T1259	Bacteria;Proteobacteria;Alphaproteobacteria;Tistrellales;Geminicoccaceae;Candidatus Alysiosphaera;	0.00541506	0.00769444	0.00899263	0.00209736	0.00893495	0.0196367	0.00764221	0	0.0135363	0	0	0	0.0118717	0.00337822	0.00500303	0.0133735	0.013235	0.0397623	0.00460516	0.00577281	0	0.0027	0.00122475	0	0	0.00393105	0.00849696	0.0061924	0.00753248	0.00160143	0.00109099	0.00118773	0.0022418	0	0.00281706	0.00111151	0.013235	0.0287	0.0146571	0.0353686	0.00555247	0.0126148	0.0083	0.006
T1260	Bacteria;Proteobacteria;Alphaproteobacteria;Tistrellales;Geminicoccaceae;uncultured;	0	0	0	0	0	0	0	0	0	0	0	0	0	0	0	0	0	0	0	0	0	0	0	0	0	0	0	0	0	0	0	0	0	0	0	0	0	0	0	0	0	0	0	0
T1261	Bacteria;Proteobacteria;Alphaproteobacteria;uncultured;	0	0	0.000999181	0	0	0	0	0	0	0	0	0	0.00169595	0.00548961	0.0187614	0	0	0	0	0	0	0	0	0	0.0012637	0.00196552	0.0715161	0.00103207	0	0	0	0	0.000747267	0	0	0	0	0.001	0	0	0	0	0.6156	0.0538
T1262	Bacteria;Proteobacteria;Deltaproteobacteria;Bdellovibrionales;Bacteriovoracaceae;Bacteriovorax;	0	0	0	0	0	0	0	0	0	0	0	0	0	0.000422278	0	0.000393337	0.00189072	0	0.00115129	0	0	0	0.0257198	0.00352843	0	0	0	0	0	0	0	0	0	0	0	0	0.00189072	0	0	0	0	0.000813858	0	0
T1263	Bacteria;Proteobacteria;Deltaproteobacteria;Bdellovibrionales;Bacteriovoracaceae;Peredibacter;	0.00216603	0.00307778	0.00799345	0	0	0	0	0.00213479	0	0	0	0	0.0118717	0.169756	0.238895	0	0	0.00110451	0	0.00346368	0	0	0	0.000882106	0.0012637	0.00196552	0.420599	0	0.00188312	0	0.00109099	0.00475093	0.00149453	0	0.00281706	0.00222301	0	0.0225	0.00523467	0.0372301	0	0.000406929	0.0055	0
T1264	Bacteria;Proteobacteria;Deltaproteobacteria;Bdellovibrionales;Bacteriovoracaceae;uncultured;	0.00108301	0.00153889	0	0	0	0	0	0	0	0	0	0	0	0.000422278	0.00250152	0	0	0	0	0	0	0	0	0	0	0	0.00070808	0.00103207	0	0	0	0	0.000747267	0	0	0	0	0.0031	0	0.00930752	0	0	0	0
T1265	Bacteria;Proteobacteria;Deltaproteobacteria;Bdellovibrionales;Bdellovibrionaceae;Bdellovibrio;	0	0	0	0	0	0	0	0	0	0	0	0	0	0	0	0	0	0	0	0	0	0	0	0	0	0	0	0	0	0	0	0	0	0	0	0	0	0	0	0	0	0	0.0221	0
T1266	Bacteria;Proteobacteria;Deltaproteobacteria;Bdellovibrionales;Bdellovibrionaceae;OM27 clade;	0	0	0	0	0	0	0	0	0	0	0	0	0	0	0	0	0	0	0	0	0	0	0	0	0	0	0	0	0	0	0	0	0	0	0	0	0	0	0	0	0	0	0.0138	0
T1267	Bacteria;Proteobacteria;Deltaproteobacteria;Bradymonadales;	0	0	0	0	0	0	0	0	0	0	0	0	0	0	0	0	0	0	0	0	0	0	0	0	0.0012637	0	0	0	0	0	0	0	0	0	0	0	0	0	0	0	0	0	0	0
T1268	Bacteria;Proteobacteria;Deltaproteobacteria;DTB120;	0	0	0	0	0	0	0	0	0	0	0	0	0	0	0	0.000393337	0	0	0	0	0.00221391	0	0.00489902	0.00352843	0	0	0	0	0	0	0	0	0	0	0	0	0	0	0	0	0	0	0	0
T1269	Bacteria;Proteobacteria;Deltaproteobacteria;Deltaproteobacteria Incertae Sedis;Syntrophorhabdaceae;Syntrophorhabdus;	0	0	0	0	0	0	0	0	0	0	0	0	0	0	0	0	0	0	0	0	0	0	0	0	0	0	0.00070808	0	0	0	0	0	0	0	0	0	0	0	0	0	0	0	0.1159	0
T1270	Bacteria;Proteobacteria;Deltaproteobacteria;Desulfarculales;Desulfarculaceae;	0	0	0	0	0	0	0	0	0	0	0	0	0	0	0	0	0	0	0	0	0	0	0	0	0	0	0	0	0	0	0	0	0	0	0.00140853	0	0	0	0	0.0018615	0	0	0	0
T1271	Bacteria;Proteobacteria;Deltaproteobacteria;Desulfarculales;Desulfarculaceae;Desulfatiglans;	0	0	0	0	0	0	0	0	0	0	0	0	0	0	0	0	0	0	0	0	0	0	0	0	0	0	0	0	0	0	0	0	0	0	0	0	0	0	0	0	0	0.000406929	0	0
T1272	Bacteria;Proteobacteria;Deltaproteobacteria;Desulfarculales;Desulfarculaceae;uncultured;	0	0	0	0	0	0	0	0	0	0	0	0	0	0	0	0	0	0	0	0	0	0	0	0	0	0	0	0	0	0	0	0	0	0	0	0	0	0	0	0	0	0	0.0193	0.001
T1273	Bacteria;Proteobacteria;Deltaproteobacteria;Desulfobacterales;Desulfobacteraceae;Desulfonema;	0	0	0	0	0	0	0	0	0	0	0	0	0	0	0	0	0	0	0	0.00115456	0	0	0	0	0	0	0	0	0	0	0	0	0	0	0	0	0	0	0	0	0	0	0	0
T1274	Bacteria;Proteobacteria;Deltaproteobacteria;Desulfobacterales;Desulfobacteraceae;SEEP-SRB1;	0	0	0	0	0	0	0	0	0	0	0	0	0	0	0	0	0	0	0	0	0	0	0	0	0	0	0.00070808	0	0	0	0	0	0	0	0	0	0	0	0	0	0	0	0	0
T1275	Bacteria;Proteobacteria;Deltaproteobacteria;Desulfobacterales;Desulfobacteraceae;Sva0081 sediment group;	0	0	0	0	0	0	0	0	0	0	0	0	0	0	0	0	0	0	0	0	0	0	0	0	0	0	0	0	0	0	0	0	0	0	0	0	0	0	0	0	0	0	0.0028	0
T1276	Bacteria;Proteobacteria;Deltaproteobacteria;Desulfobacterales;Desulfobacteraceae;uncultured;	0	0	0	0	0	0	0	0	0	0	0	0	0	0	0	0	0	0	0	0	0	0	0	0	0	0	0.00070808	0	0	0	0	0	0	0	0	0	0	0	0	0	0	0	0	0
T1277	Bacteria;Proteobacteria;Deltaproteobacteria;Desulfobacterales;Desulfobulbaceae;uncultured;	0.00216603	0	0.00299754	0	0	0	0.000849134	0	0	0.100134	0.918429	0.140484	0.0033919	0.00548961	0.000625379	0.00314669	0	0.00220902	0.00805904	0.00230912	0.0265669	0.4301	0.280469	0.321087	0.00631848	0.00196552	0.0035404	0.00103207	0.00502166	0.00320287	0	0.00118773	0.00597813	1.59891	0.993014	1.02036	0	0.002	0.00104693	0.0018615	0	0.000406929	0	0
T1278	Bacteria;Proteobacteria;Deltaproteobacteria;Desulfovibrionales;Desulfomicrobiaceae;Desulfomicrobium;	0	0	0	0	0	0	0	0	0	0	0	0	0	0	0	0	0	0	0	0	0.00221391	0	0	0.00176421	0	0	0	0	0	0	0	0	0	0	0	0	0	0	0	0	0	0	0	0
T1279	Bacteria;Proteobacteria;Deltaproteobacteria;Desulfovibrionales;Desulfovibrionaceae;Desulfovibrio;	0	0	0	0	0	0	0	0	0	0	0	0	0	0	0	0	0	0	0	0	0	0	0	0	0	0	0.00070808	0	0	0	0	0	0	0	0	0	0	0	0	0	0	0	0.0276	0
T1280	Bacteria;Proteobacteria;Deltaproteobacteria;Desulfovibrionales;Desulfovibrionaceae;uncultured;	0	0	0	0	0	0	0	0	0	0	0	0	0	0	0	0	0	0	0.00115129	0	0	0	0	0	0	0	0	0	0	0	0	0	0	0	0	0	0	0	0	0	0	0	0	0
T1281	Bacteria;Proteobacteria;Deltaproteobacteria;Desulfuromonadales;Desulfuromonadaceae;Desulfuromonas;	0	0	0	0	0	0	0	0	0	0	0	0	0	0	0	0	0	0	0	0	0	0	0	0	0	0	0	0	0	0	0	0	0	0	0	0	0	0	0	0	0	0	0	0
T1282	Bacteria;Proteobacteria;Deltaproteobacteria;Desulfuromonadales;Geobacteraceae;Geobacter;	0	0	0	0	0	0	0	0	0	0	0	0	0	0	0.000625379	0	0	0	0	0	0	0	0	0	0	0	0	0	0	0	0	0	0	0	0	0	0	0	0	0	0	0	0.011	0
T1283	Bacteria;Proteobacteria;Deltaproteobacteria;MBNT15;	0	0	0	0	0	0	0	0	0	0	0	0	0	0	0	0.000786674	0	0	0	0	0	0	0	0	0	0	0.00070808	0	0	0	0	0	0	0	0	0	0	0	0	0	0	0	0.069	0
T1284	Bacteria;Proteobacteria;Deltaproteobacteria;Myxococcales;	0	0	0	0	0	0.00872743	0	0	0	0	0	0	0	0	0	0	0	0	0	0	0	0	0	0	0	0.000982762	0.0191182	0	0.000627707	0	0	0.00118773	0	0	0	0	0	0	0	0	0	0	0	0
T1285	Bacteria;Proteobacteria;Deltaproteobacteria;Myxococcales;Archangiaceae;Anaeromyxobacter;	0	0	0	0	0	0	0	0	0	0	0	0	0	0	0	0	0	0	0	0	0	0	0	0	0	0	0.00141616	0	0	0	0	0	0	0	0	0	0	0	0	0	0	0	0.1408	0
T1286	Bacteria;Proteobacteria;Deltaproteobacteria;Myxococcales;Archangiaceae;Archangium;	0	0	0	0	0	0	0	0	0	0	0	0	0	0	0	0	0	0	0	0	0	0	0	0	0	0	0.00141616	0	0	0	0	0	0	0	0	0	0	0	0	0	0	0	0	0.005
T1287	Bacteria;Proteobacteria;Deltaproteobacteria;Myxococcales;Archangiaceae;Cystobacter;	0	0	0	0	0	0	0	0	0	0	0	0	0	0	0	0	0	0	0	0	0	0	0	0	0	0	0.00070808	0	0	0	0	0	0	0	0	0	0	0	0	0	0	0	0.0055	0
T1288	Bacteria;Proteobacteria;Deltaproteobacteria;Myxococcales;Archangiaceae;Melittangium;	0	0	0	0	0	0	0	0	0	0	0	0	0	0	0	0	0	0	0	0	0	0	0	0	0	0	0	0	0	0	0	0	0	0	0	0	0	0	0	0	0	0	0	0
T1289	Bacteria;Proteobacteria;Deltaproteobacteria;Myxococcales;Archangiaceae;Vitiosangium;	0	0	0	0	0	0.00109093	0.0220775	0.00640437	0.00752015	0	0	0	0	0	0.00187614	0	0	0	0	0	0	0	0	0	0	0	0.00141616	0	0	0	0	0	0	0	0	0	0	0	0	0	0	0	0	0.001
T1290	Bacteria;Proteobacteria;Deltaproteobacteria;Myxococcales;Archangiaceae;uncultured;	0	0.00307778	0	0	0	0	0	0	0	0	0	0	0	0	0	0	0	0	0	0	0	0	0	0	0	0	0	0	0	0	0	0	0	0	0	0	0	0.001	0	0	0	0	0	0
T1291	Bacteria;Proteobacteria;Deltaproteobacteria;Myxococcales;BIrii41;	0.0140792	0.0769444	0.119902	0.109063	0.195293	0.148366	0.0135861	0.0213479	0.0240645	0.0550734	0.0169184	0.0259145	0.368021	0.0139352	0.0381481	0.0456271	0.0813008	0.0121496	0.0126642	0.018473	0.00442782	0.0045	0.0146971	0.00970317	0.0012637	0.00589657	0.0254909	0.0103207	0.0125541	0.00640574	0.00654593	0.0035632	0.00149453	0	0.00281706	0	0.0813008	0.3472	0.440759	0.480268	0.0194336	0.219742	0.0248	0.001
T1292	Bacteria;Proteobacteria;Deltaproteobacteria;Myxococcales;Blfdi19;	0	0	0	0	0	0	0	0	0	0	0	0	0	0	0	0	0	0	0	0	0	0	0	0	0.0012637	0	0.0233666	0	0	0	0	0	0	0	0	0	0	0.001	0	0	0	0	0	0
T1293	Bacteria;Proteobacteria;Deltaproteobacteria;Myxococcales;Haliangiaceae;Haliangium;	0	0	0	0	0	0	0	0	0	0	0	0	0	0	0	0	0	0	0	0	0	0	0	0	0	0	0	0	0	0	0	0	0	0	0	0	0	0	0	0	0	0	0.3147	0.0478
T1294	Bacteria;Proteobacteria;Deltaproteobacteria;Myxococcales;KD3-10;	0	0	0	0	0.00127642	0.00109093	0	0	0	0	0	0	0	0	0	0	0	0	0	0	0	0	0	0	0	0	0	0	0	0	0	0	0	0	0	0	0	0	0	0	0	0	0.0028	0.002
T1295	Bacteria;Proteobacteria;Deltaproteobacteria;Myxococcales;MSB-4B10;	0	0	0	0	0	0	0	0	0	0	0	0	0	0	0	0	0	0	0	0	0	0	0	0	0	0	0.00070808	0	0	0	0	0	0	0	0	0	0	0	0	0	0	0	0	0
T1296	Bacteria;Proteobacteria;Deltaproteobacteria;Myxococcales;Myxococcaceae;Aggregicoccus;	0	0	0	0	0	0	0	0	0	0	0	0	0	0	0	0	0	0	0	0	0	0	0	0	0	0	0	0	0	0	0	0	0	0	0	0	0	0	0	0	0	0	0	0
T1297	Bacteria;Proteobacteria;Deltaproteobacteria;Myxococcales;Myxococcaceae;Corallococcus;	0.00108301	0.00307778	0.0049959	0.00419472	0.00510569	0.00327279	0	0.00213479	0	0	0	0	0	0	0	0	0	0	0	0	0	0	0	0	0	0	0.00070808	0	0.00188312	0.00160143	0	0	0	0	0	0	0	0	0	0	0	0	0	0.0388
T1298	Bacteria;Proteobacteria;Deltaproteobacteria;Myxococcales;Myxococcaceae;Myxococcus;	0	0	0	0	0	0	0	0	0	0	0	0	0	0	0.000625379	0	0	0	0	0	0	0	0	0	0	0	0	0.0103207	0	0	0.00218198	0	0	0	0	0	0	0.0072	0	0.0260611	0	0	0	0
T1299	Bacteria;Proteobacteria;Deltaproteobacteria;Myxococcales;Myxococcaceae;uncultured;	0	0.00153889	0	0	0	0	0	0	0	0	0	0	0	0	0	0	0	0	0	0	0	0	0	0	0.0012637	0	0	0	0	0	0	0	0	0	0	0	0	0.001	0	0	0	0	0	0.004
T1300	Bacteria;Proteobacteria;Deltaproteobacteria;Myxococcales;Nannocystaceae;Nannocystis;	0.00324904	0.0261611	0.0459623	0.0650181	0.134024	0.0665467	0.0025474	0.00426958	0.00300806	0.0550734	0.00483384	0.00954745	0.0474866	0.00253367	0.00500303	0.00118001	0.00189072	0	0.00230258	0.00346368	0	0.0009	0.00244951	0.00352843	0.00252739	0.00196552	0.391568	0.0237375	0.0251083	0.0288258	0.00436395	0.00237547	0.0171871	0	0.00281706	0	0.00189072	0.0133	0.00523467	0.0279226	0.00138812	0.00773165	0	0
T1301	Bacteria;Proteobacteria;Deltaproteobacteria;Myxococcales;Nannocystaceae;uncultured;	0	0	0	0	0	0	0	0	0	0	0	0	0	0	0	0	0	0	0	0	0	0	0	0	0	0	0	0	0	0	0	0	0	0	0	0	0	0	0	0	0	0	0	0
T1302	Bacteria;Proteobacteria;Deltaproteobacteria;Myxococcales;P3OB-42;	0	0	0.0049959	0	0	0	0	0	0	0	0	0	0	0	0.00250152	0	0	0	0	0	0	0	0	0	0	0	0.00637272	0.00103207	0.000627707	0	0	0	0	0	0	0	0	0.0031	0	0.00930752	0	0	0.0414	0.0199
T1303	Bacteria;Proteobacteria;Deltaproteobacteria;Myxococcales;PS-B29;	0	0	0	0	0	0	0	0	0	0	0	0	0	0	0	0	0	0	0	0	0	0	0	0	0	0	0	0	0	0	0	0	0	0	0	0	0	0	0	0	0	0	0	0
T1304	Bacteria;Proteobacteria;Deltaproteobacteria;Myxococcales;Phaselicystidaceae;Phaselicystis;	0	0	0	0	0	0	0	0	0	0	0	0	0	0	0	0	0	0	0	0	0	0	0	0	0	0	0	0	0	0	0	0	0	0	0	0	0	0	0	0	0	0	0.011	0.001
T1305	Bacteria;Proteobacteria;Deltaproteobacteria;Myxococcales;Polyangiaceae;	0.0205772	0.00307778	0.0859295	0.00209736	0.00127642	0.0163639	0	0.00213479	0.00150403	0.130174	0	0.00818353	0	0	0	0	0	0	0	0	0	0	0	0	0	0	0.00141616	0	0	0	0	0	0	0	0	0	0	0.002	0	0	0	0	0	0.001
T1306	Bacteria;Proteobacteria;Deltaproteobacteria;Myxococcales;Polyangiaceae;Aetherobacter;	0	0	0.000999181	0	0	0	0	0	0	0	0	0	0	0	0	0	0	0	0	0	0	0	0	0	0	0	0	0	0	0	0	0	0	0	0	0	0	0	0	0	0	0	0.0055	0
T1307	Bacteria;Proteobacteria;Deltaproteobacteria;Myxococcales;Polyangiaceae;Labilithrix;	0.0335734	0.280078	0.23181	0.203444	0.518227	0.336006	0.360033	0.30741	0.339911	0.151869	0.0314199	0.0668322	0.0118717	0.00548961	0.0193868	0.0110134	0.0103989	0.00441803	0.00575646	0.00577281	0.00221391	0	0.00244951	0	0.0101096	0.00393105	0.194014	0.0412827	0.00251083	0.0048043	0	0.00950186	0.00523087	0	0.00140853	0	0.0103989	0.0389	0.0282672	0.0595681	0.0152693	0.028892	0.0331	0
T1308	Bacteria;Proteobacteria;Deltaproteobacteria;Myxococcales;Polyangiaceae;Minicystis;	0	0	0	0	0	0	0	0	0	0	0	0	0	0	0	0	0	0	0	0	0	0	0	0	0	0	0	0	0	0	0	0	0	0	0	0	0	0	0	0	0	0	0.0028	0
T1309	Bacteria;Proteobacteria;Deltaproteobacteria;Myxococcales;Polyangiaceae;Pajaroellobacter;	0	0	0	0	0	0	0	0	0	0	0	0	0	0	0	0	0	0	0	0	0	0	0	0	0	0	0	0	0	0	0	0	0	0	0	0	0	0	0	0	0	0	0.1463	0.2769
T1310	Bacteria;Proteobacteria;Deltaproteobacteria;Myxococcales;Polyangiaceae;Sorangium;	0	0	0	0	0	0	0	0	0	0	0	0	0	0	0.000625379	0	0	0	0	0	0	0	0	0	0	0	0	0	0	0	0	0	0	0	0	0	0	0	0	0.00372301	0	0	0.0055	0.001
T1311	Bacteria;Proteobacteria;Deltaproteobacteria;Myxococcales;Polyangiaceae;uncultured;	0.0227433	0.0477055	0.0279771	0.00629208	0.0319105	0.0370916	0.104444	0.157975	0.103778	0.0367156	0.0145015	0.0231867	0.0067838	0.00126683	0.00250152	0.0849608	0.0387597	0.0198812	0.149668	0.117765	0.070845	0.0062	0.00979804	0.0105853	0	0.00294829	0.0035404	0.430372	0.0188312	0.0192172	0.0098189	0.0071264	0.0164399	0.0142216	0.00140853	0.00555753	0.0387597	0.0154	0.0387366	0.0167535	0.0159634	0.0028485	0	0
T1312	Bacteria;Proteobacteria;Deltaproteobacteria;Myxococcales;Sandaracinaceae;Sandaracinus;	0	0	0	0	0	0	0	0	0	0	0	0	0	0	0	0	0	0	0	0	0	0	0	0	0	0	0	0	0	0	0	0	0	0	0	0	0	0	0	0	0	0.000406929	0.0028	0
T1313	Bacteria;Proteobacteria;Deltaproteobacteria;Myxococcales;Sandaracinaceae;uncultured;	0	0	0	0	0	0.00109093	0	0	0	0	0	0	0	0	0	0	0	0.00110451	0	0	0	0	0	0	0	0.000982762	0	0	0	0	0	0	0	0	0	0	0	0	0	0	0	0	0.0552	0.1126
T1314	Bacteria;Proteobacteria;Deltaproteobacteria;Myxococcales;UASB-TL25;	0	0	0	0	0	0	0	0	0	0	0	0	0	0	0	0	0	0	0	0	0	0	0	0	0	0.000982762	0	0	0	0	0	0	0	0	0	0	0	0	0	0	0	0	0	0
T1315	Bacteria;Proteobacteria;Deltaproteobacteria;Myxococcales;Vulgatibacteraceae;Vulgatibacter;	0	0	0	0	0	0	0	0	0	0	0	0	0	0	0	0	0	0	0	0	0	0	0	0	0	0	0	0	0	0	0	0	0	0	0	0	0	0	0	0	0.00138812	0	0.011	0
T1316	Bacteria;Proteobacteria;Deltaproteobacteria;Myxococcales;bacteriap25;	0.0129962	0.01385	0.0269779	0.195054	0.257837	0.170185	0.00764221	0.00640437	0.00451209	0.0751001	0.00483384	0.0109114	0	0.00337822	0.00375227	0.00196668	0.00189072	0	0.00345387	0.00346368	0.00442782	0	0.0122475	0.000882106	0.00252739	0	0.00212424	0.00103207	0.00125541	0.00320287	0	0.00118773	0.000747267	0	0	0	0.00189072	0.002	0.00104693	0.0018615	0	0	0	0
T1317	Bacteria;Proteobacteria;Deltaproteobacteria;Myxococcales;mle1-27;	0	0	0	0	0	0	0	0	0	0	0	0	0	0.000422278	0.000625379	0	0	0	0	0	0	0.0018	0	0	0	0	0.00141616	0	0	0	0	0	0	0	0	0	0	0	0	0	0	0	0.0083	0
T1318	Bacteria;Proteobacteria;Deltaproteobacteria;Myxococcales;uncultured;	0.00108301	0.00461666	0.0159869	0.00419472	0.00765853	0.00109093	0	0.00426958	0	0	0	0	0.0491826	0.00253367	0.00500303	0.00157335	0	0	0	0.00115456	0	0	0	0	0.00758217	0	0.196846	0	0.000627707	0	0	0.0035632	0.00149453	0	0.00140853	0.00444603	0	0.0164	0.00837547	0.0241996	0.00138812	0.0105802	0.0414	0.004
T1319	Bacteria;Proteobacteria;Deltaproteobacteria;NB1-j;	0	0	0	0	0	0	0	0	0	0	0	0	0	0	0	0	0	0	0	0	0	0	0	0	0	0	0.00283232	0	0	0	0	0	0.000747267	0	0	0	0	0	0	0	0	0	0	0.002
T1320	Bacteria;Proteobacteria;Deltaproteobacteria;Oligoflexales;0319-6G20;	0	0	0	0	0	0	0	0	0	0	0	0	0	0	0	0	0	0	0	0	0	0	0	0	0	0	0.00070808	0	0	0	0	0	0	0	0	0	0	0	0	0	0	0	0.0386	0
T1321	Bacteria;Proteobacteria;Deltaproteobacteria;Oligoflexales;Oligoflexaceae;Oligoflexus;	0	0	0	0	0	0	0	0	0	0	0	0	0.0169595	0.00591189	0.00938069	0	0	0	0	0	0	0	0.00122475	0.00264632	0	0.00196552	0.0169939	0	0	0	0	0.00118773	0.000747267	0	0.00281706	0	0	0.0031	0	0.00558451	0	0.000406929	0	0
T1322	Bacteria;Proteobacteria;Deltaproteobacteria;Oligoflexales;Oligoflexaceae;Silvanigrella;	0	0	0	0	0	0	0	0	0	0	0	0	0	0	0.000625379	0	0	0	0	0	0	0	0	0	0	0	0.00424848	0	0	0	0	0	0	0	0	0	0	0	0	0.00372301	0	0	0	0
T1323	Bacteria;Proteobacteria;Deltaproteobacteria;Oligoflexales;Oligoflexaceae;uncultured;	0	0	0	0	0	0	0	0	0	0	0	0	0	0	0	0	0	0	0	0	0	0	0	0	0	0	0	0	0	0	0	0	0	0	0	0	0	0	0	0	0.00347029	0	0	0
T1324	Bacteria;Proteobacteria;Deltaproteobacteria;PB19;	0	0	0.000999181	0	0	0	0	0	0	0.0183578	0	0.00272784	0	0.000844555	0.000625379	0	0	0	0	0.00115456	0.00221391	0.0009	0.0477654	0.0502801	0.0012637	0	0.00070808	0	0.00188312	0.00160143	0	0	0	0.440869	0.177475	0.126712	0	0	0	0	0	0	0	0
T1325	Bacteria;Proteobacteria;Deltaproteobacteria;RCP2-54;	0	0	0	0	0	0	0	0	0	0	0	0	0	0	0.000625379	0	0	0	0	0	0	0	0	0	0	0	0.00070808	0	0	0	0	0	0	0	0	0	0	0.0031	0	0.0018615	0	0	0.0359	0.001
T1326	Bacteria;Proteobacteria;Deltaproteobacteria;Rs-K70 termite group;	0	0	0	0	0	0	0	0	0	0	0	0	0	0	0	0	0	0	0	0	0	0	0	0	0	0	0	0	0	0	0	0	0	0	0	0	0	0	0	0	0	0	0	0
T1327	Bacteria;Proteobacteria;Deltaproteobacteria;SAR324 clade(Marine group B);	0	0	0	0	0	0	0	0	0	0	0	0	0	0	0	0	0	0	0	0	0	0	0	0	0	0	0	0	0	0	0	0	0	0	0	0	0	0	0	0	0	0	0.0055	0.001
T1328	Bacteria;Proteobacteria;Deltaproteobacteria;Sva0485;	0	0	0	0	0	0	0	0	0	0	0	0	0	0	0	0	0	0	0	0	0	0	0	0	0	0	0	0	0	0	0	0	0	0	0	0	0	0	0	0	0	0	0	0
T1329	Bacteria;Proteobacteria;Deltaproteobacteria;Syntrophobacterales;Syntrophaceae;Desulfobacca;	0	0	0	0	0	0	0	0	0	0	0	0	0	0	0	0	0	0	0	0	0	0	0	0	0	0	0	0	0	0	0	0	0	0	0	0	0	0	0	0	0	0	0	0
T1330	Bacteria;Proteobacteria;Deltaproteobacteria;Syntrophobacterales;Syntrophaceae;Desulfomonile;	0	0	0	0	0	0	0	0	0	0	0	0	0	0	0	0	0	0	0	0	0	0	0	0	0	0	0	0	0	0	0	0	0	0	0	0	0	0.0031	0	0.00558451	0	0	0.0552	0
T1331	Bacteria;Proteobacteria;Deltaproteobacteria;Syntrophobacterales;Syntrophaceae;Smithella;	0.00108301	0	0	0	0.00255284	0.00327279	0	0	0	0	0	0	0	0	0	0	0.000945358	0	0.00115129	0	0	0	0	0	0	0	0	0.00206413	0.000627707	0.00160143	0.00109099	0	0	0	0	0	0.000945358	0	0.00209387	0.0018615	0	0.000406929	0.0083	0
T1332	Bacteria;Proteobacteria;Deltaproteobacteria;Syntrophobacterales;Syntrophaceae;uncultured;	0	0	0	0	0	0	0	0	0	0	0	0	0	0	0	0	0	0	0	0	0	0	0	0	0	0	0	0	0	0	0	0	0	0	0	0	0	0	0	0	0	0	0.0028	0
T1333	Bacteria;Proteobacteria;Gammaproteobacteria;1013-28-CG33;	0	0	0	0	0	0	0	0	0	0	0	0	0	0	0	0	0	0	0	0	0	0	0	0	0	0	0	0	0	0	0	0	0	0	0	0	0	0	0	0	0	0	0	0.001
T1334	Bacteria;Proteobacteria;Gammaproteobacteria;211ds20;	0	0	0	0	0	0	0	0	0	0	0	0	0	0	0	0	0	0	0	0	0	0	0	0	0	0	0	0	0	0	0	0	0	0	0	0	0	0	0	0	0	0	0	0
T1335	Bacteria;Proteobacteria;Gammaproteobacteria;AT-s2-59;	0.00108301	0	0	0	0	0	0.000849134	0.00640437	0.00300806	0	0	0	0	0	0.00375227	0	0	0	0	0	0	0	0	0	0	0	0.00070808	0	0	0	0	0	0	0	0	0	0	0	0	0	0.00138812	0.00406929	0	0
T1336	Bacteria;Proteobacteria;Gammaproteobacteria;Acidiferrobacterales;Acidiferrobacteraceae;uncultured;	0	0	0	0	0	0	0.000849134	0	0	0	0	0	0	0	0	0.000393337	0	0	0.00115129	0	0	0	0	0	0	0	0	0	0	0	0	0	0	0	0	0	0	0	0	0	0	0	0	0
T1337	Bacteria;Proteobacteria;Gammaproteobacteria;Aeromonadales;Aeromonadaceae;Aeromonas;	0	0	0	0	0	0	0	0	0	0	0.0193353	0	0	0	0	0	0	0	0	0	0	0	0	0	0	0	0	0	0	0	0	0	0	0	0	0	0	0	0	0	0	0	0.0028	0.001
T1338	Bacteria;Proteobacteria;Gammaproteobacteria;Aeromonadales;Succinivibrionaceae;Ruminobacter;	0	0	0	0	0	0	0.000849134	0	0.00150403	0	0	0	0	0	0.00125076	0.00904675	0.00472679	0.00441803	0.00230258	0	0	0	0	0	0	0.00196552	0.00070808	0	0	0.00800717	0.00436395	0	0	0	0	0	0.00472679	0	0.00104693	0.0018615	0	0.000813858	0	0
T1339	Bacteria;Proteobacteria;Gammaproteobacteria;Aeromonadales;Succinivibrionaceae;Succinivibrio;	0	0	0	0	0	0	0	0	0	0	0	0	0	0	0	0	0	0	0	0	0	0	0	0	0	0	0	0	0	0	0	0	0	0	0	0	0	0	0	0	0	0	0	0
T1340	Bacteria;Proteobacteria;Gammaproteobacteria;Alteromonadales;Alteromonadaceae;Alteromonas;	0	0	0	0	0	0	0	0	0	0	0	0	0	0	0	0	0	0	0	0	0	0	0	0	0	0	0	0	0	0	0	0	0	0	0	0	0	0	0	0	0	0	0	0.001
T1341	Bacteria;Proteobacteria;Gammaproteobacteria;Alteromonadales;Alteromonadaceae;Glaciecola;	0	0	0	0	0	0	0	0	0	0	0	0	0	0	0.00125076	0	0	0	0	0	0	0	0	0	0	0	0	0	0	0	0	0	0	0	0	0	0	0	0	0	0.00208218	0.000406929	0	0
T1342	Bacteria;Proteobacteria;Gammaproteobacteria;Alteromonadales;Alteromonadaceae;Paraglaciecola;	0	0	0.000999181	0	0	0	0	0	0	0	0	0	0	0	0	0	0	0	0	0	0	0	0	0	0	0	0	0	0	0	0	0	0	0	0	0	0	0	0	0	0	0	0	0
T1343	Bacteria;Proteobacteria;Gammaproteobacteria;Alteromonadales;Alteromonadaceae;Rheinheimera;	0	0	0	0	0	0	0.00509481	0.00213479	0	0	0	0	0	0	0	0	0	0	0	0	0	0	0	0	0	0	0	0	0	0	0	0	0	0	0	0	0	0	0	0	0	0	0	0
T1344	Bacteria;Proteobacteria;Gammaproteobacteria;Alteromonadales;Alteromonadaceae;Salinimonas;	0	0	0	0	0	0	0	0	0	0	0	0	0	0	0	0	0	0	0	0	0	0	0	0	0	0	0	0	0	0	0	0	0	0	0	0	0	0	0	0	0	0	0	0
T1345	Bacteria;Proteobacteria;Gammaproteobacteria;Alteromonadales;Colwelliaceae;Thalassotalea;	0	0	0	0	0	0	0	0	0	0	0	0	0	0	0	0	0	0	0	0	0	0	0	0	0	0	0	0	0	0	0	0	0	0	0	0	0	0	0	0	0	0	0	0
T1346	Bacteria;Proteobacteria;Gammaproteobacteria;Alteromonadales;Colwelliaceae;uncultured;	0	0	0	0	0	0	0	0	0	0.00333778	0	0	0	0	0	0	0	0	0	0	0	0	0	0	0	0	0	0	0	0	0	0	0	0	0	0	0	0	0	0	0	0	0	0
T1347	Bacteria;Proteobacteria;Gammaproteobacteria;Alteromonadales;Marinobacteraceae;Marinobacter;	0	0	0	0	0	0	0	0	0.00150403	0	0	0	0	0	0	0	0	0	0	0	0	0	0	0	0	0.00196552	0	0	0.000627707	0	0	0.00118773	0	0	0	0	0	0	0	0	0	0	0	0
T1348	Bacteria;Proteobacteria;Gammaproteobacteria;Alteromonadales;Pseudoalteromonadaceae;Algicola;	0.00216603	0	0.000999181	0.00209736	0	0	0	0	0.00300806	0	0	0	0	0	0	0	0	0	0	0	0	0	0	0	0	0	0.00070808	0.0030962	0.00125541	0	0	0	0	0	0	0	0	0	0	0	0	0	0	0
T1349	Bacteria;Proteobacteria;Gammaproteobacteria;Alteromonadales;Pseudoalteromonadaceae;Pseudoalteromonas;	0	0.00153889	0	0	0	0	0	0	0	0	0	0	0	0	0	0	0	0	0.00115129	0	0	0	0	0	0	0	0.00283232	0	0	0	0	0	0	0	0	0	0	0	0	0	0	0	0	0
T1350	Bacteria;Proteobacteria;Gammaproteobacteria;Arenicellales;Arenicellaceae;uncultured;	0	0	0	0	0	0	0	0	0	0	0	0	0.0033919	0	0	0	0	0	0	0	0	0	0	0	0	0	0	0	0	0	0	0	0	0	0	0	0	0.001	0	0.0018615	0	0	0.0055	0.001
T1351	Bacteria;Proteobacteria;Gammaproteobacteria;B2M28;	0	0	0	0	0	0	0	0.00213479	0	0	0	0	0	0	0	0	0	0	0	0	0	0	0	0	0	0	0	0	0	0	0	0	0	0	0	0	0	0	0	0	0	0	0	0
T1352	Bacteria;Proteobacteria;Gammaproteobacteria;BD72BR169;	0	0	0	0	0	0	0	0	0	0	0	0	0	0	0	0	0	0	0	0	0	0	0	0	0	0	0	0	0	0	0	0	0	0	0	0	0	0	0	0	0	0	0	0
T1353	Bacteria;Proteobacteria;Gammaproteobacteria;Beggiatoales;Beggiatoaceae;Beggiatoa;	0.00108301	0.00153889	0.00399672	0	0	0	0	0.00426958	0	0.0433912	0.140181	0.0709239	0	0.00929011	0.00125076	0.00275336	0.000945358	0.00220902	0.00115129	0.0150093	0.0110695	0.1597	0.389472	0.193181	0.00379109	0.00196552	0.00070808	0.00516033	0.00690478	0.00640574	0	0.00118773	0.00149453	0.193007	0.100006	0.174506	0.000945358	0.002	0.00104693	0	0.000694059	0.00488315	0	0
T1354	Bacteria;Proteobacteria;Gammaproteobacteria;Beggiatoales;Beggiatoaceae;uncultured;	0	0	0	0	0	0	0	0	0	0	0	0	0	0	0	0	0	0	0	0	0	0	0	0	0	0	0	0	0	0	0	0	0	0	0	0	0	0	0	0	0	0	0	0
T1355	Bacteria;Proteobacteria;Gammaproteobacteria;Betaproteobacteriales;A21b;	0	0.00307778	0	0	0	0	0	0	0	0.00166889	0	0	0	0.00211139	0	0	0	0	0.00115129	0.00115456	0.00221391	0	0	0.00617475	0	0.000982762	0.00070808	0	0	0	0	0	0	0.00406331	0	0.00333452	0	0	0	0	0	0.000406929	0	0
T1356	Bacteria;Proteobacteria;Gammaproteobacteria;Betaproteobacteriales;Aquaspirillaceae;Rivicola;	0.0184112	0.0123111	0.0319738	0	0	0	0.0993487	0.0362914	0.0947539	0.00333778	0	0	0	0.0122461	0.0143837	0.000786674	0	0	0.0207232	0.0230912	0.00885563	0	0	0	0.00505478	0.00589657	0.00566464	0	0.000627707	0	0	0.00118773	0.00149453	0	0	0	0	0	0.00104693	0	0	0	0	0
T1357	Bacteria;Proteobacteria;Gammaproteobacteria;Betaproteobacteriales;B1-7BS;	0.00108301	0	0	0	0	0	0	0	0	0	0	0	0	0.000422278	0.000625379	0	0	0	0.00115129	0	0.00664172	0	0	0.00176421	0	0.000982762	0.00920504	0	0	0	0	0	0	0	0	0	0	0	0	0	0	0	0	0
T1358	Bacteria;Proteobacteria;Gammaproteobacteria;Betaproteobacteriales;Burkholderiaceae;Achromobacter;	0	0	0	0	0	0	0	0	0.00150403	0	0	0	0	0	0	0	0	0	0	0.00346368	0	0	0	0	0	0	0	0	0.00125541	0	0	0	0	0	0	0	0	0	0	0	0	0	0	0
T1359	Bacteria;Proteobacteria;Gammaproteobacteria;Betaproteobacteriales;Burkholderiaceae;Acidovorax;	0	0	0	0	0	0	0	0	0	0	0	0	0	0	0	0	0	0	0	0	0	0	0	0	0	0	0	0	0	0	0	0	0	0	0	0	0	0	0	0	0	0	0.0028	0.004
T1360	Bacteria;Proteobacteria;Gammaproteobacteria;Betaproteobacteriales;Burkholderiaceae;Advenella;	0	0	0	0	0	0	0.000849134	0.00213479	0	0	0	0	0	0	0	0	0	0	0	0	0	0	0	0	0	0	0	0	0	0	0	0	0	0	0	0	0	0	0	0	0	0	0	0
T1361	Bacteria;Proteobacteria;Gammaproteobacteria;Betaproteobacteriales;Burkholderiaceae;Alicycliphilus;	0	0	0	0	0	0	0	0	0	0	0.00483384	0	0	0	0.00125076	0.000393337	0	0	0	0	0	0	0	0	0	0	0	0	0.000627707	0	0	0	0	0	0	0	0	0	0	0	0	0	0.0028	0
T1362	Bacteria;Proteobacteria;Gammaproteobacteria;Betaproteobacteriales;Burkholderiaceae;Ampullimonas;	0	0	0	0	0	0	0	0	0	0	0	0	0	0	0	0	0	0	0	0	0	0	0	0	0	0	0	0	0	0	0	0	0	0	0.00422559	0	0	0.001	0	0	0	0	0	0
T1363	Bacteria;Proteobacteria;Gammaproteobacteria;Betaproteobacteriales;Burkholderiaceae;Aquabacterium;	0.0649808	0.0969499	0.276773	0.00209736	0.00255284	0.00109093	1.81715	1.43244	1.39123	0.0901202	0.029003	0.0136392	0	0.115282	0.134457	0.0133735	0.000945358	0.00110451	0.523837	0.540335	1.13352	0	0.00122475	0	0.00884587	0.0157242	0.0070808	0.0495392	0.0483334	0.0704631	0.00545494	0.0130651	0.0141981	0.00203165	0	0.00111151	0.000945358	0.0061	0.00209387	0	0	0.0028485	0	0
T1364	Bacteria;Proteobacteria;Gammaproteobacteria;Betaproteobacteriales;Burkholderiaceae;Azohydromonas;	0	0	0	0	0	0	0	0	0	0	0	0	0	0	0	0	0	0	0	0	0	0	0	0	0	0	0	0	0	0	0	0	0	0	0	0	0	0	0	0	0	0	0	0
T1365	Bacteria;Proteobacteria;Gammaproteobacteria;Betaproteobacteriales;Burkholderiaceae;Bordetella;	2.70753	2.48992	2.1982	0.081797	0.254008	0.135275	16.3526	12.132	10.8621	0.614152	0.309366	0.233231	0.33919	1.86267	3.17693	0.0979409	0.013235	0.0121496	1.97677	1.65795	2.27811	0.0018	0.0183713	0.0299916	0.125106	1.19799	0.0509818	0.0681164	0.249827	0.325091	0.00872791	0.739958	0.12031	0.00406331	0.0140853	0.0233416	0.013235	0.1075	0.424008	0.0465376	0.00763465	0.045983	0.0083	0.008
T1366	Bacteria;Proteobacteria;Gammaproteobacteria;Betaproteobacteriales;Burkholderiaceae;Brachymonas;	0	0	0	0	0	0	0	0	0	0	0	0	0	0	0	0	0	0	0	0	0	0	0	0	0	0	0	0	0	0	0	0	0	0	0	0	0	0	0	0	0	0	0	0
T1367	Bacteria;Proteobacteria;Gammaproteobacteria;Betaproteobacteriales;Burkholderiaceae;Burkholderia-Caballeronia-Paraburkholderia;	0	0	0	0	0	0	0	0	0	0	0	0	0	0.000422278	0.000625379	0	0	0	0	0	0	0	0	0	0	0	0.00070808	0	0	0	0	0	0	0	0	0	0	0.002	0.00104693	0.0018615	0	0	0.0773	1.1934
T1368	Bacteria;Proteobacteria;Gammaproteobacteria;Betaproteobacteriales;Burkholderiaceae;CM1G08;	0	0	0	0	0	0	0	0.00213479	0.00451209	0	0	0	0	0	0	0	0	0	0	0	0	0	0	0	0	0	0	0	0	0	0	0	0	0	0	0	0	0	0	0	0	0	0	0
T1369	Bacteria;Proteobacteria;Gammaproteobacteria;Betaproteobacteriales;Burkholderiaceae;Caenimonas;	0	0	0	0	0	0	0	0	0	0	0	0	0	0	0	0	0	0	0.00115129	0	0	0	0	0	0	0	0	0	0	0	0	0	0	0	0	0	0	0	0	0	0	0	0	0
T1370	Bacteria;Proteobacteria;Gammaproteobacteria;Betaproteobacteriales;Burkholderiaceae;Candidatus Protistobacter;	0.00108301	0	0	0	0	0	0.00169827	0	0.0165443	0	0	0	0	0	0	0	0	0	0	0	0	0	0	0	0	0	0.00070808	0	0	0	0	0	0	0	0	0	0	0	0	0	0	0	0	0
T1371	Bacteria;Proteobacteria;Gammaproteobacteria;Betaproteobacteriales;Burkholderiaceae;Candidatus Symbiobacter;	0	0	0	0	0	0	0.0271723	0.0192131	0.048129	0	0	0	0	0	0	0	0	0	0.00345387	0.00115456	0	0	0	0	0	0	0	0	0	0	0	0	0	0	0	0	0	0	0	0	0	0	0	0
T1372	Bacteria;Proteobacteria;Gammaproteobacteria;Betaproteobacteriales;Burkholderiaceae;Candidimonas;	0	0.00153889	0.00199836	0	0	0	0	0	0.00150403	0	0	0	0	0	0.00187614	0	0	0	0.00230258	0	0.0110695	0	0	0	0	0.000982762	0.0219505	0.00103207	0.00125541	0.00160143	0	0	0	0	0	0.00111151	0	0.0133	0	0.00744602	0	0	0	0
T1373	Bacteria;Proteobacteria;Gammaproteobacteria;Betaproteobacteriales;Burkholderiaceae;Castellaniella;	0.00216603	0	0.000999181	0	0	0	0.038211	0.0234827	0.0195524	0	0	0	0	0.000844555	0.000625379	0.000393337	0	0	0	0	0	0	0	0	0	0	0.00070808	0	0	0	0	0	0	0	0	0	0	0.001	0	0	0	0	0	0
T1374	Bacteria;Proteobacteria;Gammaproteobacteria;Betaproteobacteriales;Burkholderiaceae;Comamonas;	0	0	0.000999181	0	0	0	0	0	0	0.00166889	0	0	0	0	0.00125076	0	0	0	0	0	0	0	0	0	0	0	0.00070808	0	0	0	0	0	0	0	0	0	0	0	0	0	0	0	0.0193	0.0687
T1375	Bacteria;Proteobacteria;Gammaproteobacteria;Betaproteobacteriales;Burkholderiaceae;Cupriavidus;	0	0	0	0	0	0	0	0	0	0	0.00241692	0	0	0	0	0	0	0	0	0	0	0	0	0	0	0	0.00070808	0	0	0	0	0	0	0	0	0	0	0	0	0	0	0	0	0.0369
T1376	Bacteria;Proteobacteria;Gammaproteobacteria;Betaproteobacteriales;Burkholderiaceae;Curvibacter;	0	0	0.000999181	0	0	0	0.00169827	0.00213479	0.00150403	0	0	0	0	0	0	0	0	0	0	0	0	0	0	0	0	0	0	0	0	0	0	0	0	0	0	0	0	0	0	0	0	0	0	0
T1377	Bacteria;Proteobacteria;Gammaproteobacteria;Betaproteobacteriales;Burkholderiaceae;Delftia;	0	0	0	0	0	0	0	0	0	0	0	0	0	0	0	0	0	0	0	0	0	0	0	0	0	0	0	0	0	0	0	0	0	0	0	0	0	0	0	0	0	0	0	0
T1378	Bacteria;Proteobacteria;Gammaproteobacteria;Betaproteobacteriales;Burkholderiaceae;Derxia;	0	0.00153889	0	0	0	0	0	0	0.00150403	0	0	0	0	0	0.00187614	0	0	0	0	0	0	0	0	0	0	0	0	0	0	0	0	0	0	0	0	0	0	0	0	0	0	0	0	0
T1379	Bacteria;Proteobacteria;Gammaproteobacteria;Betaproteobacteriales;Burkholderiaceae;Diaphorobacter;	0	0	0	0	0	0	0.00594394	0.0362914	0.0135363	0	0	0	0	0	0	0.000393337	0	0	0	0.00115456	0	0	0	0	0	0	0	0	0	0	0	0	0	0	0	0	0	0	0	0	0	0	0	0
T1380	Bacteria;Proteobacteria;Gammaproteobacteria;Betaproteobacteriales;Burkholderiaceae;Duganella;	0	0	0	0	0	0	0.018681	0.0320219	0.0391048	0	0	0	0	0.00168911	0	0	0	0	0.0138155	0.00346368	0	0	0	0	0	0	0	0	0	0	0	0	0	0	0	0	0	0	0.00104693	0	0	0.000406929	0	0
T1381	Bacteria;Proteobacteria;Gammaproteobacteria;Betaproteobacteriales;Burkholderiaceae;Eoetvoesia;	0	0	0	0	0	0	0	0	0.00150403	0	0	0	0	0.000422278	0.00125076	0	0	0	0	0	0	0	0	0	0	0.00294829	0.0106212	0	0	0	0	0	0	0	0	0	0	0	0	0	0	0	0	0
T1382	Bacteria;Proteobacteria;Gammaproteobacteria;Betaproteobacteriales;Burkholderiaceae;GKS98 freshwater group;	0	0.00153889	0.00699426	0	0	0	0	0	0	0	0	0	0.00169595	0	0.0156345	0	0	0	0	0	0	0	0	0	0	0	0.00283232	0	0	0	0	0	0	0	0	0	0	0	0	0	0	0.000813858	0	0.001
T1383	Bacteria;Proteobacteria;Gammaproteobacteria;Betaproteobacteriales;Burkholderiaceae;Herbaspirillum;	0	0	0.021982	0	0	0	0	0	0	0	0	0	0	0	0	0	0	0	0	0	0	0	0	0	0	0	0.00283232	0	0	0	0	0	0	0	0	0	0	0	0	0	0	0	0	0
T1384	Bacteria;Proteobacteria;Gammaproteobacteria;Betaproteobacteriales;Burkholderiaceae;Hydrogenophaga;	0	0.00153889	0	0	0	0	0	0	0	0	0	0	0	0	0.000625379	0	0	0	0	0	0	0	0	0	0	0	0.00070808	0	0	0	0	0	0	0	0.00140853	0	0	0.0297	0.00104693	0.0372301	0	0.000813858	0	0
T1385	Bacteria;Proteobacteria;Gammaproteobacteria;Betaproteobacteriales;Burkholderiaceae;Hylemonella;	0	0	0	0	0	0	0	0	0	0	0	0	0	0	0.000625379	0	0	0	0	0	0	0	0	0	0	0	0.00070808	0	0	0	0	0	0	0	0	0	0	0.002	0	0.00558451	0	0	0.0028	0
T1386	Bacteria;Proteobacteria;Gammaproteobacteria;Betaproteobacteriales;Burkholderiaceae;Ideonella;	0	0	0	0	0	0	0	0	0	0	0	0	0	0	0	0	0	0	0	0	0	0	0	0	0	0.00196552	0	0	0	0	0	0	0	0	0	0	0	0	0	0	0	0	0.0028	0.002
T1387	Bacteria;Proteobacteria;Gammaproteobacteria;Betaproteobacteriales;Burkholderiaceae;Inhella;	0	0	0	0	0	0	0.00339654	0.00213479	0.00150403	0	0	0	0	0.000422278	0.00125076	0	0	0	0	0	0	0	0	0	0	0	0	0	0	0	0	0	0	0	0	0	0	0	0	0	0	0	0	0
T1388	Bacteria;Proteobacteria;Gammaproteobacteria;Betaproteobacteriales;Burkholderiaceae;Janthinobacterium;	0	0	0.00199836	0	0	0	0	0	0	0	0	0	0	0	0.000625379	0	0	0	0	0	0	0	0	0	0	0	0	0	0	0	0	0	0	0	0	0	0	0	0	0.00372301	0	0	0	0
T1389	Bacteria;Proteobacteria;Gammaproteobacteria;Betaproteobacteriales;Burkholderiaceae;Kerstersia;	0	0	0	0	0	0	0	0.00213479	0	0	0	0	0	0	0	0	0	0	0.00230258	0	0	0	0	0	0	0	0	0	0	0	0	0	0	0	0	0	0	0	0	0	0	0	0	0
T1390	Bacteria;Proteobacteria;Gammaproteobacteria;Betaproteobacteriales;Burkholderiaceae;Kinneretia;	0.00108301	0.00307778	0	0	0	0	0	0	0	0	0	0	0	0.00211139	0.0031269	0	0	0	0	0	0	0	0	0	0	0	0.00212424	0	0	0	0	0	0	0	0	0	0	0.0041	0	0.0018615	0	0.000406929	0	0.002
T1391	Bacteria;Proteobacteria;Gammaproteobacteria;Betaproteobacteriales;Burkholderiaceae;Lautropia;	0.00541506	0.0107722	0.0229812	0	0	0.00109093	0.124823	0.081122	0.0842257	0	0	0	0	0.00253367	0.00187614	0	0	0	0.0564133	0.0404096	0.0221391	0	0	0	0	0.00491381	0.00141616	0.00206413	0.00251083	0.00320287	0	0.00118773	0.000747267	0	0	0	0	0.002	0	0	0	0	0	0
T1392	Bacteria;Proteobacteria;Gammaproteobacteria;Betaproteobacteriales;Burkholderiaceae;Leptothrix;	0	0	0	0	0	0	0	0	0	0	0	0	0	0	0	0	0	0	0	0	0	0	0	0	0	0	0	0	0	0	0	0	0	0	0	0	0	0	0	0	0	0	0	0.002
T1393	Bacteria;Proteobacteria;Gammaproteobacteria;Betaproteobacteriales;Burkholderiaceae;Limnobacter;	0	0	0	0	0	0	0	0	0	0	0	0	0	0	0	0	0	0	0.00115129	0	0	0	0	0	0	0	0	0	0	0	0	0	0	0	0	0	0	0	0	0	0	0	0	0.004
T1394	Bacteria;Proteobacteria;Gammaproteobacteria;Betaproteobacteriales;Burkholderiaceae;Limnohabitans;	0.00108301	0	0.00199836	0	0	0	0.000849134	0.00426958	0.00150403	0	0	0	0.00169595	0.00591189	0.00875531	0.000393337	0	0	0.00230258	0	0	0	0	0	0.0012637	0.00393105	0.00283232	0	0	0	0	0.00831413	0.000747267	0	0.00422559	0	0	0	0	0	0	0	0	0
T1395	Bacteria;Proteobacteria;Gammaproteobacteria;Betaproteobacteriales;Burkholderiaceae;MWH-UniP1 aquatic group;	0	0.00153889	0.000999181	0	0	0	0	0	0	0	0.00483384	0	0	0	0.000625379	0	0	0	0	0	0	0	0	0	0	0	0.00141616	0	0	0	0	0	0	0	0	0	0	0	0	0.0018615	0	0	0	0
T1396	Bacteria;Proteobacteria;Gammaproteobacteria;Betaproteobacteriales;Burkholderiaceae;Massilia;	0.00108301	0.00307778	0.00799345	0	0	0	0	0	0	0	0	0	0.00169595	0.00126683	0.0100061	0	0	0	0	0	0	0	0	0	0	0	0.0169939	0.00103207	0	0	0	0	0	0	0.00140853	0	0	0	0	0	0	0.00162772	0	0
T1397	Bacteria;Proteobacteria;Gammaproteobacteria;Betaproteobacteriales;Burkholderiaceae;Methylibium;	0.0324904	0.00923333	0.0149877	0	0.00255284	0.00109093	0.0356636	0.0747177	0.0827217	0.00333778	0.00725076	0.00272784	0	0	0	0	0	0	0.00115129	0.00346368	0.00221391	0	0	0	0.00252739	0.0078621	0.00495656	0.00103207	0.00125541	0.00160143	0	0.0035632	0.00149453	0	0.00281706	0	0	0	0	0	0.00138812	0	0	0
T1398	Bacteria;Proteobacteria;Gammaproteobacteria;Betaproteobacteriales;Burkholderiaceae;Mitsuaria;	0	0	0	0	0	0	0.00339654	0.00213479	0.0120322	0	0	0	0	0	0	0	0	0	0.00575646	0	0.00221391	0	0	0	0	0	0	0	0	0	0	0	0	0	0	0	0	0	0	0.0018615	0	0	0	0
T1399	Bacteria;Proteobacteria;Gammaproteobacteria;Betaproteobacteriales;Burkholderiaceae;Noviherbaspirillum;	0	0	0	0	0	0	0	0	0	0	0	0	0	0	0	0	0	0	0	0	0	0	0	0	0	0	0	0	0	0	0	0	0	0	0	0	0	0	0	0	0	0	0	0
T1400	Bacteria;Proteobacteria;Gammaproteobacteria;Betaproteobacteriales;Burkholderiaceae;Orrella;	0.00108301	0	0	0	0	0	0.0229266	0.0128087	0.00902418	0	0	0	0	0	0	0	0	0	0.00230258	0.00115456	0	0	0	0	0	0	0	0	0	0	0	0	0	0	0	0	0	0	0	0	0	0	0	0
T1401	Bacteria;Proteobacteria;Gammaproteobacteria;Betaproteobacteriales;Burkholderiaceae;Ottowia;	0	0	0	0	0	0	0	0	0	0	0	0	0	0	0	0	0	0	0.00115129	0	0	0	0	0	0	0	0	0	0	0	0	0	0	0	0	0	0	0	0	0	0	0	0	0
T1402	Bacteria;Proteobacteria;Gammaproteobacteria;Betaproteobacteriales;Burkholderiaceae;Pandoraea;	0	0	0	0	0	0	0	0.00213479	0.00150403	0	0	0	0	0	0	0	0	0	0	0.00115456	0	0	0	0	0	0	0	0	0	0	0	0	0	0	0	0	0	0	0	0	0	0	0	0
T1403	Bacteria;Proteobacteria;Gammaproteobacteria;Betaproteobacteriales;Burkholderiaceae;Parapusillimonas;	0	0	0	0	0	0	0	0	0	0	0	0	0	0	0.000625379	0	0	0	0	0	0	0	0	0	0	0	0	0	0	0	0	0	0	0	0	0	0	0	0	0	0	0	0	0
T1404	Bacteria;Proteobacteria;Gammaproteobacteria;Betaproteobacteriales;Burkholderiaceae;Parasutterella;	0	0	0.000999181	0	0	0	0	0	0	0.0116822	0.00725076	0.00136392	0	0.000422278	0.00812993	0	0	0	0	0	0	0.0045	0	0	0.0012637	0	0.00212424	0.0030962	0	0.00160143	0	0.00118773	0	0.0101583	0.00985971	0.0200071	0	0.002	0	0.0018615	0	0.000406929	0	0
T1405	Bacteria;Proteobacteria;Gammaproteobacteria;Betaproteobacteriales;Burkholderiaceae;Paucibacter;	0.00108301	0.00307778	0.00899263	0	0	0	0.0152844	0.0128087	0.0120322	0.00500668	0	0	0	0.00337822	0.00250152	0.00314669	0	0	0.063321	0.0692737	0.0929841	0	0	0	0.0189554	0.0461898	0.00495656	0.0175451	0.0119264	0.01121	0.00218198	0.00950186	0.00597813	0	0.00140853	0	0	0	0	0	0	0	0	0
T1406	Bacteria;Proteobacteria;Gammaproteobacteria;Betaproteobacteriales;Burkholderiaceae;Pelomonas;	0	0.00153889	0	0	0	0	0	0	0	0	0	0	0	0	0	0	0	0	0	0	0	0	0	0	0	0	0.00070808	0	0	0	0	0	0	0	0	0	0	0	0	0	0	0	0	0.002
T1407	Bacteria;Proteobacteria;Gammaproteobacteria;Betaproteobacteriales;Burkholderiaceae;Pigmentiphaga;	0	0	0	0	0	0	0	0	0	0	0	0	0	0	0.000625379	0	0	0	0	0	0	0	0	0	0	0	0.00141616	0	0	0	0	0	0	0	0	0	0	0	0	0.0018615	0	0	0	0.001
T1408	Bacteria;Proteobacteria;Gammaproteobacteria;Betaproteobacteriales;Burkholderiaceae;Piscinibacter;	0	0	0	0	0	0	0	0	0	0	0	0	0	0	0.000625379	0	0	0	0	0	0	0	0	0	0	0	0.00070808	0	0	0	0	0	0	0	0	0	0	0	0	0	0	0	0	0
T1409	Bacteria;Proteobacteria;Gammaproteobacteria;Betaproteobacteriales;Burkholderiaceae;Polaromonas;	0.00108301	0	0.00399672	0	0	0	0.012737	0.00213479	0.0210564	0	0	0	0	0	0	0	0	0	0	0.00230912	0	0	0	0	0	0	0	0	0	0	0	0	0	0	0	0	0	0	0	0	0	0	0	0.001
T1410	Bacteria;Proteobacteria;Gammaproteobacteria;Betaproteobacteriales;Burkholderiaceae;Pseudorhodoferax;	0.00758109	0.00461666	0.00899263	0	0	0	0.0679307	0.0747177	0.0526411	0	0	0	0	0	0	0	0	0	0.00805904	0.00346368	0	0	0	0	0	0.000982762	0.00283232	0	0.000627707	0	0	0	0	0	0	0	0	0	0	0	0	0.000406929	0	0
T1411	Bacteria;Proteobacteria;Gammaproteobacteria;Betaproteobacteriales;Burkholderiaceae;Pusillimonas;	0	0.00153889	0.000999181	0	0	0	0	0	0	0	0	0	0	0	0	0	0	0	0	0	0	0	0	0	0	0	0.0035404	0	0	0	0	0	0	0	0	0	0	0	0	0	0	0	0	0
T1412	Bacteria;Proteobacteria;Gammaproteobacteria;Betaproteobacteriales;Burkholderiaceae;Ralstonia;	0	0.00153889	0.00299754	0	0	0	0	0	0	0	0	0	0	0.000422278	0	0	0	0	0	0	0	0	0	0	0	0	0.00070808	0	0	0	0	0	0	0	0	0.00111151	0	0.0031	0	0	0	0.000406929	0.0028	0.001
T1413	Bacteria;Proteobacteria;Gammaproteobacteria;Betaproteobacteriales;Burkholderiaceae;Ramlibacter;	0	0	0.000999181	0	0	0	0	0	0	0	0	0	0.00169595	0	0	0	0	0	0	0	0	0	0	0	0	0	0	0	0	0	0	0	0	0	0	0	0	0	0	0	0.000694059	0	0	0
T1414	Bacteria;Proteobacteria;Gammaproteobacteria;Betaproteobacteriales;Burkholderiaceae;Rhizobacter;	0	0	0	0	0	0	0	0	0	0	0	0	0	0	0	0	0	0	0	0	0	0	0	0	0	0	0	0	0	0	0	0	0	0	0	0	0	0	0	0	0	0	0	0
T1415	Bacteria;Proteobacteria;Gammaproteobacteria;Betaproteobacteriales;Burkholderiaceae;Rhodoferax;	0	0	0	0	0	0	0	0	0	0	0	0	0	0	0	0	0	0	0	0	0	0	0	0	0	0	0	0	0	0	0	0	0	0	0	0	0	0	0	0	0	0	0	0
T1416	Bacteria;Proteobacteria;Gammaproteobacteria;Betaproteobacteriales;Burkholderiaceae;Rivibacter;	0	0	0.000999181	0	0	0	0	0.00213479	0	0.00166889	0	0	0	0	0	0	0	0	0	0	0	0.0009	0	0	0	0.000982762	0.106212	0	0.00313853	0	0	0	0.000747267	0	0	0	0	0.0061	0	0.00930752	0	0	0	0
T1417	Bacteria;Proteobacteria;Gammaproteobacteria;Betaproteobacteriales;Burkholderiaceae;Roseateles;	0	0	0	0	0	0	0.000849134	0	0	0	0	0	0	0	0	0	0	0	0.00115129	0	0	0	0	0	0	0	0	0	0	0	0	0	0	0	0	0	0	0	0	0	0	0	0	0
T1418	Bacteria;Proteobacteria;Gammaproteobacteria;Betaproteobacteriales;Burkholderiaceae;Rubrivivax;	0.00108301	0.00307778	0	0.00209736	0	0	0	0.00213479	0	0	0	0	0.00169595	0.00126683	0.00437765	0.000786674	0	0	0.00460516	0	0	0	0	0	0	0	0.0134535	0	0.000627707	0	0	0	0	0.00203165	0.00140853	0	0	0.0061	0	0.00558451	0	0.000813858	0	0
T1419	Bacteria;Proteobacteria;Gammaproteobacteria;Betaproteobacteriales;Burkholderiaceae;Schlegelella;	0	0	0	0	0	0	0	0	0	0	0	0	0	0	0	0	0	0	0	0	0	0	0	0	0	0	0	0	0	0	0	0	0	0	0	0	0	0	0	0	0	0	0	0
T1420	Bacteria;Proteobacteria;Gammaproteobacteria;Betaproteobacteriales;Burkholderiaceae;Simplicispira;	0	0	0	0	0	0	0	0	0	0	0	0	0	0	0.000625379	0	0	0	0	0	0	0	0	0	0	0	0	0	0	0	0	0	0	0	0	0	0	0	0	0	0	0	0.0166	0.007
T1421	Bacteria;Proteobacteria;Gammaproteobacteria;Betaproteobacteriales;Burkholderiaceae;Sphaerotilus;	0	0	0	0	0	0	0	0	0	0	0	0	0	0	0	0	0	0	0	0	0	0	0	0	0	0	0	0	0	0	0	0	0	0	0	0	0	0	0	0	0	0	0	0
T1422	Bacteria;Proteobacteria;Gammaproteobacteria;Betaproteobacteriales;Burkholderiaceae;Tepidimonas;	0	0	0.000999181	0	0	0	0	0	0	0.00667557	0.0145015	0	0	0.000422278	0	0	0	0	0	0.00115456	0	0.0196	0	0.000882106	0.0012637	0	0	0	0	0	0	0	0	0.00203165	0	0.00666904	0	0	0	0	0.00971682	0.00162772	0	0
T1423	Bacteria;Proteobacteria;Gammaproteobacteria;Betaproteobacteriales;Burkholderiaceae;Thiomonas;	0	0	0.000999181	0	0	0	0	0	0	0	0	0	0	0	0	0	0	0	0	0	0	0	0	0	0.00884587	0.000982762	0.0155778	0	0.00125541	0.00160143	0	0.00237547	0.000747267	0	0.00140853	0	0	0	0	0	0	0	0	0
T1424	Bacteria;Proteobacteria;Gammaproteobacteria;Betaproteobacteriales;Burkholderiaceae;Undibacterium;	0	0	0	0	0	0	0.00169827	0	0	0	0	0	0	0	0	0	0	0	0.00690775	0.00115456	0.00221391	0	0	0	0	0	0	0	0	0	0	0	0	0	0	0	0	0	0	0	0	0	0	0
T1425	Bacteria;Proteobacteria;Gammaproteobacteria;Betaproteobacteriales;Burkholderiaceae;Variovorax;	0	0	0	0	0	0	0	0	0	0	0	0	0	0	0	0	0	0	0	0	0	0	0	0	0	0	0.00070808	0	0	0	0	0	0	0	0	0	0	0	0	0	0	0	0	0.0189
T1426	Bacteria;Proteobacteria;Gammaproteobacteria;Betaproteobacteriales;Burkholderiaceae;Verticia;	0.00324904	0	0	0	0	0	0	0	0.00150403	0	0.00241692	0	0	0	0	0	0	0	0	0	0	0	0	0	0	0.000982762	0.0807211	0	0	0	0	0	0	0	0	0	0	0	0	0	0	0	0	0
T1427	Bacteria;Proteobacteria;Gammaproteobacteria;Betaproteobacteriales;Burkholderiaceae;Xenophilus;	0	0	0	0	0	0	0.00594394	0	0	0	0	0	0	0	0	0	0	0	0	0	0	0	0	0	0	0	0	0	0	0	0	0	0	0	0	0	0	0	0	0	0	0	0	0
T1428	Bacteria;Proteobacteria;Gammaproteobacteria;Betaproteobacteriales;Burkholderiaceae;Xylophilus;	0	0	0	0	0	0	0	0	0	0	0	0	0	0	0	0	0	0	0	0	0	0	0	0	0	0	0.00070808	0	0	0	0	0	0	0	0	0	0	0	0	0	0	0	0.0911	0.002
T1429	Bacteria;Proteobacteria;Gammaproteobacteria;Betaproteobacteriales;Burkholderiaceae;[Aquaspirillum] arcticum group;	0.0389885	0.0584777	0.0429648	0	0.00127642	0.00109093	0.0934048	0.0768525	0.0797136	0	0	0	0.00169595	0.0329377	0.0587856	0.000786674	0	0	0.0218745	0.00923649	0.00442782	0	0.00122475	0	0.00631848	0.0343967	0.0870938	0.0196093	0.00690478	0.00320287	0	0.0035632	0.00373633	0.00203165	0	0	0	0.0061	0.0115163	0.011169	0	0.000406929	0	0
T1430	Bacteria;Proteobacteria;Gammaproteobacteria;Betaproteobacteriales;Burkholderiaceae;[Polyangium] brachysporum group;	0	0	0	0	0	0	0	0	0	0	0	0	0	0	0	0	0	0	0	0	0	0	0	0	0	0	0	0	0	0	0	0	0	0	0	0	0	0	0	0	0	0.000406929	0	0.001
T1431	Bacteria;Proteobacteria;Gammaproteobacteria;Betaproteobacteriales;Burkholderiaceae;uncultured;	0	0	0	0	0	0	0	0	0	0	0	0	0	0	0	0	0	0	0	0	0	0	0	0	0	0	0	0	0	0	0	0	0	0	0	0	0	0	0	0	0.00208218	0.00244158	0.0359	0.0269
T1432	Bacteria;Proteobacteria;Gammaproteobacteria;Betaproteobacteriales;Chitinibacteraceae;Chitinibacter;	0	0	0	0	0	0	0	0	0	0	0	0	0	0	0	0	0	0	0	0	0	0	0	0	0	0	0	0	0	0	0	0	0	0	0	0	0	0	0	0	0	0	0	0
T1433	Bacteria;Proteobacteria;Gammaproteobacteria;Betaproteobacteriales;Chitinibacteraceae;Deefgea;	0	0	0	0	0	0	0	0	0	0	0	0	0	0	0	0	0	0	0	0	0	0	0	0	0	0	0	0	0	0	0	0	0	0	0	0	0	0	0	0	0	0	0	0
T1434	Bacteria;Proteobacteria;Gammaproteobacteria;Betaproteobacteriales;Chitinibacteraceae;Iodobacter;	0.0151622	0.00307778	0.00999181	0	0	0	0.0534955	0.0661785	0.0526411	0	0	0	0.00508785	0.0198471	0.0137583	0.00157335	0	0	0.0322362	0.00692737	0.00442782	0	0	0	0	0.0245691	0	0	0.00690478	0.00320287	0	0.0071264	0.00149453	0	0	0	0	0.0031	0.0031408	0	0	0.000406929	0	0
T1435	Bacteria;Proteobacteria;Gammaproteobacteria;Betaproteobacteriales;Chromobacteriaceae;Vogesella;	0.00541506	0.00307778	0.000999181	0	0	0	0.0602885	0.0555046	0.0195524	0	0	0	0	0.00295594	0.0168852	0	0	0	0.0138155	0.0138547	0.0110695	0	0	0	0	0.000982762	0	0	0	0	0	0	0	0	0	0	0	0	0.00104693	0	0	0.000406929	0.0028	0
T1436	Bacteria;Proteobacteria;Gammaproteobacteria;Betaproteobacteriales;Gallionellaceae;Gallionella;	0	0	0	0	0	0	0	0	0	0	0	0	0	0	0	0	0	0	0	0.00115456	0	0	0	0	0	0	0	0	0	0	0	0	0	0	0	0	0	0	0	0	0	0	0.0028	0.005
T1437	Bacteria;Proteobacteria;Gammaproteobacteria;Betaproteobacteriales;Gallionellaceae;Sideroxydans;	0	0	0	0	0	0	0.000849134	0	0	0	0	0	0	0	0	0	0	0	0	0	0	0	0	0	0	0	0	0	0	0	0	0	0	0	0	0	0	0	0	0	0	0	0	0.001
T1438	Bacteria;Proteobacteria;Gammaproteobacteria;Betaproteobacteriales;Hydrogenophilaceae;	0.00324904	0.00153889	0.00699426	0	0	0.00218186	0	0	0.00451209	0.128505	0.00241692	0.035462	0	0	0	0	0	0	0	0	0	0	0	0	0	0	0	0	0.000627707	0	0	0	0	0	0	0	0	0	0	0	0	0	0	0
T1439	Bacteria;Proteobacteria;Gammaproteobacteria;Betaproteobacteriales;Hydrogenophilaceae;Thiobacillus;	0	0	0	0	0	0	0	0	0	0	0	0	0	0.000422278	0.000625379	0	0	0	0	0	0	0	0	0	0	0	0	0	0	0	0	0	0	0	0	0	0	0	0	0	0	0	0.0138	0
T1440	Bacteria;Proteobacteria;Gammaproteobacteria;Betaproteobacteriales;Hydrogenophilaceae;uncultured;	0	0	0	0	0	0	0	0	0.00451209	0	0	0	0	0	0	0	0	0	0	0	0	0	0	0	0	0	0	0	0	0	0	0	0	0	0	0	0	0	0	0	0	0	0	0
T1441	Bacteria;Proteobacteria;Gammaproteobacteria;Betaproteobacteriales;Methylophilaceae;Methylophilus;	0	0	0	0	0	0	0	0	0	0	0	0	0	0	0	0	0	0	0	0	0	0	0	0	0	0	0	0	0	0	0	0	0	0	0	0	0	0	0	0	0	0	0	0
T1442	Bacteria;Proteobacteria;Gammaproteobacteria;Betaproteobacteriales;Methylophilaceae;OM43 clade;	0	0	0	0	0	0	0	0	0	0	0	0	0	0	0.000625379	0	0	0	0	0	0	0	0	0	0	0	0	0	0	0	0	0	0	0	0	0	0	0	0	0	0	0	0	0
T1443	Bacteria;Proteobacteria;Gammaproteobacteria;Betaproteobacteriales;Neisseriaceae;Neisseria;	0	0.00153889	0	0	0	0	0	0	0	0	0	0	0	0	0	0	0	0	0	0	0	0	0	0	0	0	0	0	0	0	0	0	0	0	0	0	0	0	0	0	0	0	0	0
T1444	Bacteria;Proteobacteria;Gammaproteobacteria;Betaproteobacteriales;Neisseriaceae;uncultured;	0.00108301	0.0169278	0.0049959	0	0	0	0	0	0.00150403	0	0	0	0	0	0.000625379	0	0	0	0	0	0	0	0	0	0	0	0.0495656	0	0.00125541	0	0	0	0.000747267	0	0	0	0	0.0389	0.00418774	0.0874907	0	0	0	0
T1445	Bacteria;Proteobacteria;Gammaproteobacteria;Betaproteobacteriales;Nitrosomonadaceae;DSSD61;	0	0	0	0	0	0	0	0	0	0	0	0	0	0	0	0	0	0	0	0	0	0	0	0	0	0	0	0	0	0	0	0	0	0	0	0	0	0	0	0	0	0	0	0
T1446	Bacteria;Proteobacteria;Gammaproteobacteria;Betaproteobacteriales;Nitrosomonadaceae;Ellin6067;	0	0	0	0	0	0	0	0	0	0	0	0	0	0	0	0	0	0	0	0	0	0	0	0	0	0	0	0	0	0	0	0	0	0	0	0	0	0	0	0	0	0	0	0
T1447	Bacteria;Proteobacteria;Gammaproteobacteria;Betaproteobacteriales;Nitrosomonadaceae;GOUTA6;	0.00541506	0.00153889	0.000999181	0	0	0	0.0025474	0.00213479	0.00451209	0.178571	0.00725076	0.00409176	0	0	0	0	0	0	0	0	0	0	0	0	0	0	0	0	0	0	0	0	0	0	0	0	0	0	0	0	0	0	0.0055	0
T1448	Bacteria;Proteobacteria;Gammaproteobacteria;Betaproteobacteriales;Nitrosomonadaceae;IS-44;	0	0	0	0	0	0	0	0	0.00150403	0	0	0	0	0	0	0	0	0	0	0	0	0	0	0	0	0	0	0	0	0	0	0	0	0	0	0	0	0	0	0	0	0	0	0
T1449	Bacteria;Proteobacteria;Gammaproteobacteria;Betaproteobacteriales;Nitrosomonadaceae;MND1;	0.00433205	0.00461666	0.0049959	0	0.00127642	0.00109093	0.0220775	0.0277523	0.0180484	0	0	0	0.00169595	0.0194248	0.00625379	0	0	0	0.00115129	0.00115456	0	0	0	0	0	0.00589657	0	0	0.00188312	0.00160143	0	0.0035632	0.000747267	0	0	0	0	0	0	0	0	0	0	0
T1450	Bacteria;Proteobacteria;Gammaproteobacteria;Betaproteobacteriales;Nitrosomonadaceae;Nitrosomonas;	0	0	0	0	0	0	0	0	0	0	0	0	0	0	0	0	0	0	0	0.00115456	0	0	0	0	0	0	0	0	0	0	0	0	0	0	0	0	0	0	0	0	0	0	0	0
T1451	Bacteria;Proteobacteria;Gammaproteobacteria;Betaproteobacteriales;Nitrosomonadaceae;mle1-7;	0	0	0	0	0	0	0	0	0	0	0	0	0	0	0	0	0	0	0	0	0	0	0	0	0	0	0	0	0.000627707	0	0	0	0	0	0	0	0	0	0.00209387	0.00372301	0	0	0.2816	0.005
T1452	Bacteria;Proteobacteria;Gammaproteobacteria;Betaproteobacteriales;Nitrosomonadaceae;oc32;	0.00216603	0.00307778	0.000999181	0	0	0	0	0	0	0	0	0	0	0	0.000625379	0	0	0	0	0.00115456	0	0	0	0	0	0	0	0	0.000627707	0	0	0	0	0	0	0	0	0	0	0	0	0	0	0
T1453	Bacteria;Proteobacteria;Gammaproteobacteria;Betaproteobacteriales;Nitrosomonadaceae;uncultured;	0.00108301	0	0	0	0	0	0.000849134	0	0	0	0	0	0	0	0	0	0	0	0	0.00115456	0	0	0	0.000882106	0	0.00393105	0	0	0	0	0	0	0	0	0	0	0	0	0	0	0	0	0.0055	0
T1454	Bacteria;Proteobacteria;Gammaproteobacteria;Betaproteobacteriales;Rhodocyclaceae;Azoarcus;	0	0	0	0	0	0	0	0	0	0.00500668	0	0	0	0	0	0	0	0	0	0	0	0	0	0	0	0	0	0	0	0	0	0	0	0	0	0	0	0	0	0	0	0	0	0
T1455	Bacteria;Proteobacteria;Gammaproteobacteria;Betaproteobacteriales;Rhodocyclaceae;Azospira;	0.00649808	0.00307778	0.000999181	0	0	0	0.00169827	0.00640437	0.00300806	0	0	0	0	0.000422278	0.000625379	0.00432671	0	0	0.00115129	0	0.0199252	0	0.00122475	0.000882106	0	0	0	0	0.000627707	0	0	0	0	0	0	0	0	0	0	0	0	0	0	0.001
T1456	Bacteria;Proteobacteria;Gammaproteobacteria;Betaproteobacteriales;Rhodocyclaceae;C39;	0	0	0	0	0	0	0	0	0	0	0	0	0	0.000422278	0	0	0	0	0	0	0	0	0	0	0	0	0	0	0	0	0	0	0	0	0	0	0	0	0	0	0	0	0	0
T1457	Bacteria;Proteobacteria;Gammaproteobacteria;Betaproteobacteriales;Rhodocyclaceae;Candidatus Accumulibacter;	0	0	0	0	0	0	0.00764221	0	0	0	0	0	0	0	0.000625379	0	0	0	0	0	0	0	0	0	0	0	0	0	0	0	0	0	0	0	0	0	0	0	0	0	0.000694059	0	0	0
T1458	Bacteria;Proteobacteria;Gammaproteobacteria;Betaproteobacteriales;Rhodocyclaceae;Dechlorobacter;	0	0	0	0	0	0	0	0	0	0	0	0	0	0.000844555	0	0	0	0	0	0	0	0	0	0	0	0	0	0	0	0	0	0	0	0	0	0	0	0	0	0	0	0	0	0
T1459	Bacteria;Proteobacteria;Gammaproteobacteria;Betaproteobacteriales;Rhodocyclaceae;Dechloromonas;	0	0	0	0	0	0	0.00169827	0.00426958	0	0	0	0	0	0	0	0	0	0	0	0	0	0	0	0	0	0	0	0	0	0	0	0	0	0	0	0	0	0	0	0	0	0	0	0
T1460	Bacteria;Proteobacteria;Gammaproteobacteria;Betaproteobacteriales;Rhodocyclaceae;Georgfuchsia;	0.00758109	0.00769444	0.00899263	0	0	0	0.0025474	0.00640437	0.00150403	0.198598	0.887009	0.188221	0	0.00464505	0	0.000786674	0	0	0.00805904	0.00808193	0.00885563	0.0634	0.360078	0.162308	0	0.000982762	0.00070808	0.0030962	0.00376624	0	0	0.00237547	0.00149453	0.262083	0.159164	0.342344	0	0	0	0	0	0.000813858	0	0.001
T1461	Bacteria;Proteobacteria;Gammaproteobacteria;Betaproteobacteriales;Rhodocyclaceae;Methyloversatilis;	0	0	0	0	0	0	0	0	0	0	0	0	0	0	0	0	0	0	0	0	0	0	0	0	0	0	0	0	0	0	0	0	0	0	0	0	0	0	0	0	0	0	0	0
T1462	Bacteria;Proteobacteria;Gammaproteobacteria;Betaproteobacteriales;Rhodocyclaceae;Propionivibrio;	0	0	0.000999181	0	0	0	0.00169827	0.00640437	0.00150403	0	0	0	0	0	0	0	0	0	0	0	0	0	0	0	0	0	0	0	0	0	0	0	0	0	0	0	0	0	0	0	0	0	0	0
T1463	Bacteria;Proteobacteria;Gammaproteobacteria;Betaproteobacteriales;Rhodocyclaceae;Rhodocyclus;	0.00216603	0	0.000999181	0	0	0	0.0025474	0.00213479	0.00451209	0.00500668	0	0	0	0.00126683	0.00125076	0.000786674	0	0.00110451	0.00921033	0.00461824	0	0	0.00244951	0.00441053	0	0	0	0	0	0	0	0	0	0	0	0	0	0.001	0	0	0	0.000406929	0	0
T1464	Bacteria;Proteobacteria;Gammaproteobacteria;Betaproteobacteriales;Rhodocyclaceae;Sterolibacterium;	0.00108301	0.00153889	0.000999181	0	0	0	0.00169827	0	0	0	0	0	0	0	0.000625379	0	0	0	0	0.00115456	0.00221391	0	0	0	0	0.00196552	0	0	0	0	0	0.00118773	0	0	0.00140853	0	0	0.001	0	0	0	0	0	0.001
T1465	Bacteria;Proteobacteria;Gammaproteobacteria;Betaproteobacteriales;Rhodocyclaceae;Sulfuritalea;	0	0.00153889	0	0	0	0	0	0	0	0	0	0	0	0	0	0	0	0	0	0	0	0	0	0	0	0	0	0	0	0	0	0	0	0	0	0	0	0	0	0	0	0	0	0
T1466	Bacteria;Proteobacteria;Gammaproteobacteria;Betaproteobacteriales;Rhodocyclaceae;Thauera;	0	0	0	0	0	0	0	0	0	0	0	0	0	0	0.00250152	0	0	0	0	0	0	0	0	0	0	0	0.00070808	0	0	0	0	0	0	0	0	0	0	0	0	0	0	0	0	0.001
T1467	Bacteria;Proteobacteria;Gammaproteobacteria;Betaproteobacteriales;Rhodocyclaceae;Uliginosibacterium;	0.00216603	0	0.00399672	0	0	0	0.0025474	0.00213479	0.00150403	0.0200267	0.0435045	0.0109114	0	0	0.000625379	0	0.000945358	0	0.00230258	0	0	0	0	0	0.00252739	0	0.00495656	0.0030962	0.000627707	0	0	0	0	0.0893927	0.023945	0.0755824	0.000945358	0	0	0	0	0	0	0
T1468	Bacteria;Proteobacteria;Gammaproteobacteria;Betaproteobacteriales;Rhodocyclaceae;Zoogloea;	0.121297	0.0600166	0.0949222	0.0545313	0.0293577	0.0261823	0.263232	0.354375	0.409096	0.00166889	0	0.00136392	0.0237433	0.0396941	0.0406496	0.0452337	0.0122897	0.0121496	0.269402	0.114302	0.0597755	0.0009	0.00244951	0.000882106	0.0012637	0.0196552	0.0184101	0.0144489	0.051472	0.0240215	0.0098189	0.00950186	0.0216707	0	0.00140853	0	0.0122897	0.0051	0.0251264	0.00744602	0.000694059	0.0138356	0	0.001
T1469	Bacteria;Proteobacteria;Gammaproteobacteria;Betaproteobacteriales;Rhodocyclaceae;uncultured;	0	0	0	0	0	0	0	0	0	0	0	0	0	0	0	0	0	0	0	0	0	0	0	0	0	0	0	0	0	0	0	0	0	0	0	0	0	0	0	0	0.00208218	0.0028485	0	0.001
T1470	Bacteria;Proteobacteria;Gammaproteobacteria;Betaproteobacteriales;SC-I-84;	0.00433205	0.0338555	0.0349713	0	0.00255284	0.0109093	0.54939	0.40561	0.40308	0.0133511	0	0	0	0.015202	0.00187614	0.00629339	0.00378143	0.00220902	0.00115129	0	0	0	0.00122475	0	0	0.00687934	0	0	0.00188312	0.00160143	0.00109099	0.00118773	0	0	0	0	0.00378143	0.0031	0	0.0018615	0.00138812	0.00203465	0.0552	0.0717
T1471	Bacteria;Proteobacteria;Gammaproteobacteria;Betaproteobacteriales;T34;	0	0.00153889	0.00299754	0	0	0.00109093	0	0	0.00150403	0	0	0	0	0.000844555	0.00500303	0	0	0	0	0.00115456	0	0	0	0	0	0	0.00070808	0	0	0	0	0	0	0	0.00563412	0	0	0.0113	0.00104693	0.018615	0	0	0	0
T1472	Bacteria;Proteobacteria;Gammaproteobacteria;Betaproteobacteriales;TRA3-20;	0	0	0	0	0	0	0	0	0	0	0	0	0	0.000422278	0	0	0	0	0	0	0	0	0	0	0	0	0	0	0	0	0	0	0	0	0	0	0	0	0	0	0	0	0.0994	0.002
T1473	Bacteria;Proteobacteria;Gammaproteobacteria;CCD24;	0	0	0	0	0	0	0	0	0	0	0	0	0	0	0.000625379	0	0	0	0	0	0	0	0	0	0	0	0	0	0	0	0	0	0	0	0	0	0	0	0	0	0	0	0.2567	0.001
T1474	Bacteria;Proteobacteria;Gammaproteobacteria;CCM19a;	0	0	0	0	0	0	0	0	0	0	0	0	0	0	0	0	0	0	0	0	0	0	0	0	0	0	0	0	0	0	0	0	0	0	0	0	0	0	0	0	0	0.000406929	0	0
T1475	Bacteria;Proteobacteria;Gammaproteobacteria;Cellvibrionales;Cellvibrionaceae;Cellvibrio;	0	0	0	0	0	0	0	0	0	0	0	0	0	0	0	0	0	0	0	0	0	0	0	0	0	0	0	0	0	0	0	0	0	0	0	0	0	0	0	0	0	0	0	0
T1476	Bacteria;Proteobacteria;Gammaproteobacteria;Cellvibrionales;Cellvibrionaceae;Marinagarivorans;	0	0	0	0	0	0	0	0	0	0	0	0	0	0	0	0	0	0	0	0	0	0	0.00122475	0	0	0	0	0	0	0	0	0	0	0	0	0	0	0	0	0	0	0	0	0
T1477	Bacteria;Proteobacteria;Gammaproteobacteria;Cellvibrionales;Cellvibrionaceae;uncultured;	0	0	0	0	0	0	0	0	0	0	0.00483384	0.00136392	0	0	0	0	0	0	0	0	0	0	0	0.000882106	0	0	0	0	0	0	0	0	0	0	0	0	0	0	0	0	0	0	0	0
T1478	Bacteria;Proteobacteria;Gammaproteobacteria;Cellvibrionales;Halieaceae;Luminiphilus;	0	0	0	0	0	0.00218186	0	0	0	0	0	0	0.0033919	0.000422278	0	0.000393337	0	0	0.00345387	0	0	0	0	0	0	0	0	0	0	0	0	0	0	0	0	0	0	0	0.00104693	0	0.000694059	0	0	0.002
T1479	Bacteria;Proteobacteria;Gammaproteobacteria;Cellvibrionales;Halieaceae;OM60(NOR5) clade;	0	0	0	0	0	0	0	0	0	0	0.00241692	0	0	0	0	0	0	0	0	0	0	0	0	0	0	0	0	0	0	0	0	0	0	0	0	0	0	0	0	0	0	0	0	0
T1480	Bacteria;Proteobacteria;Gammaproteobacteria;Cellvibrionales;Microbulbiferaceae;Microbulbifer;	0	0	0	0	0	0	0	0	0	0	0	0	0	0	0	0	0	0	0	0	0	0	0	0	0	0.000982762	0	0	0	0	0	0	0	0	0	0	0	0	0	0	0	0	0	0
T1481	Bacteria;Proteobacteria;Gammaproteobacteria;Cellvibrionales;Porticoccaceae;Porticoccus;	0.0184112	0	0.0129893	0.00209736	0.00127642	0	0.00509481	0.00213479	0	0	0	0	0	0.00211139	0.00562841	0.00275336	0	0	0.00230258	0	0	0	0	0	0.0012637	0.00393105	0.0035404	0	0.00753248	0.00160143	0	0	0.0022418	0	0	0	0	0	0.00104693	0	0	0	0	0
T1482	Bacteria;Proteobacteria;Gammaproteobacteria;Cellvibrionales;Spongiibacteraceae;BD1-7 clade;	0	0	0.00199836	0	0	0.00109093	0	0	0	0	0	0	0	0.000422278	0	0	0	0	0	0	0	0	0	0	0	0	0	0	0	0	0	0	0	0	0	0	0	0	0.00104693	0	0	0	0	0
T1483	Bacteria;Proteobacteria;Gammaproteobacteria;Cellvibrionales;Spongiibacteraceae;Zhongshania;	0	0	0	0	0	0	0	0	0.00150403	0	0	0	0	0	0	0	0	0	0	0	0	0	0	0	0	0	0	0	0	0.00160143	0	0	0	0	0	0	0	0	0	0	0	0	0	0.001
T1484	Bacteria;Proteobacteria;Gammaproteobacteria;Chromatiales;Chromatiaceae;Candidatus Thiobios;	0	0	0	0	0	0	0.0025474	0	0.00150403	0	0	0	0.00169595	0	0	0.000393337	0	0.00110451	0	0	0	0	0	0	0	0	0.00070808	0.00103207	0	0	0	0	0	0	0	0	0	0	0.00104693	0	0	0	0	0
T1485	Bacteria;Proteobacteria;Gammaproteobacteria;Chromatiales;Chromatiaceae;Halochromatium;	0	0	0	0	0	0	0	0	0	0	0	0	0	0.000422278	0	0	0	0	0	0	0	0	0	0	0	0	0	0	0	0	0	0	0	0	0	0	0	0	0	0.00372301	0.000694059	0	0.0028	0
T1486	Bacteria;Proteobacteria;Gammaproteobacteria;Chromatiales;Chromatiaceae;Thiohalobacter;	0	0	0	0	0	0	0	0	0	0	0	0	0.00169595	0.000422278	0.00125076	0	0.000945358	0	0	0	0	0	0	0	0	0.000982762	0.00070808	0	0.000627707	0	0.00109099	0	0	0	0	0	0.000945358	0	0.00104693	0	0	0	0.0331	0.002
T1487	Bacteria;Proteobacteria;Gammaproteobacteria;Chromatiales;Chromatiaceae;Thiohalocapsa;	0	0	0	0	0	0	0	0	0	0	0	0	0	0	0	0	0	0	0	0.00115456	0	0	0	0	0	0	0	0	0	0	0	0	0	0	0	0	0	0	0	0	0	0	0.011	0.002
T1488	Bacteria;Proteobacteria;Gammaproteobacteria;Chromatiales;Chromatiaceae;uncultured;	0	0	0	0	0	0	0	0	0	0	0	0	0	0	0	0	0	0	0	0	0	0	0	0	0	0	0	0	0	0	0	0	0	0	0	0	0	0	0	0	0	0	0	0.001
T1489	Bacteria;Proteobacteria;Gammaproteobacteria;Chromatiales;Sedimenticolaceae;Sedimenticola;	0	0	0	0	0	0.00654557	0	0	0	0.00166889	0	0	0	0.00295594	0.0031269	0	0	0	0	0.00115456	0	0	0	0	0	0	0.00212424	0.00206413	0.000627707	0	0	0.00118773	0	0	0	0	0	0.0051	0.00523467	0.0018615	0	0	0	0
T1490	Bacteria;Proteobacteria;Gammaproteobacteria;Chromatiales;Sedimenticolaceae;uncultured;	0	0	0	0	0	0	0	0	0.00150403	0	0	0	0	0	0	0	0	0	0.00115129	0	0	0	0	0	0	0.00196552	0.00070808	0	0	0	0	0	0	0	0	0	0	0	0.00104693	0	0	0	0	0
T1491	Bacteria;Proteobacteria;Gammaproteobacteria;Coxiellales;Coxiellaceae;Coxiella;	0.0292413	0.0569388	0.0259787	0.203444	0.18891	0.150548	0.0118879	0.0192131	0.0240645	0.0584112	0.0193353	0.00409176	0.0169595	0.00253367	0.00250152	0.00314669	0.00283607	0.00552254	0.00230258	0.00115456	0.00442782	0	0.00122475	0.000882106	0	0	0.00070808	0	0.000627707	0	0	0	0	0	0	0	0.00283607	0.043	0.00837547	0.0204765	0.00624653	0.0069178	0.0055	0.001
T1492	Bacteria;Proteobacteria;Gammaproteobacteria;Diplorickettsiales;Diplorickettsiaceae;	0	0	0	0	0	0	0.000849134	0	0	0	0	0	0	0	0	0	0	0	0	0	0	0	0	0	0	0	0.00212424	0	0	0	0	0	0	0	0	0	0	0	0	0	0	0	0	0.001
T1493	Bacteria;Proteobacteria;Gammaproteobacteria;Diplorickettsiales;Diplorickettsiaceae;Aquicella;	0.00433205	0.00307778	0.00199836	0	0	0.00109093	0	0	0.00300806	0	0	0	0.0440947	0.0439169	0.0125076	0	0	0.00883607	0.00115129	0.00115456	0	0.0018	0.00122475	0	0.156698	0.121863	0.0417767	0.0144489	0.00439395	0	0.00436395	0.0653253	0.0313852	0	0	0.00778054	0	0.0041	0.00209387	0.00372301	0.00347029	0.00447622	0.0028	0
T1494	Bacteria;Proteobacteria;Gammaproteobacteria;Diplorickettsiales;Diplorickettsiaceae;Rickettsiella;	0	0	0	0	0	0	0	0	0	0	0	0	0	0	0.000625379	0	0	0	0	0	0	0	0	0	0	0	0	0	0	0	0	0	0	0	0	0	0	0	0	0	0	0	0	0
T1495	Bacteria;Proteobacteria;Gammaproteobacteria;Diplorickettsiales;Diplorickettsiaceae;uncultured;	0.00108301	0.00153889	0.000999181	0.0104868	0.00510569	0.00981836	0	0	0	0	0	0	0.0135676	0.00464505	0.00625379	0.0475938	0.0226886	0.00331353	0.0230258	0.00692737	0.00221391	0	0	0	0.0012637	0.00294829	0.00070808	0.00206413	0.00376624	0.0048043	0.00109099	0	0.00597813	0	0	0	0.0226886	0.0092	0.0188448	0.0130305	0	0.0162772	0.011	0.001
T1496	Bacteria;Proteobacteria;Gammaproteobacteria;EC3;	0	0	0	0	0	0	0	0	0	0	0	0	0	0	0	0	0	0	0	0	0	0	0	0	0	0	0	0	0	0	0	0	0	0	0	0	0	0.001	0	0	0	0	0.011	0
T1497	Bacteria;Proteobacteria;Gammaproteobacteria;EPR3968-O8a-Bc78;	0	0	0	0	0	0	0	0	0	0	0	0	0	0	0	0	0	0	0	0	0	0	0	0	0	0	0	0	0	0	0	0	0	0	0	0	0	0	0	0	0	0	0.0138	0.009
T1498	Bacteria;Proteobacteria;Gammaproteobacteria;EV818SWSAP88;	0	0	0	0	0	0	0	0	0	0	0	0	0	0	0	0	0	0	0	0	0	0	0	0	0	0	0	0	0	0	0	0	0	0	0	0	0	0	0	0	0	0	0	0
T1499	Bacteria;Proteobacteria;Gammaproteobacteria;Ectothiorhodospirales;Acidihalobacteraceae;Acidihalobacter;	0	0	0	0	0	0	0	0	0	0	0	0	0	0	0	0	0	0	0	0	0	0	0	0	0	0	0	0	0	0	0	0	0	0	0	0	0	0	0	0	0	0	0	0
T1500	Bacteria;Proteobacteria;Gammaproteobacteria;Ectothiorhodospirales;Ectothiorhodospiraceae;Thioalbus;	0	0	0	0	0	0	0	0	0.00150403	0	0	0	0	0.000422278	0	0	0	0	0	0.00115456	0	0	0	0	0	0	0	0	0	0.00160143	0	0	0	0	0	0	0	0	0.00104693	0	0	0	0.0028	0
T1501	Bacteria;Proteobacteria;Gammaproteobacteria;Ectothiorhodospirales;Ectothiorhodospiraceae;Thioalkalivibrio;	0	0	0	0	0	0	0	0	0	0	0	0	0	0	0	0	0	0	0	0	0	0	0	0	0	0	0	0	0	0	0	0	0	0	0	0	0	0	0	0	0	0	0	0
T1502	Bacteria;Proteobacteria;Gammaproteobacteria;Ectothiorhodospirales;Ectothiorhodospiraceae;Thiogranum;	0	0	0	0	0	0	0.00169827	0	0	0	0	0	0	0	0	0	0	0	0	0	0	0	0	0	0	0	0	0	0	0	0	0	0	0	0	0	0	0	0	0	0	0	0	0
T1503	Bacteria;Proteobacteria;Gammaproteobacteria;Ectothiorhodospirales;Ectothiorhodospiraceae;uncultured;	0.00108301	0	0.00399672	0.00209736	0	0	0	0.00213479	0.00451209	0	0	0	0.00169595	0.00168911	0.000625379	0	0	0	0.00230258	0	0	0	0	0	0	0	0.00070808	0.00103207	0	0	0	0	0.00149453	0	0	0.00111151	0	0	0.00104693	0	0	0.000406929	0	0
T1504	Bacteria;Proteobacteria;Gammaproteobacteria;Ectothiorhodospirales;Thioalkalispiraceae;Thioalkalispira;	0	0	0	0	0	0	0	0	0	0	0	0	0	0	0	0	0	0	0	0	0	0	0	0	0	0	0	0	0	0	0	0	0	0	0	0	0	0	0	0	0	0	0.7619	0
T1505	Bacteria;Proteobacteria;Gammaproteobacteria;Ectothiorhodospirales;Thioalkalispiraceae;Thiohalophilus;	0	0	0	0	0	0	0	0	0	0	0	0	0	0.000844555	0	0.00157335	0	0	0.0115129	0.00577281	0.0885563	0	0	0	0	0	0	0	0	0	0	0	0	0	0	0	0	0	0.00209387	0	0	0.00162772	0.0028	0.006
T1506	Bacteria;Proteobacteria;Gammaproteobacteria;Ectothiorhodospirales;Thioalkalispiraceae;Thioprofundum;	0	0	0	0	0	0	0	0	0	0	0	0	0	0	0	0	0	0	0	0.00115456	0	0	0	0	0	0	0	0	0	0	0	0	0	0	0	0	0	0	0.00104693	0	0	0	0	0
T1507	Bacteria;Proteobacteria;Gammaproteobacteria;Enterobacteriales;Enterobacteriaceae;	0	0	0	0	0	0	0.00339654	0	0.00300806	0	0	0	0	0	0	0	0	0	0	0	0.0110695	0	0	0	0	0.000982762	0	0	0	0	0	0	0	0	0	0	0	0	0.00104693	0	0	0	0	0
T1508	Bacteria;Proteobacteria;Gammaproteobacteria;Enterobacteriales;Enterobacteriaceae;Brenneria;	0	0	0	0	0	0	0.0365128	0.0533698	0.0270726	0	0	0	0	0	0	0	0	0	0	0	0	0	0	0	0	0	0	0	0	0	0	0	0	0	0	0	0	0	0.00104693	0	0	0	0	0
T1509	Bacteria;Proteobacteria;Gammaproteobacteria;Enterobacteriales;Enterobacteriaceae;Buttiauxella;	0	0	0	0	0	0	0	0	0	0	0	0	0	0	0	0.000393337	0	0	0	0	0.00664172	0	0	0	0	0	0	0	0	0	0	0	0	0	0	0	0	0	0	0	0	0	0	0
T1510	Bacteria;Proteobacteria;Gammaproteobacteria;Enterobacteriales;Enterobacteriaceae;Cronobacter;	0	0	0	0	0	0.00109093	0	0	0	0	0	0	0	0	0	0	0	0	0.00575646	0.00230912	0.00664172	0	0.00122475	0	0.00758217	0.0117931	0.0113293	0.0980463	0.00251083	0.00160143	0.00109099	0.00118773	0.00373633	0.00203165	0	0.00111151	0	0	0	0	0.00277624	0	0	0
T1511	Bacteria;Proteobacteria;Gammaproteobacteria;Enterobacteriales;Enterobacteriaceae;Dickeya;	0	0	0	0	0	0	0	0	0	0	0	0	0	0	0	0	0	0	0	0.00115456	0.00221391	0	0	0	0.0012637	0	0	0.00103207	0	0.00160143	0	0	0	0	0	0	0	0	0	0	0	0.000813858	0	0
T1512	Bacteria;Proteobacteria;Gammaproteobacteria;Enterobacteriales;Enterobacteriaceae;Enterobacter;	0.00649808	0.00615555	0.00999181	0	0	0	0.0263232	0.051235	0.0360967	0.00166889	0.00483384	0	0.0390069	0.110637	0.0706678	0.00668673	0.00189072	0	0.0391439	0.0254003	0.0199252	0.0027	0	0	0.0151643	0.057983	0.0474414	0.0134169	0.0295022	0	0	0.0106896	0.00821994	0	0	0.00222301	0.00189072	0.0051	0.00209387	0.00558451	0.678096	0.00244158	0	0
T1513	Bacteria;Proteobacteria;Gammaproteobacteria;Enterobacteriales;Enterobacteriaceae;Erwinia;	0	0	0	0	0	0	0.00169827	0	0	0	0	0	0	0	0	0	0	0	0	0	0	0	0	0	0	0	0	0	0	0	0	0	0	0	0	0	0	0	0	0	0	0	0	0
T1514	Bacteria;Proteobacteria;Gammaproteobacteria;Enterobacteriales;Enterobacteriaceae;Escherichia-Shigella;	0	0	0	0	0	0	0	0	0	0	0	0	0	0	0	0	0	0	0	0	0	0	0	0	0	0	0	0	0	0	0	0	0	0	0	0	0	0	0	0	0	0	0	0.0149
T1515	Bacteria;Proteobacteria;Gammaproteobacteria;Enterobacteriales;Enterobacteriaceae;Franconibacter;	0	0	0	0	0	0	0.0025474	0.00853916	0.0300806	0	0	0	0	0	0	0	0	0	0	0	0	0	0	0	0	0	0	0	0	0	0	0	0	0	0	0	0	0	0	0	0	0	0	0
T1516	Bacteria;Proteobacteria;Gammaproteobacteria;Enterobacteriales;Enterobacteriaceae;Gibbsiella;	0	0	0	0	0	0	0	0	0	0	0.00241692	0.00136392	0.00169595	0.000844555	0	0	0	0	0.0184207	0.0115456	0.0575616	0	0	0	0	0	0	0.00206413	0.00125541	0	0	0	0	0	0	0	0	0.001	0.0031408	0	0	0	0	0
T1517	Bacteria;Proteobacteria;Gammaproteobacteria;Enterobacteriales;Enterobacteriaceae;Izhakiella;	0	0	0	0	0	0	0	0	0	0	0	0	0	0	0	0	0	0	0	0	0	0	0	0	0	0	0	0	0	0	0	0	0	0	0	0	0	0	0	0	0	0	0	0
T1518	Bacteria;Proteobacteria;Gammaproteobacteria;Enterobacteriales;Enterobacteriaceae;Klebsiella;	0	0	0	0	0	0	0	0	0	0	0	0	0	0	0	0	0	0	0.00575646	0.00577281	0.024353	0	0	0	0	0	0	0	0	0	0	0	0	0	0	0	0	0	0.00104693	0	0	0.000406929	0	0
T1519	Bacteria;Proteobacteria;Gammaproteobacteria;Enterobacteriales;Enterobacteriaceae;Kluyvera;	0	0	0	0	0	0	0.00849134	0.0213479	0.00451209	0	0	0	0	0	0	0	0	0	0	0	0	0	0	0	0	0	0	0	0	0	0	0	0	0	0	0	0	0	0	0	0	0	0	0
T1520	Bacteria;Proteobacteria;Gammaproteobacteria;Enterobacteriales;Enterobacteriaceae;Kosakonia;	0.00541506	0	0	0	0	0	0.448343	0.46325	0.183492	0.0183578	0	0	0	0	0	0	0	0	0	0	0	0	0	0	0	0	0	0	0	0	0	0	0	0	0	0	0	0	0	0	0	0	0	0
T1521	Bacteria;Proteobacteria;Gammaproteobacteria;Enterobacteriales;Enterobacteriaceae;Leminorella;	0	0	0	0	0	0	0	0	0	0	0	0	0	0	0	0	0	0	0	0	0	0	0	0	0	0	0	0	0	0	0	0	0	0	0	0.00222301	0	0	0	0	0	0	0	0
T1522	Bacteria;Proteobacteria;Gammaproteobacteria;Enterobacteriales;Enterobacteriaceae;Mangrovibacter;	0	0	0	0	0	0	0	0	0	0	0	0	0	0	0.000625379	0	0	0	0.0702288	0.128156	1.10031	0	0	0	0	0	0	0	0	0	0	0	0	0	0	0	0	0.001	0.00837547	0	0.00208218	0	0.0028	0.003
T1523	Bacteria;Proteobacteria;Gammaproteobacteria;Enterobacteriales;Enterobacteriaceae;Morganella;	0	0	0	0	0	0	0	0	0	0	0	0	0	0	0	0	0	0	0	0	0	0	0	0	0	0	0	0	0	0	0	0	0	0	0	0	0	0	0	0	0	0	0	0
T1524	Bacteria;Proteobacteria;Gammaproteobacteria;Enterobacteriales;Enterobacteriaceae;Pantoea;	0	0	0	0	0	0	0	0	0	0	0	0.00136392	0	0	0	0	0	0	0	0	0	0	0	0	0	0	0	0	0.000627707	0	0	0	0	0	0	0	0	0	0	0	0	0	0	0.002
T1525	Bacteria;Proteobacteria;Gammaproteobacteria;Enterobacteriales;Enterobacteriaceae;Plesiomonas;	0	0	0	0	0	0	0.0110387	0.0170783	0.0135363	0	0	0	0	0	0	0	0	0	0	0	0	0	0	0	0	0	0	0	0	0	0	0	0	0	0	0	0	0	0	0	0	0	0	0
T1526	Bacteria;Proteobacteria;Gammaproteobacteria;Enterobacteriales;Enterobacteriaceae;Proteus;	0	0	0	0	0	0	0	0	0	0	0	0	0	0	0	0	0	0	0	0	0	0	0	0	0	0.000982762	0	0.00206413	0	0	0	0	0	0	0	0	0	0	0	0	0	0	0	0
T1527	Bacteria;Proteobacteria;Gammaproteobacteria;Enterobacteriales;Enterobacteriaceae;Rosenbergiella;	0	0	0	0	0	0	0.00169827	0.00213479	0	0	0	0.00136392	0	0	0	0	0	0	0	0	0	0	0	0	0	0	0	0	0	0	0	0	0	0	0.00140853	0.00333452	0	0	0	0	0	0	0	0.002
T1528	Bacteria;Proteobacteria;Gammaproteobacteria;Enterobacteriales;Enterobacteriaceae;Salmonella;	0	0	0	0	0	0	0.00509481	0.00426958	0.00451209	0	0	0	0	0	0	0	0	0	0	0	0	0	0	0	0	0	0	0	0	0	0	0	0	0	0	0	0	0	0	0	0	0	0	0
T1529	Bacteria;Proteobacteria;Gammaproteobacteria;Enterobacteriales;Enterobacteriaceae;Serratia;	0	0	0	0	0	0	0	0	0	0	0	0	0	0	0	0	0	0	0	0	0	0	0	0	0	0	0	0	0	0	0	0	0	0	0	0	0	0	0	0	0	0	0	0
T1530	Bacteria;Proteobacteria;Gammaproteobacteria;Enterobacteriales;Enterobacteriaceae;Shimwellia;	0	0	0	0	0	0	0	0	0	0	0	0	0	0	0	0	0	0	0	0	0	0	0	0	0	0	0	0	0	0	0	0	0	0	0	0	0	0	0	0	0	0	0	0
T1531	Bacteria;Proteobacteria;Gammaproteobacteria;Enterobacteriales;Enterobacteriaceae;Trabulsiella;	0	0	0	0	0	0	0	0	0	0	0	0	0	0	0	0	0	0	0	0	0	0	0	0	0.0012637	0	0.00070808	0	0	0	0	0	0	0	0	0	0	0	0	0	0	0	0	0
T1532	Bacteria;Proteobacteria;Gammaproteobacteria;Enterobacteriales;Enterobacteriaceae;endosymbionts8;	0	0	0	0	0	0	0	0	0	0	0	0	0	0	0	0	0	0	0	0	0	0	0	0	0	0	0	0	0	0	0	0	0	0	0	0	0	0	0	0	0	0	0	0
T1533	Bacteria;Proteobacteria;Gammaproteobacteria;Enterobacteriales;Enterobacteriaceae;uncultured;	0	0	0.000999181	0	0	0	0	0.00213479	0.00150403	0	0	0	0	0.00168911	0.00125076	0.00354003	0.00189072	0	0	0.00230912	0	0	0	0	0	0	0.00070808	0	0	0	0	0	0	0	0	0	0.00189072	0	0	0	0	0.000406929	0	0
T1534	Bacteria;Proteobacteria;Gammaproteobacteria;FGL7S;	0	0	0	0	0	0	0	0	0	0	0	0	0	0	0	0	0	0	0	0	0	0	0	0	0	0	0	0	0	0.00160143	0	0	0	0	0	0	0	0	0	0	0	0	0	0
T1535	Bacteria;Proteobacteria;Gammaproteobacteria;Ga0077536;	4.9667	7.81601	7.91151	21.888	23.5793	21.9408	3.69968	6.21224	5.23553	4.36081	1.23746	1.1416	2.98487	2.23427	1.69853	9.45228	6.01248	8.29155	7.53981	7.94569	6.22994	4.0729	2.02085	0.979138	1.7439	0.844193	1.61017	7.44533	6.54259	4.51284	5.15928	2.18543	3.49796	0.166596	0.300017	0.48684	6.01248	0.3718	3.40463	0.686895	0.397002	5.14277	0.0083	0.003
T1536	Bacteria;Proteobacteria;Gammaproteobacteria;Gammaproteobacteria Incertae Sedis;Unknown Family;	0	0.00153889	0	0	0.00127642	0	0	0	0	0	0	0	0	0	0	0	0	0	0	0	0	0	0	0	0	0	0	0	0	0	0	0	0	0	0	0	0	0.002	0	0.00372301	0	0	0	0
T1537	Bacteria;Proteobacteria;Gammaproteobacteria;Gammaproteobacteria Incertae Sedis;Unknown Family;Acidibacter;	0	0	0	0	0	0	0	0.00213479	0	0	0	0	0.0033919	0	0	0	0	0	0	0	0	0	0	0	0	0	0	0	0	0	0	0	0	0	0	0	0	0.001	0	0.0018615	0	0.00244158	2.8351	3.101
T1538	Bacteria;Proteobacteria;Gammaproteobacteria;Gammaproteobacteria Incertae Sedis;Unknown Family;Candidatus Berkiella;	0	0	0	0	0	0	0	0	0	0	0	0	0	0	0.000625379	0	0	0	0	0	0	0	0	0	0	0	0	0	0	0	0	0.00118773	0	0	0	0	0	0.002	0.00104693	0	0	0	0	0
T1539	Bacteria;Proteobacteria;Gammaproteobacteria;Gammaproteobacteria Incertae Sedis;Unknown Family;Candidatus Endonucleariobacter;	0	0	0	0	0	0	0	0	0	0	0	0	0	0	0	0	0	0	0	0	0	0	0	0	0	0	0	0	0	0	0	0	0	0	0	0	0	0	0	0	0	0	0	0
T1540	Bacteria;Proteobacteria;Gammaproteobacteria;Gammaproteobacteria Incertae Sedis;Unknown Family;Candidatus Ovatusbacter;	0	0	0	0	0	0	0	0	0	0.00500668	0	0	0	0	0	0	0	0	0	0	0	0	0	0	0	0	0	0	0.000627707	0	0	0	0	0	0	0	0	0	0	0	0	0	0.0028	0
T1541	Bacteria;Proteobacteria;Gammaproteobacteria;Gammaproteobacteria Incertae Sedis;Unknown Family;Wenzhouxiangella;	0.00108301	0	0	0	0	0	0.00169827	0	0.00150403	0	0	0	0	0	0	0.000393337	0.000945358	0	0	0	0	0	0	0	0	0	0	0	0	0	0	0	0	0	0	0	0.000945358	0	0	0	0.000694059	0.000406929	0	0
T1542	Bacteria;Proteobacteria;Gammaproteobacteria;Gammaproteobacteria Incertae Sedis;Unknown Family;uncultured;	0	0	0	0	0	0	0	0	0	0	0	0	0	0	0	0	0	0	0	0	0	0	0	0	0	0	0	0	0	0	0	0	0	0	0	0	0	0	0	0	0	0	0	0
T1543	Bacteria;Proteobacteria;Gammaproteobacteria;HOC36;	0	0	0	0	0	0	0	0	0	0	0	0	0	0	0	0	0	0	0	0	0	0	0	0	0	0	0	0	0	0	0	0	0	0	0	0	0	0	0	0	0	0	0	0.003
T1544	Bacteria;Proteobacteria;Gammaproteobacteria;HglApr721;	0	0	0	0	0	0	0	0	0	0	0	0	0	0	0	0	0	0	0	0	0	0	0	0	0	0	0	0	0	0	0	0	0	0	0	0	0	0	0	0	0	0	0	0
T1545	Bacteria;Proteobacteria;Gammaproteobacteria;Immundisolibacterales;Immundisolibacteraceae;Immundisolibacter;	0.00108301	0.00307778	0.00199836	0.00209736	0.00127642	0.00545464	0.00679307	0	0.0105282	0	0	0	0.0033919	0	0	0.00236002	0	0	0.00115129	0.00230912	0	0	0	0	0	0	0	0.00103207	0.000627707	0.00160143	0	0	0	0	0	0	0	0	0.00732854	0	0	0.0118009	0	0
T1546	Bacteria;Proteobacteria;Gammaproteobacteria;JG36-GS-52;	0	0	0	0	0	0	0	0	0	0	0	0	0	0	0	0	0	0	0	0	0	0	0	0	0	0	0	0	0	0	0	0	0	0	0	0	0	0	0	0	0	0	0	0
T1547	Bacteria;Proteobacteria;Gammaproteobacteria;JG36-TzT-191;	0	0	0	0	0	0	0	0	0	0	0	0.00272784	0	0	0	0	0	0	0	0	0	0	0	0	0	0	0	0	0	0	0	0	0	0	0	0	0	0	0	0	0	0	0	0.002
T1548	Bacteria;Proteobacteria;Gammaproteobacteria;JTB23;	0	0	0.000999181	0	0	0	0	0	0	0	0	0	0.00508785	0.00168911	0.000625379	0.00118001	0.000945358	0.00220902	0	0.00115456	0	0	0	0	0.0012637	0	0.0389444	0	0	0	0	0	0.000747267	0	0	0	0.000945358	0.0031	0	0.0018615	0	0.000406929	0	0
T1549	Bacteria;Proteobacteria;Gammaproteobacteria;KI89A clade;	0	0	0	0	0	0	0	0	0	0	0	0	0	0	0	0	0	0	0	0	0	0	0	0	0	0	0	0	0	0	0	0	0	0	0	0	0	0	0	0	0	0	0.3644	0
T1550	Bacteria;Proteobacteria;Gammaproteobacteria;Legionellales;Legionellaceae;Legionella;	0	0	0	0	0.00127642	0	0	0	0	0	0	0	0	0	0	0	0	0	0	0	0	0	0	0	0	0	0.00070808	0	0	0	0	0	0	0	0	0	0	0	0	0	0	0	0	0.003
T1551	Bacteria;Proteobacteria;Gammaproteobacteria;Legionellales;Legionellaceae;uncultured;	0.00108301	0.00769444	0.0049959	0	0.00127642	0.00109093	0	0.00213479	0.00451209	0	0	0	0	0	0	0	0	0	0.00460516	0	0	0	0	0	0	0	0	0	0	0	0	0	0	0	0	0	0	0	0	0	0	0	0	0
T1552	Bacteria;Proteobacteria;Gammaproteobacteria;MBMPE27;	0	0	0	0	0	0	0	0	0	0	0	0	0	0	0	0	0	0	0	0	0	0	0	0	0	0	0	0	0	0	0	0	0	0	0	0	0	0	0	0	0	0	0	0
T1553	Bacteria;Proteobacteria;Gammaproteobacteria;Methylococcales;Methylococcaceae;uncultured;	0	0	0	0	0	0	0	0	0	0	0	0	0	0	0	0	0	0	0	0	0	0	0	0	0	0	0	0	0	0	0	0	0	0	0	0	0	0	0	0	0	0	0	0.001
T1554	Bacteria;Proteobacteria;Gammaproteobacteria;Methylococcales;Methylomonaceae;pLW-20;	0	0	0	0	0	0	0	0	0	0	0	0	0	0	0	0	0	0	0	0	0	0	0	0	0	0	0	0	0	0	0	0	0	0	0	0	0	0	0	0	0	0	0	0
T1555	Bacteria;Proteobacteria;Gammaproteobacteria;Nitrococcales;Halorhodospiraceae;Sulfurivirga;	0	0.00153889	0	0	0	0	0	0	0	0	0	0	0	0	0	0	0	0	0	0	0	0	0	0	0	0	0	0	0	0	0	0	0	0	0	0	0	0	0	0	0	0	0	0
T1556	Bacteria;Proteobacteria;Gammaproteobacteria;Nitrococcales;Nitrococcaceae;Aquisalimonas;	0	0	0.000999181	0	0	0	0	0	0	0	0	0	0	0.000422278	0	0	0	0	0	0	0	0	0.00122475	0	0	0	0	0	0	0	0	0	0	0	0	0	0	0	0	0	0	0	0	0
T1557	Bacteria;Proteobacteria;Gammaproteobacteria;Nitrococcales;Nitrococcaceae;Arhodomonas;	0	0	0	0	0	0	0	0	0.00150403	0	0	0	0	0	0	0	0	0	0	0	0	0	0	0	0	0	0	0	0	0	0	0	0	0	0	0	0	0	0	0	0	0	0	0
T1558	Bacteria;Proteobacteria;Gammaproteobacteria;Nitrococcales;Nitrococcaceae;Halopeptonella;	0	0	0	0	0	0	0	0	0	0	0	0	0	0	0	0	0	0	0	0	0.00221391	0	0	0	0	0	0	0	0	0	0	0	0	0	0	0	0	0	0	0	0	0	0	0
T1559	Bacteria;Proteobacteria;Gammaproteobacteria;Nitrococcales;Nitrococcales Incertae Sedis;Methylonatrum;	0	0	0	0	0	0	0	0	0	0	0	0	0	0	0	0	0	0	0	0	0	0	0	0	0	0	0	0	0	0	0	0	0	0	0	0	0	0	0	0	0	0	0	0
T1560	Bacteria;Proteobacteria;Gammaproteobacteria;Nitrosococcales;Methylophagaceae;uncultured;	0	0	0	0	0	0	0	0	0	0	0	0	0	0	0	0.000393337	0	0	0	0	0	0	0	0	0	0	0	0	0	0	0	0	0	0	0	0.00111151	0	0.001	0	0	0	0	0	0
T1561	Bacteria;Proteobacteria;Gammaproteobacteria;Nitrosococcales;Nitrosococcaceae;AqS1;	0	0	0	0	0	0	0	0	0	0	0	0	0	0	0	0	0	0	0	0	0	0	0	0	0	0	0	0	0	0	0	0	0	0	0	0	0	0	0	0	0	0	0	0
T1562	Bacteria;Proteobacteria;Gammaproteobacteria;Nitrosococcales;Nitrosococcaceae;CI75cm.2.12;	0	0	0	0	0	0	0	0	0	0	0	0	0	0	0	0	0	0	0	0	0	0	0	0	0	0	0	0	0	0	0	0	0	0	0	0	0	0	0	0	0	0	0	0.001
T1563	Bacteria;Proteobacteria;Gammaproteobacteria;Nitrosococcales;Nitrosococcaceae;Cm1-21;	0	0	0	0	0	0	0	0	0	0	0	0	0	0	0	0	0	0	0	0	0	0	0	0	0	0	0	0	0.000627707	0	0	0	0	0	0	0	0	0	0	0	0	0	0.0055	0
T1564	Bacteria;Proteobacteria;Gammaproteobacteria;Nitrosococcales;Nitrosococcaceae;Inmirania;	0	0	0	0	0	0	0	0	0	0	0	0	0	0	0	0	0	0	0	0	0	0	0	0	0	0	0	0	0	0	0	0	0	0	0	0	0	0	0	0	0	0	0	0
T1565	Bacteria;Proteobacteria;Gammaproteobacteria;Nitrosococcales;Nitrosococcaceae;wb1-P19;	0	0	0.000999181	0	0	0	0.000849134	0	0.00150403	0	0	0	0.00847975	0.00295594	0.00250152	0.000393337	0	0	0.00805904	0.00461824	0.00221391	0	0	0	0	0.0117931	0.00424848	0.0030962	0.015065	0.00320287	0.00327297	0	0.00149453	0	0	0	0	0	0	0	0	0.000813858	0	0
T1566	Bacteria;Proteobacteria;Gammaproteobacteria;OM182 clade;	0	0	0	0	0	0.00218186	0	0	0	0	0	0	0	0	0	0	0	0	0	0	0	0	0	0	0	0	0	0	0	0	0	0	0	0	0	0	0	0	0	0	0	0	0	0
T1567	Bacteria;Proteobacteria;Gammaproteobacteria;Oceanospirillales;Alcanivoracaceae;Alcanivorax;	0	0	0	0	0	0	0	0	0	0	0.00483384	0	0	0	0	0	0	0	0	0	0	0	0	0	0	0	0	0	0	0	0	0	0	0	0	0	0	0	0	0	0	0	0.0083	0.009
T1568	Bacteria;Proteobacteria;Gammaproteobacteria;Oceanospirillales;Hahellaceae;Hahella;	0	0.00153889	0.000999181	0	0	0.00109093	0	0	0.00150403	0	0	0	0	0	0.00125076	0	0.000945358	0	0	0.00115456	0	0.0009	0	0.000882106	0	0	0	0	0	0	0	0	0	0	0	0	0.000945358	0	0	0	0	0	0	0
T1569	Bacteria;Proteobacteria;Gammaproteobacteria;Oceanospirillales;Halomonadaceae;Cobetia;	0	0	0	0	0	0	0.000849134	0	0	0.00333778	0.00241692	0	0	0	0	0	0	0	0	0	0	0	0	0	0	0	0	0	0	0	0	0	0	0	0	0	0	0	0	0	0	0	0	0
T1570	Bacteria;Proteobacteria;Gammaproteobacteria;Oceanospirillales;Halomonadaceae;Halomonas;	0	0	0	0	0	0	0	0	0	0.00333778	0	0	0	0	0	0	0	0	0.00115129	0	0	0	0	0	0	0	0	0	0	0	0	0	0	0	0	0	0	0	0	0	0	0	0	0.003
T1571	Bacteria;Proteobacteria;Gammaproteobacteria;Oceanospirillales;Litoricolaceae;Litoricola;	0	0	0	0	0	0	0	0	0	0	0	0.00272784	0	0	0	0	0	0	0	0	0	0	0	0	0	0	0	0	0	0	0	0	0	0	0	0	0	0	0	0	0	0	0	0
T1572	Bacteria;Proteobacteria;Gammaproteobacteria;Oceanospirillales;Marinomonadaceae;Marinomonas;	0	0	0	0	0	0	0	0	0	0	0	0	0	0	0	0	0	0	0	0	0	0	0	0	0	0	0	0	0	0	0	0	0	0	0	0	0	0	0	0	0	0	0	0
T1573	Bacteria;Proteobacteria;Gammaproteobacteria;Oceanospirillales;Nitrincolaceae;Marinobacterium;	0	0	0	0	0	0	0	0.00213479	0	0	0	0	0	0	0	0	0	0	0	0	0	0	0	0	0	0	0	0	0	0	0	0	0	0	0	0	0	0	0	0	0	0	0	0
T1574	Bacteria;Proteobacteria;Gammaproteobacteria;Oceanospirillales;Nitrincolaceae;Neptunomonas;	0	0	0	0	0	0	0	0	0	0	0	0	0	0	0.00375227	0.000393337	0	0	0	0	0	0	0	0	0	0	0	0	0	0	0	0	0	0	0	0	0	0.001	0	0.0018615	0	0	0	0
T1575	Bacteria;Proteobacteria;Gammaproteobacteria;Oceanospirillales;Nitrincolaceae;uncultured;	0	0	0	0	0	0	0	0	0	0.00834446	0.00241692	0.00272784	0	0	0.000625379	0	0	0.00220902	0	0	0	0	0.00122475	0	0	0	0	0	0	0	0	0	0	0	0	0	0	0	0	0	0	0	0	0
T1576	Bacteria;Proteobacteria;Gammaproteobacteria;Oceanospirillales;Pseudohongiellaceae;BIyi10;	0	0	0	0	0	0	0	0	0	0	0	0	0	0	0.000625379	0	0	0	0	0	0	0	0	0	0	0	0	0	0	0	0	0	0	0	0	0	0	0	0	0	0	0	0	0.002
T1577	Bacteria;Proteobacteria;Gammaproteobacteria;Oceanospirillales;Pseudohongiellaceae;Pseudohongiella;	0.00758109	0.00923333	0.0129893	0.0146815	0	0.00545464	0.00509481	0.0192131	0.0120322	0	0	0	0.00169595	0.00506733	0.000625379	0.0200602	0.000945358	0.00552254	0.0656236	0.0381005	0.0442782	0	0	0	0	0.00294829	0.00141616	0.0030962	0.00502166	0.00160143	0.00109099	0	0.000747267	0	0	0	0.000945358	0.0031	0.0062816	0	0.000694059	0.00122079	0	0.0209
T1578	Bacteria;Proteobacteria;Gammaproteobacteria;Oceanospirillales;SS1-B-06-26;	0	0	0	0	0	0	0	0	0	0	0	0	0	0	0	0	0	0	0	0	0	0	0	0	0	0	0	0	0	0	0	0	0	0	0	0	0	0	0	0	0	0	0	0
T1579	Bacteria;Proteobacteria;Gammaproteobacteria;PLTA13;	0	0	0	0	0	0	0	0	0	0.00166889	0	0	0	0	0	0	0	0	0.00345387	0.00230912	0	0.0027	0	0	0	0	0	0	0	0	0	0	0	0	0	0	0	0	0	0	0	0	0.0359	0.002
T1580	Bacteria;Proteobacteria;Gammaproteobacteria;Pasteurellales;Pasteurellaceae;Actinobacillus;	0	0	0	0	0	0	0	0	0	0	0	0	0	0	0	0	0	0	0	0	0	0	0	0	0	0	0	0	0	0	0	0	0	0	0	0	0	0	0	0	0	0	0	0
T1581	Bacteria;Proteobacteria;Gammaproteobacteria;Pasteurellales;Pasteurellaceae;Haemophilus;	0.00324904	0.00461666	0.00299754	0	0	0	0.0271723	0.0149435	0.00601612	0.21028	0.137764	0.0668322	0.00508785	0.00633417	0.00250152	0.000393337	0.00189072	0.00331353	0.00921033	0.0161639	0.0110695	0	0.0171466	0.01676	0.00631848	0.000982762	0.0148697	0.0113527	0.010671	0.0048043	0.00545494	0.00593867	0.0067254	0.0589179	0.0154938	0.0577983	0.00189072	0.001	0	0	0	0.00447622	0	0
T1582	Bacteria;Proteobacteria;Gammaproteobacteria;Piscirickettsiales;Piscirickettsiaceae;Candidatus Endoecteinascidia;	0	0	0.00299754	0	0	0	0	0	0	0	0	0	0.0033919	0.00168911	0	0	0	0	0	0	0	0	0	0	0	0	0	0	0.000627707	0	0	0	0	0	0	0	0	0	0	0	0	0	0	0
T1583	Bacteria;Proteobacteria;Gammaproteobacteria;Pseudomonadales;Moraxellaceae;Acinetobacter;	0.00108301	0	0.00199836	0	0	0	0	0	0	0	0	0	0	0.00168911	0	0	0	0	0	0	0	0	0	0	0	0	0.0198262	0	0	0	0	0	0	0	0	0	0	0.001	0	0	0	0	0.0028	0
T1584	Bacteria;Proteobacteria;Gammaproteobacteria;Pseudomonadales;Moraxellaceae;Alkanindiges;	0	0	0	0	0	0	0	0	0	0	0	0	0	0	0	0	0	0	0	0	0	0	0	0	0.0012637	0	0	0	0	0	0	0	0	0	0	0	0	0	0	0.0018615	0	0	0	0
T1585	Bacteria;Proteobacteria;Gammaproteobacteria;Pseudomonadales;Moraxellaceae;Cavicella;	0	0	0	0	0	0	0	0	0	0	0	0	0	0	0	0	0	0.00110451	0	0.00115456	0	0	0	0	0	0	0	0	0	0	0	0	0	0	0	0	0	0	0	0	0	0	0.0469	0
[truncated: 117 more rows]
